# Supplementary material for: Proteogenomic landscape of uterine leiomyomas from hereditary leiomyomatosis and renal cell cancer patients
Source: Sci Rep. 2021 Apr 30;11:9371. doi: 10.1038/s41598-021-88585-x (PMC8087684; doi:10.1038/s41598-021-88585-x)
Supplement: Supplementary file 2 — Supplementary Information 2. [file 41598_2021_88585_MOESM2_ESM.xlsx]

## Sheet: SuppTable1
Case ID	DiseaseType	Ancestry	Multiple Fibroids (Yes/ No)
1684	Non-Syndromic	AFR	Yes
1687	HLRCC	EUR	Yes
1688	HLRCC	EUR	Yes
1689	Non-Syndromic	EUR	Yes
1714	Non-Syndromic	AFR	Yes
1716	HLRCC	EUR	Yes
1791	Non-Syndromic	AFR	NO
1792	HLRCC	EUR	Yes
1793	HLRCC	EUR	Yes
1794	HLRCC	EUR	Yes
1795	HLRCC	AMR	Yes
1796	HLRCC	EUR	Yes
1797	Non-Syndromic	AFR	Yes
1798	Non-Syndromic	AFR	Yes
1800	HLRCC	AMR	Yes
1801	HLRCC	EUR	Yes
1802	HLRCC	EUR	Yes
1803	HLRCC	EUR	Yes
1804	Non-Syndromic	EUR	Yes
1805	HLRCC	AFR	Yes
1806	HLRCC	EUR	Yes
1808	Non-Syndromic	AFR	Yes
1809	Non-Syndromic	AFR	Yes
1810	Non-Syndromic	AFR	Yes
1811	Non-Syndromic	EAS	NO
1812	Non-Syndromic	AFR	yes
1813	HLRCC	EUR	Yes
1815	HLRCC	EUR	Yes

## Sheet: SuppTable2
CaseID	Tissue Source	Condition	Gene	Mutation	CNV	SV
1684	ULM	Non-Syndromic	MED12	NA	NA	NA
1684	ULM	Non-Syndromic	FH	NA	NA	NA
1684	ULM	Non-Syndromic	HMGA2	NA	NA	NA
1684	ULM	Non-Syndromic	COL4A5	NA	NA	NA
1684	ULM	Non-Syndromic	COL4A6	NA	NA	NA
1684	ULM	Non-Syndromic	HMGA1	NA	NA	INV:chr6:9780417-43705888
1687	ULM	HLRCC	MED12	NA	NA	INV:chrX:3888530-155204137
1687	ULM	HLRCC	FH	chr1_241671944_G_A:FH:NM_000143:exon5:c.C697T:p.R233C	NA	NA
1687	ULM	HLRCC	HMGA2	NA	NA	NA
1687	ULM	HLRCC	COL4A5	NA	NA	INV:chrX:3888530-155204137
1687	ULM	HLRCC	COL4A6	NA	NA	INV:chrX:3888530-155204137
1687	ULM	HLRCC	HMGA1	NA	NA	NA
1688	ULM	HLRCC	MED12	NA	NA	NA
1688	ULM	HLRCC	FH	chr1_241665861_T_G:FH:NM_000143:exon8:c.A1118C:p.N373T; chr1_241675340_G_T:FH:NM_000143:exon4:c.C482A:p.A161E	NA	NA
1688	ULM	HLRCC	HMGA2	NA	NA	NA
1688	ULM	HLRCC	COL4A5	NA	NA	NA
1688	ULM	HLRCC	COL4A6	NA	NA	NA
1688	ULM	HLRCC	HMGA1	NA	NA	NA
1689	ULM	Non-Syndromic	MED12	chrX_70339253_G_A:MED12:NM_005120:exon2:c.G130A:p.G44S	NA	INV:chrX:43786209-85534524
1689	ULM	Non-Syndromic	FH	NA	NA	NA
1689	ULM	Non-Syndromic	HMGA2	NA	NA	NA
1689	ULM	Non-Syndromic	COL4A5	NA	NA	NA
1689	ULM	Non-Syndromic	COL4A6	NA	NA	NA
1689	ULM	Non-Syndromic	HMGA1	NA	NA	INV:chr6:26704750-58165566
1714	ULM	Non-Syndromic	MED12	chrX_70339254_G_T:MED12:NM_005120:exon2:c.G131T:p.G44V	NA	NA
1714	ULM	Non-Syndromic	FH	NA	NA	NA
1714	ULM	Non-Syndromic	HMGA2	NA	NA	NA
1714	ULM	Non-Syndromic	COL4A5	NA	NA	NA
1714	ULM	Non-Syndromic	COL4A6	NA	NA	NA
1714	ULM	Non-Syndromic	HMGA1	NA	NA	INV:chr6:26745433-58149147
1716	ULM	HLRCC	MED12	NA	NA	INV:chrX:43786209-85534524
1716	ULM	HLRCC	FH	chr1_241667430_A_T:FH:NM_000143:exon7:c.T1020A:p.N340K; chr1_241671928_T_C:FH:NM_000143:exon5:c.A713G:p.D238G	NA	NA
1716	ULM	HLRCC	HMGA2	NA	NA	NA
1716	ULM	HLRCC	COL4A5	NA	NA	NA
1716	ULM	HLRCC	COL4A6	NA	NA	NA
1716	ULM	HLRCC	HMGA1	NA	NA	INV:chr6:13762269-113987935; INV:chr6:26709075-58161266; INV:chr6:26745433-58149147
1791	ULM	Non-Syndromic	MED12	NA	NA	NA
1791	ULM	Non-Syndromic	FH	NA	NA	NA
1791	ULM	Non-Syndromic	HMGA2	NA	NA	NA
1791	ULM	Non-Syndromic	COL4A5	NA	NA	NA
1791	ULM	Non-Syndromic	COL4A6	NA	NA	NA
1791	ULM	Non-Syndromic	HMGA1	NA	NA	INV:chr6:26704746-58165566
1792	ULM	HLRCC	MED12	NA	NA	INV:chrX:43786209-85534524
1792	ULM	HLRCC	FH	chr1_241671944_G_A:FH:NM_000143:exon5:c.C697T:p.R233C	SOMATIC:Canvas:LOSS:chr1:235273244-249224438:CN=1:MCC=1	NA
1792	ULM	HLRCC	HMGA2	NA	NA	NA
1792	ULM	HLRCC	COL4A5	NA	NA	NA
1792	ULM	HLRCC	COL4A6	NA	NA	NA
1792	ULM	HLRCC	HMGA1	NA	NA	NA
1792	Myometrium	HLRCC	MED12	NA	NA	INV:chrX:43786209-85534524
1792	Myometrium	HLRCC	FH	chr1_241671944_G_A:FH:NM_000143:exon5:c.C697T:p.R233C	NA	NA
1792	Myometrium	HLRCC	HMGA2	NA	NA	NA
1792	Myometrium	HLRCC	COL4A5	NA	NA	NA
1792	Myometrium	HLRCC	COL4A6	NA	NA	NA
1792	Myometrium	HLRCC	HMGA1	NA	NA	NA
1793	ULM	HLRCC	MED12	NA	NA	NA
1793	ULM	HLRCC	FH	chr1_241675267_CTGGCTTTTAT_C:FH:NM_000143:exon4:c.545_554del:p.N182fs	Canvas:LOSS:chr1:228593377:248816819:CN=1:MCC=-1; SOMATIC:Canvas:LOSS:chr1:235273154-249223978:CN=1:MCC=1	NA
1793	ULM	HLRCC	HMGA2	NA	NA	NA
1793	ULM	HLRCC	COL4A5	NA	NA	NA
1793	ULM	HLRCC	COL4A6	NA	NA	NA
1793	ULM	HLRCC	HMGA1	NA	NA	INV:chr6:26745433-58149147
1793	Myometrium	HLRCC	MED12	NA	NA	INV:chrX:43786209-85534524
1793	Myometrium	HLRCC	FH	chr1_241675267_CTGGCTTTTAT_C:FH:NM_000143:exon4:c.545_554del:p.N182fs	NA	NA
1793	Myometrium	HLRCC	HMGA2	NA	NA	NA
1793	Myometrium	HLRCC	COL4A5	NA	NA	NA
1793	Myometrium	HLRCC	COL4A6	NA	NA	NA
1793	Myometrium	HLRCC	HMGA1	NA	NA	INV:chr6:26709080-58161266; INV:chr6:26745433-58149147
1794	ULM	HLRCC	MED12	NA	NA	NA
1794	ULM	HLRCC	FH	chr1_241665790_C_T:FH:NM_000143:exon8:c.G1189A:p.G397R; chr1_241667353_C_T:FH:NM_000143:exon7:c.G1097A:p.S366N	NA	NA
1794	ULM	HLRCC	HMGA2	NA	NA	NA
1794	ULM	HLRCC	COL4A5	NA	NA	NA
1794	ULM	HLRCC	COL4A6	NA	NA	NA
1794	ULM	HLRCC	HMGA1	NA	NA	INV:chr6:26745433-58149147
1795	ULM	HLRCC	MED12	NA	NA	INV:chrX:43786209-85534524
1795	ULM	HLRCC	FH	chr1_241671943_C_T:FH:NM_000143:exon5:c.G698A:p.R233H	SOMATIC:Canvas:LOSS:chr1:235272887-247307681:CN=1:MCC=1	INV:chr1:189625032-247308642; SOMATIC:INV:chr1:189625031-247308642
1795	ULM	HLRCC	HMGA2	NA	NA	NA
1795	ULM	HLRCC	COL4A5	NA	NA	NA
1795	ULM	HLRCC	COL4A6	NA	NA	NA
1795	ULM	HLRCC	HMGA1	NA	NA	INV:chr6:26745433-58149147
1795	Myometrium	HLRCC	MED12	NA	NA	INV:chrX:43786209-85534524
1795	Myometrium	HLRCC	FH	chr1_241671943_C_T:FH:NM_000143:exon5:c.G698A:p.R233H	NA	NA
1795	Myometrium	HLRCC	HMGA2	NA	NA	NA
1795	Myometrium	HLRCC	COL4A5	NA	NA	NA
1795	Myometrium	HLRCC	COL4A6	NA	NA	NA
1795	Myometrium	HLRCC	HMGA1	NA	NA	INV:chr6:26745433-58149147
1796	ULM	HLRCC	MED12	NA	NA	NA
1796	ULM	HLRCC	FH	NA	SOMATIC:Canvas:LOSS:chr1:235273030-249224418:CN=1:MCC=1	NA
1796	ULM	HLRCC	HMGA2	NA	NA	NA
1796	ULM	HLRCC	COL4A5	NA	NA	SOMATIC:DUP:chrX:104904189-145328500
1796	ULM	HLRCC	COL4A6	NA	NA	SOMATIC:DUP:chrX:104904189-145328500
1796	ULM	HLRCC	HMGA1	NA	NA	NA
1796	Myometrium	HLRCC	MED12	NA	NA	NA
1796	Myometrium	HLRCC	FH	chr1_241667358_T_TCCTGGTTCATTTTCAGGCAAGATCAATTCTCCCAGA:FH:NM_000143:exon7:c.1091_1092insTCTGGGAGAATTGATCTTGCCTGAAAATGAACCAGG:p.G364delinsGLGELILPENEPG	NA	NA
1796	Myometrium	HLRCC	HMGA2	NA	NA	NA
1796	Myometrium	HLRCC	COL4A5	NA	NA	NA
1796	Myometrium	HLRCC	COL4A6	NA	NA	NA
1796	Myometrium	HLRCC	HMGA1	NA	NA	INV:chr6:26704741-58165557; INV:chr6:26704746-58165566
1797	ULM	Non-Syndromic	MED12	chrX_70339254_G_A:MED12:NM_005120:exon2:c.G131A:p.G44D	NA	NA
1797	ULM	Non-Syndromic	FH	chr1:24166735 T>TCCTGGTTCATTTTCAGGCAAGATCAATTCTCCCAGA (LowGQXHetIns)	NA	NA
1797	ULM	Non-Syndromic	HMGA2	NA	NA	NA
1797	ULM	Non-Syndromic	COL4A5	NA	NA	NA
1797	ULM	Non-Syndromic	COL4A6	NA	NA	NA
1797	ULM	Non-Syndromic	HMGA1	NA	NA	INV:chr6:26703070-58167238
1798	ULM	Non-Syndromic	MED12	chrX_70339254_G_T:MED12:NM_005120:exon2:c.G131T:p.G44V	NA	NA
1798	ULM	Non-Syndromic	FH	NA	NA	NA
1798	ULM	Non-Syndromic	HMGA2	NA	NA	NA
1798	ULM	Non-Syndromic	COL4A5	NA	NA	NA
1798	ULM	Non-Syndromic	COL4A6	NA	NA	NA
1798	ULM	Non-Syndromic	HMGA1	NA	NA	INV:chr6:26703070-58167238; INV:chr6:26709065-58161266; INV:chr6:26745433-58149147
1800	ULM	HLRCC	MED12	NA	NA	INV:chrX:43786209-85534524; INV:chrX:43786239-85534492
1800	ULM	HLRCC	FH	chr1_241671943_C_T:FH:NM_000143:exon5:c.G698A:p.R233H	NA	NA
1800	ULM	HLRCC	HMGA2	NA	NA	NA
1800	ULM	HLRCC	COL4A5	NA	NA	NA
1800	ULM	HLRCC	COL4A6	NA	NA	NA
1800	ULM	HLRCC	HMGA1	NA	NA	INV:chr6:26704746-58165566; INV:chr6:26745433-58149147
1801	ULM	HLRCC	MED12	NA	NA	INV:chrX:43786209-85534524
1801	ULM	HLRCC	FH	chr1_241661186_A_C:FH:NM_000143:exon10:c.T1475G:p.L492R; chr1_241672057_ATTGCTG_A:FH:NM_000143:exon5:c.578_583del:p.193_195del	NA	NA
1801	ULM	HLRCC	HMGA2	NA	NA	NA
1801	ULM	HLRCC	COL4A5	NA	NA	NA
1801	ULM	HLRCC	COL4A6	NA	NA	NA
1801	ULM	HLRCC	HMGA1	NA	NA	INV:chr6:26745433-58149147
1802	ULM	HLRCC	MED12	NA	NA	INV:chrX:62845441-115997834
1802	ULM	HLRCC	FH	chr1:241663833 CT>T (LowGQXHetDel)	Canvas:LOSS:chr1:240394571:249224687:CN=1:MCC=-1; SOMATIC:Canvas:LOSS:chr1:235272969-249224836:CN=1:MCC=1	NA
1802	ULM	HLRCC	HMGA2	NA	NA	NA
1802	ULM	HLRCC	COL4A5	NA	NA	INV:chrX:62845441-115997834
1802	ULM	HLRCC	COL4A6	NA	NA	INV:chrX:62845441-115997834
1802	ULM	HLRCC	HMGA1	NA	NA	INV:chr6:26745433-58149147
1802	Myometrium	HLRCC	MED12	NA	NA	NA
1802	Myometrium	HLRCC	FH	chr1_241663833_CT_C:FH:NM_000143:exon9:c.1293delA:p.T431fs	NA	NA
1802	Myometrium	HLRCC	HMGA2	NA	NA	NA
1802	Myometrium	HLRCC	COL4A5	NA	NA	NA
1802	Myometrium	HLRCC	COL4A6	NA	NA	NA
1802	Myometrium	HLRCC	HMGA1	NA	NA	NA
1803	ULM	HLRCC	MED12	NA	NA	NA
1803	ULM	HLRCC	FH	chr1:241661191 GC>G (LowGQXHetDel)	SOMATIC:Canvas:LOSS:chr1:235273200-242024103:CN=1:MCC=1	NA
1803	ULM	HLRCC	HMGA2	NA	NA	NA
1803	ULM	HLRCC	COL4A5	NA	NA	NA
1803	ULM	HLRCC	COL4A6	NA	NA	NA
1803	ULM	HLRCC	HMGA1	NA	NA	INV:chr6:26700035-58170228; INV:chr6:26704741-58165553; INV:chr6:26704750-58165566; INV:chr6:26745433-58149147
1803	Myometrium	HLRCC	MED12	NA	NA	NA
1803	Myometrium	HLRCC	FH	chr1_241661191_GC_G:FH:NM_000143:exon10:c.1469delG:p.G490fs	NA	NA
1803	Myometrium	HLRCC	HMGA2	NA	NA	NA
1803	Myometrium	HLRCC	COL4A5	NA	NA	NA
1803	Myometrium	HLRCC	COL4A6	NA	NA	NA
1803	Myometrium	HLRCC	HMGA1	NA	NA	INV:chr6:26704741-58165553; INV:chr6:26704750-58165566
1804	ULM	Non-Syndromic	MED12	NA	NA	INV:chrX:43786209-85534524
1804	ULM	Non-Syndromic	FH	NA	NA	NA
1804	ULM	Non-Syndromic	HMGA2	NA	NA	NA
1804	ULM	Non-Syndromic	COL4A5	NA	NA	NA
1804	ULM	Non-Syndromic	COL4A6	NA	NA	NA
1804	ULM	Non-Syndromic	HMGA1	NA	NA	INV:chr6:26745433-58149147
1805	ULM	HLRCC	MED12	chrX_70339246_AAAACAAGGTTTC_A:MED12:NM_005120:exon2:c.124_135del:p.42_45del; SOMATIC:chrX_70339246_AAAACAAGGTTTC_A:MED12:NM_005120:exon2:c.124_135del:p.42_45del	NA	NA
1805	ULM	HLRCC	FH	NA	NA	NA
1805	ULM	HLRCC	HMGA2	NA	NA	NA
1805	ULM	HLRCC	COL4A5	NA	NA	NA
1805	ULM	HLRCC	COL4A6	NA	NA	NA
1805	ULM	HLRCC	HMGA1	NA	NA	INV:chr6:26745433-58149147
1805	Myometrium	HLRCC	MED12	NA	NA	NA
1805	Myometrium	HLRCC	FH	NA	NA	NA
1805	Myometrium	HLRCC	HMGA2	NA	NA	NA
1805	Myometrium	HLRCC	COL4A5	NA	NA	NA
1805	Myometrium	HLRCC	COL4A6	NA	NA	NA
1805	Myometrium	HLRCC	HMGA1	NA	NA	INV:chr6:26745433-58149147
1806	ULM	HLRCC	MED12	NA	NA	NA
1806	ULM	HLRCC	FH	NA	Canvas:LOSS:chr1:240394535:246703007:CN=1:MCC=-1	NA
1806	ULM	HLRCC	HMGA2	NA	NA	NA
1806	ULM	HLRCC	COL4A5	NA	NA	NA
1806	ULM	HLRCC	COL4A6	NA	NA	NA
1806	ULM	HLRCC	HMGA1	NA	NA	NA
1808	ULM	Non-Syndromic	MED12	chrX_70339254_G_A:MED12:NM_005120:exon2:c.G131A:p.G44D	NA	NA
1808	ULM	Non-Syndromic	FH	NA	NA	NA
1808	ULM	Non-Syndromic	HMGA2	NA	NA	NA
1808	ULM	Non-Syndromic	COL4A5	NA	NA	NA
1808	ULM	Non-Syndromic	COL4A6	NA	NA	NA
1808	ULM	Non-Syndromic	HMGA1	NA	NA	INV:chr6:26703071-58167238; INV:chr6:26704741-58165555; INV:chr6:26704750-58165566; INV:chr6:26745433-58149147
1809	ULM	Non-Syndromic	MED12	chrX_70339253_G_C:MED12:NM_005120:exon2:c.G130C:p.G44R	NA	NA
1809	ULM	Non-Syndromic	FH	NA	NA	NA
1809	ULM	Non-Syndromic	HMGA2	NA	NA	NA
1809	ULM	Non-Syndromic	COL4A5	NA	NA	NA
1809	ULM	Non-Syndromic	COL4A6	NA	NA	NA
1809	ULM	Non-Syndromic	HMGA1	NA	NA	NA
1810	ULM	Non-Syndromic	MED12	chrX_70339240_GAATGTA_G:MED12:NM_005120:exon2:c.118_123del:p.40_41del	NA	NA
1810	ULM	Non-Syndromic	FH	NA	NA	NA
1810	ULM	Non-Syndromic	HMGA2	NA	NA	NA
1810	ULM	Non-Syndromic	COL4A5	NA	NA	NA
1810	ULM	Non-Syndromic	COL4A6	NA	NA	NA
1810	ULM	Non-Syndromic	HMGA1	NA	NA	INV:chr6:26704746-58165566
1811	ULM	Non-Syndromic	MED12	NA	NA	NA
1811	ULM	Non-Syndromic	FH	NA	NA	NA
1811	ULM	Non-Syndromic	HMGA2	NA	Canvas:LOSS:chr12:66338434:66414837:CN=1:MCC=-1	INV:chr12:61965616-66333772; INV:chr12:62123231-66330632
1811	ULM	Non-Syndromic	COL4A5	NA	NA	NA
1811	ULM	Non-Syndromic	COL4A6	NA	NA	NA
1811	ULM	Non-Syndromic	HMGA1	NA	NA	INV:chr6:26745433-58149147
1812	ULM	Non-Syndromic	MED12	NA	NA	NA
1812	ULM	Non-Syndromic	FH	NA	NA	NA
1812	ULM	Non-Syndromic	HMGA2	NA	NA	NA
1812	ULM	Non-Syndromic	COL4A5	NA	NA	NA
1812	ULM	Non-Syndromic	COL4A6	NA	NA	NA
1812	ULM	Non-Syndromic	HMGA1	NA	NA	INV:chr6:26703071-58167238
1813	ULM	HLRCC	MED12	NA	NA	INV:chrX:43786209-85534524
1813	ULM	HLRCC	FH	chr1_241665835_T_C:FH:NM_000143:exon8:c.A1144G:p.M382V	Canvas:LOSS:chr1:224228788:249224334:CN=1:MCC=-1; SOMATIC:Canvas:LOSS:chr1:235272673-249224329:CN=1:MCC=1	NA
1813	ULM	HLRCC	HMGA2	NA	NA	NA
1813	ULM	HLRCC	COL4A5	NA	NA	NA
1813	ULM	HLRCC	COL4A6	NA	NA	NA
1813	ULM	HLRCC	HMGA1	NA	NA	NA
1813	Myometrium	HLRCC	MED12	NA	NA	INV:chrX:43786209-85534524
1813	Myometrium	HLRCC	FH	chr1_241665835_T_C:FH:NM_000143:exon8:c.A1144G:p.M382V	NA	NA
1813	Myometrium	HLRCC	HMGA2	NA	NA	NA
1813	Myometrium	HLRCC	COL4A5	NA	NA	NA
1813	Myometrium	HLRCC	COL4A6	NA	NA	NA
1813	Myometrium	HLRCC	HMGA1	NA	NA	INV:chr6:26709075-58161266; INV:chr6:26745433-58149147
1815	ULM	HLRCC	MED12	NA	NA	NA
1815	ULM	HLRCC	FH	chr1_241665790_C_T:FH:NM_000143:exon8:c.G1189A:p.G397R	Canvas:LOSS:chr1:236092925:243782030:CN=1:MCC=-1	NA
1815	ULM	HLRCC	HMGA2	NA	NA	NA
1815	ULM	HLRCC	COL4A5	NA	NA	NA
1815	ULM	HLRCC	COL4A6	NA	NA	NA
1815	ULM	HLRCC	HMGA1	NA	NA	NA

## Sheet: SuppTable3
Gene Symbol	TPM_1803_F1	TPM_1805_F1	TPM_1806_F3	TPM_1813_F1	TPM_1815_F1	TPM_1687_F10	TPM_1688_F4	TPM_1716_F1	TPM_1792_F2	TPM_1793_F3	TPM_1794_Myoma3	TPM_1796_F2	TPM_1800_F1	TPM_1801_F2	TPM_1802_F3	TPM_1795_F8	TPM_1804_Myoma2	TPM_1808_F1	TPM_1809_F2	TPM_1810_F2	TPM_1811_F1	TPM_1812_F1	TPM_1684_F18	TPM_1714_F2	TPM_1689_F6	TPM_1791_F1	TPM_1798_F2	TPM_1797_F7
5_8S_rRNA	0	0	0	0	0	0	0	0	0	0	0	0	0	0	0	0	0	0	0	0	0	0	0	0	0	0	0	0
5S_rRNA	0	31.36	0	0	0	10.94	0	0	0	0	0	0	0	17.06	0	16.19	0	0	0	0	0	0	0	0	0	13.13	0	0
6M1-18	0	0	0	0	0	0	0	0	0	0	0	0	0	0	0	0	0	0	0	0	0	0	0	0	0	0	0	0
7M1-2	0	0	0	0	0	0	0	0	0	0	0	0	0	0	0	0	0	0	0	0	0	0	0	0	0	0	0	0
7SK	27.27	44.54	70.47	74.27	33.98	104.04	201.09	90.13	80.55	31.35	109.88	67.33	32.16	44.8	48.3	64.29	35.28	14.17	61.81	14.12	33.72	21.34	78.9	54.03	65.7	34.82	49.98	62.2
A1BG	2.43	5.37	3.62	2.13	1.14	2.53	1.82	3.04	6.02	2.61	3.58	2.45	1.45	4.2	1.02	1.77	1.56	1.52	2.63	1.71	1.34	2.56	1.89	5.37	2.41	1.06	2.93	2.57
A1BG-AS1	3.31	9.85	7.26	3.74	1.42	5.24	3.13	3.7	6.81	4.24	5.34	3.37	2.03	4.51	2.59	2.63	2.17	2.1	5.08	1.63	1.66	5.11	5.44	9.13	5.24	2	3.96	3.64
A1CF	0	0	0	0	0	0	0.02	0.01	0.01	0	0	0	0.01	0.01	0.01	0	0	0.01	0	0	0	0	0.01	0	0.02	0	0.03	0
A2M	306.03	503.11	406.89	249.75	460.05	389.87	527.13	677.07	533.57	362.48	485.2	583.16	622.77	652.19	438.62	384.94	852.6	301.24	290.47	210.63	120.86	395.92	286.13	433.57	288.05	298.11	355.78	498.3
A2M-AS1	0.71	3.07	1.21	0.58	1.14	0.86	1.45	3.19	3.1	1.17	0.87	1.41	1.61	1.06	1.05	0.9	3.52	1.44	3.05	1.27	2.42	2.73	3.26	3	4.8	2.64	5.66	3.43
A2ML1	0.15	0.67	0.91	0.23	0.16	1.15	0.24	0.25	1.37	0.49	0.09	0.16	0.2	0.15	0.58	0.04	0.07	0.14	0.24	0.18	0.01	0.08	0.15	0.13	0.01	0.42	0.18	0.06
A2MP1	0.08	0.07	0.11	0	0.02	0.08	0.06	0.59	0.04	0	0.07	0.16	0.06	0.36	0.08	0	0	0.05	0	0.23	0	0.03	0.16	0	0.1	0.08	0.18	0.17
A3GALT2	0	0	0	0	0	0.04	0	0	0.05	0	0	0.08	0	0	0	0.05	0	0	0	0	0	0	0	0	0	0	0	0
A4GALT	3.21	14.29	10.04	9.69	6.52	7.16	7.11	7.73	10	10.46	8.92	8.39	5.29	3.97	3.65	8.98	12.92	7	11.47	3.93	3.11	10.09	5.95	11.73	8.62	2.75	5.09	5.21
A4GNT	0	0.29	0.04	0.03	0.05	0.03	0.04	0.12	0.03	0.05	0.07	0.13	0.05	0	0.02	0.01	0	0.08	0	0.11	0	0.05	0.17	0.09	0.21	0.14	0.09	0.24
AA06	0	0.08	0	0	0	0	0	0	0.1	0	0.05	0	0	0	0	0	0	0	0	0	0	0	0	0	0	0	0	0
AAAS	6.28	17.87	13.61	9.79	6.58	9.84	14.31	16.38	20.13	8.38	10.29	8.8	9.3	7.94	7.59	8.51	14.31	7.02	8.33	6.95	6.4	8.03	11.7	19.68	18.85	9.12	9.37	12.32
AACS	2.43	8.26	3.88	2.2	3.26	3.15	3.03	4.19	6.13	1.7	2.11	2.84	2.09	2.47	2.77	2.1	6.58	4.9	5.05	2.48	1.36	5.46	3.54	8.86	4.6	4.91	2.98	5.05
AACSP1	0	0	0	0	0	0	0.02	0.03	0	0	0	0.02	0	0	0.02	0	0	0	0	0	0	0	0.02	0	0	0	0.03	0
AADAC	0	0.15	0	0	0	0	0	0	0	0	0.03	0	0	0	0	0.01	0	0.02	0.78	0	0	0.19	0.61	0.15	1.32	0.06	3.87	0.84
AADACL2	0	0.1	0	0.01	0	0	0.03	0.06	0.04	0	0	0	0	0	0.05	0.02	0.04	0.26	0.52	0.05	0.02	0.19	1.72	0.5	1.27	0.06	2.64	1.42
AADACL3	0	0	0	0	0	0	0	0	0	0	0	0	0	0	0	0	0	0	0	0	0	0	0	0	0	0	0	0
AADACL4	0	0	0	0.01	0	0	0	0	0.12	0	0	0	0.02	0	0	0.04	0	0.07	0	0	0	0	0	0	0	0	0	0.07
AADAT	1.71	3.62	1.13	1.56	1.37	1.65	1.7	3.5	2.53	1.19	1.35	1.01	1.53	0.6	1.05	1.2	3.33	1.91	3.62	1.27	1.91	2.78	4.75	4.58	5.64	4.77	8.03	5.19
AAED1	4.57	12.49	4.54	3.46	4.01	6.22	4.79	5.71	7.88	4.05	5.42	4.63	6.73	6.85	2.45	5.32	15.78	9.36	7.7	3.73	2.37	6.6	5.86	13.89	8.71	6.23	9.65	7.63
AAGAB	7.52	11.79	12.23	7.3	8.09	9.68	11.12	11.31	17.23	9.26	7.5	8.95	10.84	10.64	10.36	9.47	15.26	10.57	10.35	6.17	3.58	7.45	7.42	13.14	8.11	9.48	7.7	9.69
AAK1	4.5	5.86	4.36	2.84	4.97	5.55	7.13	5.59	14.27	5.41	4.47	4.75	5.93	4.36	4.89	3.31	10.23	3.98	7.96	3.28	0.99	5.39	5.17	4.27	4.71	5.79	4.18	6.53
AAMDC	18.41	29.82	28.72	20.91	21.36	22.95	22.95	27.4	38.31	20.27	16.42	15.97	42.46	18.34	19.22	21.86	44.53	13.37	20.37	21.28	25.15	21.08	14.7	20.86	24.37	35.72	21.51	17.36
AAMP	25.18	39.7	35.73	30.03	32.4	32.58	46.38	50.39	60.13	30.41	31.42	29.39	35.35	29.73	27.88	33.57	39.82	22.61	30.22	16.9	17.93	22.33	23.06	34.73	29.48	26.97	25.25	27.47
AANAT	0.05	0	0.03	0.02	0	0	0.04	0	0	0.04	0	0.03	0	0.02	0	0	0	0	0	0	0.01	0.04	0	0	0	0	0	0.02
AAR2	9.07	24.48	16.42	9.32	9.93	11.27	14.82	16.41	20.81	10.3	10.65	11.41	10.94	13.17	11.68	10.02	19.48	13.75	21.59	9.63	7.4	14.53	11.38	20.53	13.51	12.07	12.7	15.51
AARD	0.04	6.06	0.01	0	0.01	0.02	0	0.06	0.23	0	0.05	0.01	0.03	0.03	0.01	0.06	1.21	9.44	9.18	0.56	1.07	12.25	0.83	15.17	6.04	0.56	8.23	10.68
AARS	21.76	66.77	29.63	22.29	21.06	21.54	31.42	32.15	36.31	23.32	21.63	21.53	22.82	18.13	21.66	26.32	46.27	40.49	58.91	25.64	14.41	44.35	34.66	62.56	45.56	28.35	42.79	50.42
AARS2	1.75	7	3.91	3.15	2.48	3.39	4.45	6.25	6.18	2.76	3.48	3.14	3.33	2.75	2.21	2.53	4.21	3.03	3.96	1.54	2.65	3.06	4.31	5.24	6.33	2.45	3.55	4.37
AARSD1	4.47	13.89	7.46	5.3	6.01	6.62	8	11.68	13.25	6.63	6.1	5.34	6.1	6.27	6.67	6.44	12.24	12	15.97	7.24	4.84	12.87	10.39	17.58	14.22	9.59	13.39	11.49
AASDH	4.68	5.69	5.09	3.4	6.18	3.91	5.04	8.92	8.28	5.45	3.69	5.03	6.32	4.78	5.08	3.97	7.31	6.48	7.98	3.53	4.1	6.85	7.06	7.69	8.63	6.45	7.45	8.69
AASDHPPT	11.85	17.61	12.67	13.22	18.35	14.23	21.15	23.34	21.35	16.28	13.31	13.42	18.85	14.89	17.2	14.75	20.33	17.24	26.71	13.89	8.71	18.22	18.59	19.18	19.55	16.21	25.88	23.64
AASS	4.96	10.98	5.12	3.67	7.59	5.62	11.61	12.78	13.53	6.87	7.47	6.37	8.95	7.16	4.68	5.86	10.12	5.13	9.48	4.47	4.41	7.4	13.59	14.61	17.29	6.6	17.77	12.44
AATF	9.88	16.72	20.8	11.57	11.78	15.79	18.57	14.82	22.39	11.39	13.66	11.98	15.62	11.73	13.29	12.96	18.7	11.54	18.65	8.05	4.96	9.85	10.58	13.61	15.02	9.97	12.85	13.91
AATK	0.15	0.43	0.26	0.13	0.34	0.2	0.57	0.28	0.61	0.35	0.34	0.37	0.24	0.31	0.22	0.21	0.98	0.06	0.22	0.11	0.09	0.04	0.29	0.4	0.23	0.18	0.32	0.12
AATK-AS1	0	0	0.07	0	0	0.03	0	0	0	0	0	0	0	0	0	0.03	0	0	0	0	0	0	0.09	0.02	0	0	0	0
AB000466	0.49	2.25	0.97	0.42	0.36	0.43	0.94	0.39	1.14	0.45	0.4	0.5	0.5	0.43	0.16	0.32	1.1	0.81	1.33	0.13	0.62	0.6	1.93	1.62	1.83	0.86	0.99	1.77
AB007962	0.63	0.25	0.5	0.22	0.78	0.2	0.58	0.55	0.76	0.53	0.39	0.73	0.88	0.32	0.5	0.46	0.47	0.32	0.37	0.24	0.19	0.27	1.47	0.53	1	0.51	0.38	0.35
AB059369	0	0	0	0	0	0	0	0	0	0	0	0	0	0	0	0	0	0	0	0	0	0	0	0	0	0	0	0
AB062081	0	0	0	0	0	0	0	0	0	0	0.1	0	0	0	0	0	0	0	0	0	0.08	0	0	0	0	0	0	0
AB062083	0	0	0	0	0	0	9.4	0	0	0	7.34	0	0	0	0	0	0	2.25	0	0	0	0	0	26.51	0	0	0	0
AB073649	0.13	0.08	0.29	0.06	0.08	0.24	0.19	0.05	0.83	0.13	0.22	0.11	0.06	0.06	0.23	0.24	0.03	0.15	0.27	0.28	0	0.22	0.14	0.07	0.88	0.08	0.39	0.18
AB074160	0	0	0	0	0	0	0	0	0	0	0	0	0	0	0	0	0	0	0	0	0.02	0	0	0.02	0.06	0	0	0
AB074162	0.49	0.16	0.39	0.12	0.67	0.11	0.44	0.31	0.6	0.33	0.26	0.37	0.41	0.15	0.39	0.31	0.11	0.14	0.77	0.11	0.18	0.25	1.36	0.41	0.71	0.41	0.45	0.9
AB074166	0.52	0.2	0.15	0.14	0.74	0.23	0.43	0.22	0.87	0.58	0.16	0.81	0.85	0.34	0.39	0.21	1.28	0.08	1.14	0.17	0.07	1.07	0.96	0.76	1.36	0.34	0.28	0.63
AB074188	0	0.07	0	0	0.01	0	0	0	0.07	0	0	0.02	0.01	0.03	0.02	0	0.12	0.23	1.55	0.03	0	5.93	0	1.36	1.27	0.15	0.28	0.12
AB075489	0.1	0.62	0.29	0.07	0.12	0.1	0.27	0.83	0.33	0.19	0.17	0.22	0.13	0.22	0.14	0.28	1.93	0.25	0.94	0.32	0.1	1.41	0.51	0.83	0.52	0.48	0.6	0.25
AB075492	0.25	0.32	0.26	0.15	0.18	0.26	0.27	0.17	0.68	0.28	0.16	0.18	0.44	0.11	0.1	0.13	0.52	0.14	0.47	0.19	0.19	0.14	0.75	0.46	0.88	0.34	0.36	0.26
AB209061	0.7	1.06	1.57	1.05	0.74	1	1.84	1.77	1.21	0.99	1.07	0.89	0.95	0.7	0.55	0.59	1.6	0.31	0.38	0.23	1.13	0.45	0.87	1.64	0.93	0.62	1.14	0.89
AB209185	0.51	1.36	1.06	0.62	1.01	0.97	1.59	1.94	1.8	1.31	0.74	1.19	1.28	1.06	1.25	0.84	2.37	0.74	1.68	0.62	0.64	0.76	2.01	2.3	2.39	1.62	7.07	3.39
AB209315	0.47	0.75	0.55	0.46	1.06	0.54	0.82	0.18	0.41	0.95	0.58	0.12	1.06	0.6	0.47	0.36	1.88	1.06	1.48	0.49	0.48	0.37	1.13	0.36	0.76	0.43	1.67	0.59
AB209621	0.02	0.17	0.07	0.05	0.03	0.07	0.04	0.1	0.23	0.08	0.09	0.01	0.08	0.04	0.03	0.1	0.16	0.07	0.16	0.07	0.06	0.06	0.14	0.21	0.13	0.05	0.09	0.14
AB231702	0	0	0.03	0	0	0	0	0	0	0	0	0	0	0	0	0	0	0	0	0	0.02	0	0	0.1	0	0	0.28	0
AB231703	0	0	0	0	0	0	0	0	0	0	0	0	0	0	0	0	0	0	0	0	0	0	0	0	0	0	0	0
AB231705	0	0	0	0	0	0	0	0	0	0	0	0	0	0	0	0	0	0	0	0	0	0	0	0	0	0	0	0
AB231710	0	0	0	0	0	0	0	0	0	0	0.65	0	0	0	0	0	4.49	0	0	0	0	0	0	0	0	0	0	0
AB231711	0	0	0	0	0	0	0	0	0	0	0	0	0	0	0	0	0	0	0	0	0	0	0	0	0	0	0	0
AB231721	0	0	0	0	0	0	0	0	0	0	0	0	0	0	0	0	0	0	0	0	0	0	0	0	0	0	0	0
AB231722	0	0	0	0	0	0	0	0	0	0	0	0	0	0	0	0	0	0	0	0	0	0	0	0	0	0	0	0
AB231723	0	0	0	0	0	0	0	0	0	0	0	0	0	0	0	0	0	0	0	0	0	0	0	0	0	0	0	0
AB231724	0	0	0	0	0	0	0	0	0	0	0	0	0	0	0	0	0	0	0	0	0	0	0	0	0	0	0	0
AB231729	0	0	0	0	0.27	0.08	0	0.17	0	0	0	0	0	0	0	0	0	0	0	0	0.16	0	0	0	0	0	0.37	0
AB231731	0	0	0.07	0	0	0	0	0	0	0	0	0	0	0	0	0	0.17	0	0	0	0	0	0.22	0	0	0	0	0
AB231739	0	0	0	0	0	0	0	0	0	0	0	0	0	0	0	0	0	0	0	0	0	0	0	0	0	0	0	0
AB231741	0	0	0	0	0	0	0	0	0	0	0	0	0	0	0	0	0	0	0	0	0	0	0	0	0	0	0	0
AB231742	0	0	0	0	0	0	0	0	0	0	0	0	0	0	0	0	0	0	0	0	0	0	0	0	0	0	0	0
AB231761	0	0	0	0	0	0	0	0	0	0	0	0	0	0	0	0	0	0	0	0	0	0	0	0	0	0	0	0
AB231779	0	0	0	0	0	0	0	0	0	0	0	0	0	0	0	0	0	0	0	0	0	0	0	0	0.05	0	0	0
AB231784	0	0	0	0	0	0	0	0	0	0	0	0	0	0	0	0	0	0	0	4.8	0	0	0	0	0	0	0	0
AB240015	0	0	0	0	0	0	0	0	0	0	0	0	0	0	0	0	0	0	0	0	0	0	0	0.18	0	0	0	0
AB372727	0	0	0	0	0	0	0	0	0	0	0	0	0	0	0	0	0	0	0	0	0	0	0	0	0	0	0	0
AB429224	0	0	0.02	0.02	0	0	0	0	0	0	0	0	0	0	0	0	0	0	0	0	0	0	0	0	0	0	0	0
AB488780	1.75	1.77	4.35	2.57	3.33	2.55	4.1	4.04	5.63	2.59	2.49	2.67	3.07	1.42	3.22	3.52	5.19	3.21	6.92	3.2	1.82	4.86	3.47	3.77	6.61	2.73	2.53	5.55
AB586698	0.59	0.44	0	0.18	0.8	0.59	1.74	0	2.85	0.81	0.25	0	0.85	0	0	0.62	15.51	0	0	0	1.25	0.55	0.56	0	2.46	0	3.62	3.2
ABAT	2.25	2.61	1.66	0.83	1.65	1.93	2.28	3.15	4.26	1.57	1.28	1.5	2.3	1.65	2.41	1.25	1.79	1.99	3.29	1.17	0.69	2.27	1.86	2.53	2.31	3.18	1.85	2.45
ABCA1	4.62	4.77	6.36	2.27	10.7	5.08	8.3	5.16	22.13	9.21	13.15	2.28	6.24	6.95	11	1.62	5.84	2.53	15.39	4.75	4.74	4.45	7.32	3.23	5.95	19.26	8.62	7.04
ABCA10	3.45	1.99	0.02	0.05	11.17	0.18	0.38	2.14	7.5	0.19	0.62	1.05	8.28	1.08	2.11	0.69	2	1.31	1.41	1.53	0.12	1.01	7.05	0.78	5.54	0.12	1.12	4.51
ABCA11P	3.86	3.85	4.25	2.91	6.13	3.23	4.7	7.81	6.63	4.17	4.5	5.2	4.99	3.24	4.15	3.65	5.11	3.44	2.43	1.83	2.97	2.79	5.95	3.94	8.36	4.71	6.36	4.47
ABCA12	0.09	0.02	0.08	0.13	0.05	0.02	0.07	0.03	0.07	0.1	0.16	0.07	0.06	0.02	0.06	0.08	0.03	0.01	0.04	0	0.01	0.05	0.02	0.01	0.03	0.01	0.02	0.04
ABCA13	0	0.01	0	0.03	0	0.02	0.08	0.03	0.06	0.03	0.1	0.09	0.16	0.05	0.02	0.17	0	0	0.04	0.01	0.09	0.01	0	0	0	0.01	0.02	0.11
ABCA17P	0.19	0.28	0.3	0.33	0.16	0.09	0.17	0.25	0.14	0.19	0.29	0.25	0.04	0.12	0.03	0.17	0.49	0.1	0.32	0.07	0.14	0.23	0.5	0.17	0.28	0.03	0.51	0.16
ABCA2	3.18	5.03	3.87	2.25	2.74	2.72	4.07	6.79	6.05	2.11	4.82	4.44	2.98	1.94	1.18	2.53	6.46	2.1	5.46	1.95	1.09	3.83	2.8	6.93	4.54	3.28	5.96	3.56
ABCA3	0.38	3.38	0.8	1.16	0.71	0.68	1.38	1.16	2.07	0.67	1.05	0.96	0.96	0.54	0.3	0.61	6.28	1.01	2.75	0.59	0.9	1.43	1.81	2.85	3.14	2.06	3.14	3.52
ABCA4	0	0.14	0.02	0.01	0.02	0.04	0.07	0.01	0.4	0	0.03	0.01	0.01	0.07	0.02	0.06	0.04	0.08	0.09	0.06	0	0.05	0.35	0.27	0.15	0.07	0.24	0.1
ABCA5	2.36	2.89	0.26	0.15	2.35	0.88	1.05	1.68	3.21	0.49	0.47	1.77	3.87	1.08	0.69	0.49	3.49	1.61	4.52	1.07	0.72	1.61	6.41	2.98	3.92	1.04	6.22	3.9
ABCA6	2.62	3.69	0.04	0.66	2.27	1.72	0.25	2.29	10.95	0.94	0.34	2.14	6.77	2.68	1.02	0.94	5.64	1.52	1.51	2.37	0.25	1.03	4.26	2.17	6.24	3.85	3.04	5.39
ABCA7	0.54	2	0.75	0.46	0.62	0.69	1.55	2.81	3.92	0.67	1.63	0.71	0.77	0.55	0.2	0.55	1.51	0.46	1.15	0.94	0.63	0.34	0.9	1.26	1.58	1.19	0.42	1.1
ABCA8	11.02	1.44	1.6	0.41	26	1.23	1.86	1.2	22.98	3.39	0.93	8.17	52.15	7.97	3.28	0.64	5.33	0.96	0.51	1.07	0.15	0.42	2.69	1.32	1.81	0.52	0.5	1.41
ABCA9	1.89	6.4	0.08	1.18	1.97	1.32	0.16	1.78	10.29	0.76	0.33	0.83	3.68	0.42	0.78	0.79	4.75	1.42	1.51	3.99	0.08	1.5	6.93	2.11	4.92	2.03	3.1	6.84
ABCB1	9.4	3.79	9.54	9.43	20.54	8.54	26.05	18.75	11.53	12.02	13.56	13.03	7.41	6.46	5.1	18.25	7.09	4.91	4.99	3.14	0.77	4.7	2.35	8.6	10.02	2.76	6.85	3.31
ABCB10	3.05	8.36	5.14	2.7	3.25	3.39	5.3	5.93	5.69	4.21	4.9	4.09	3.9	4.25	3.39	3.65	10.45	10.36	8.99	4.14	3.42	8.4	6.54	11.51	9.22	5.52	7.31	6.61
ABCB11	0.01	0	0	0	0	0	0	0.02	0	0	0.01	0	0	0	0	0.01	0.01	0	0.02	0	0	0	0	0	0	0	0.02	0
ABCB4	0.15	0.43	0.02	0.05	0.09	0.09	0.18	0.42	0.36	0.04	0.13	0.16	0.09	0.36	0.14	0.06	0.36	0.27	0.57	0.32	0.02	0.43	0.59	0.57	0.65	0.11	0.49	0.92
ABCB5	10.07	0.11	19.42	13.67	4.69	57.02	0.08	0.17	0.71	8.67	8.31	8.78	0.02	0.01	12.52	11.45	0.04	0.06	0.29	0.37	0.03	0.25	1.04	0.1	0.48	0.36	0.61	0.3
ABCB6	6.5	7.26	10.92	8.99	4.52	8.6	12.78	14.12	8.61	8.28	9.16	9.68	7.9	8.83	5.81	10.88	6.35	4.12	6.53	2.68	2.24	3.98	4.06	7.02	5.61	4.6	4.41	5.42
ABCB7	5.56	10.81	9.65	5.64	6.73	8.01	9.39	10.12	16.49	8.02	6.41	7.6	9	8.58	9.06	6.91	12.42	8.14	14.04	8.05	4.62	9.53	9.85	10.21	12.21	10.78	13.84	11.19
ABCB8	2.47	19.04	4.2	2.68	2.65	3.49	5.23	7.66	9.13	3.62	4.98	3.43	2.49	3.91	3.08	5.16	8.59	10.2	7.56	3.31	3.16	7.02	6.14	15.18	6.38	5.09	4.05	11.74
ABCB9	0.63	2.12	1.1	0.37	0.63	0.76	1.88	2.84	2.67	0.72	0.88	0.99	0.41	1.02	0.98	0.45	1.73	0.54	1.06	0.25	0.33	1.02	1.19	1.59	1.76	1.37	0.78	0.95
ABCC1	26.01	20.72	14.65	16.04	10.43	19.06	23.13	22.69	34.85	18.91	27.09	17.26	18.73	18.99	11.92	20.72	11.98	8.15	22.39	7.45	3.5	13.97	10.3	16.73	13.44	8.3	9.19	15.97
ABCC10	1.75	5.7	2.98	2.09	1.94	2.3	4.09	4.48	7.51	2.64	2.98	2.46	2.06	2.15	1.8	2.15	4.3	2.38	3.41	1.39	1.73	2.55	3.2	5.63	5.03	2.14	2.2	3.7
ABCC11	0	0	0.05	0.09	0.03	0.01	0.01	0.11	0.02	0.02	0.01	0.01	0.08	0.02	0.04	0.02	0.06	0	0.06	0	0.01	0	0.02	0.04	0.02	0.01	0.06	0.06
ABCC12	0	0	0	0	0	0	0	0	0	0	0	0	0	0	0	0	0	0	0	0	0	0	0	0	0	0	0	0
ABCC13	0	0	0	0	0	0	0	0	0	0	0	0	0.02	0	0	0	0	0	0.07	0.01	0	0.01	0	0	0.03	0	0.02	0
ABCC2	0.11	0.09	0.06	0.08	0.06	0.13	0.19	0.18	0.29	0.2	0.33	0.05	0.14	0.11	0.09	0.16	0.13	0.07	0.14	0.09	0.04	0.05	0.02	0.25	0.36	0.17	0.11	0.08
ABCC3	4.2	1.12	2.14	3.12	0.68	6.19	5.24	20.78	3.97	2.45	5.35	3.97	5.82	11.31	1.75	4.56	5.24	0.43	0.68	0.32	0.02	0.59	0.3	0.55	0.83	1.87	1.08	0.74
ABCC4	7.26	5.86	4.1	2.8	2	3.7	4.71	4.31	6.41	3.37	3.18	3.56	4.64	3.77	1.6	4.38	9.31	8.15	2.73	2.35	0.57	3.82	8.16	6.36	4.41	4.53	3.89	5.6
ABCC5	5.02	10.37	8.43	5.24	6.37	7.64	8.51	13.8	20.71	10.43	7.21	7.18	8.36	8.19	8.51	6.06	11.88	6.08	13.12	4.22	2.17	7.43	16.81	13.38	18.63	8.43	15.11	14.59
ABCC5-AS1	0	0	0	0	0	0	0	0	0	0	0	0	0	0	0	0	0	0	0	0	0	0	0	0	0	0	0	0
ABCC6	0.59	0.13	2.52	0.61	1.34	0.83	2.96	2.09	0.37	0.92	2.05	1.93	1.49	1.66	1.79	0.59	0.83	0.03	0.02	0.05	1.55	0.02	0.03	0.19	0.04	0.11	0.24	0.13
ABCC6P1	0	0	0.09	0.03	0.18	0.1	0.11	0.27	0.02	0.02	0.05	0.06	0.07	0	0.14	0	0	0	0.01	0	0.37	0	0	0	0	0	0.01	0
ABCC6P2	0.58	0	1.11	0.1	0.79	0.25	1.27	1.72	0.17	0.18	0.68	1.17	0.74	0.39	0.82	0.05	0.14	0	0	0	0.84	0	0	0.14	0.14	0.17	0.19	0
ABCC8	0.04	0.63	0.12	0.12	0.18	0.1	0.82	0.79	0.13	0.15	0.49	0.13	0.17	0.25	0.31	0.35	0.08	0.04	0.19	0.04	0.01	0.1	0.34	0.23	0.36	0.76	0.2	0.34
ABCC9	18.68	82.01	17.56	9.95	36.35	27.93	36.49	45.8	48.63	30.71	17.68	35.19	28.9	41.97	21.13	22.72	32.27	26.05	51.48	20.82	10.7	29.47	39.96	35.26	64.6	47.81	34.19	40.17
ABCD1	1.91	23.53	17.27	2.48	1.39	6.96	3.26	7.31	12.96	4.31	5.12	3.14	2.58	3.19	2.58	3.5	10.56	8.89	7.13	10.39	2.2	8.39	3.81	7.05	5.54	3.76	2.23	5.41
ABCD2	4.61	6.75	0.68	0.31	0.99	0.77	0.47	1.8	1.82	0.69	0.36	1.02	1.4	1.98	0.75	0.97	1.14	3.29	4.69	1.82	0.33	6.83	2.55	3.63	6.3	11.34	5.8	6.48
ABCD3	13.15	18.49	12.17	11.28	13.43	12.07	16.65	19.64	21.49	14.79	11.83	12.9	18.37	14.31	15.88	14.3	33.46	17.08	24.01	11.55	7.57	15.2	16.43	21.47	20.93	19.66	27.26	21.04
ABCD4	4.13	10.31	6.41	3.16	4.84	4.43	7.51	9.8	12.55	5.19	6.91	4.89	6.02	5.05	3.71	4.37	7.36	4.93	8.82	4.4	3.15	6	9.05	8.97	10.49	7.01	6.58	8.56
ABCE1	15.96	20.19	21.27	17.74	17.79	14.76	20.14	22.03	21.85	18.43	14.05	15.31	19.17	16.61	14.86	18.88	22.53	20.69	24.78	10.88	9.17	18.73	13.24	23.05	21.8	16.23	25.32	22.21
ABCF1	11.69	26.69	26.77	17.52	14.66	20.03	24.96	22.41	30.06	16.08	18.9	17.42	20.35	15.84	17.78	16.53	22.73	13.35	23.04	10.1	9.06	13.47	14.14	21.54	18.99	13.6	12.98	17.45
ABCF2	10.23	18.48	21.5	13.42	11.16	14.08	19.57	18.89	27.58	12.63	13.7	12.06	14.14	13.32	14.2	13.68	22.5	13.64	18.08	8.13	6.16	13.21	12.97	20.4	17.38	12.04	11.67	13.81
ABCF3	7.79	15.07	11.41	7.48	9.27	8.18	11.7	14.41	18.17	7.82	8.21	8.51	9.47	8.7	8.12	8.95	12.22	8.68	11.31	6.21	4.26	9.03	10.64	13.51	12.25	7.19	8.44	8.16
ABCG1	1.53	3.93	1.44	0.51	3.29	1.13	2.02	1.48	6.2	1.27	1.51	1.6	1.44	3.22	1.48	0.82	3.37	1.12	2.53	1.14	0.59	1.73	2.01	2.16	2.14	1.68	5.98	2.17
ABCG2	28.54	33.9	44.82	25.04	55.85	23.11	66.27	78.23	60.64	53.67	47.7	50.88	29.75	24.5	45.13	57.54	5.91	26.9	33.56	10.91	4.67	25	26.76	24.65	42.51	29.35	35.07	30.6
ABCG4	0.09	0.44	0.12	0.02	0.04	0.08	0.06	0.13	0.28	0.06	0.03	0.1	0.05	0.07	0.07	0.03	0.29	0.16	0.37	0.05	0	0.09	0.17	0.44	0.37	0.09	0.09	0.1
ABCG5	0.05	0.02	0	0.02	0.06	0.01	0.05	0.05	0	0	0.05	0.08	0.02	0.01	0.01	0.05	0.05	0	0.04	0	0	0	0.13	0.19	0.08	0.02	0.05	0.06
ABCG8	0	0	0	0	0	0	0	0	0	0	0.01	0	0	0	0	0	0	0	0	0	0	0	0	0	0	0	0	0
ABHD1	0.18	0.37	0.49	0.09	0.21	0.21	0.33	0.49	0.62	0.36	0.24	0.09	0.08	0.13	0.12	0.08	0.34	0.13	0.3	0.14	0.13	0.25	0.55	0.34	0.45	0.24	0.3	0.4
ABHD10	6.13	9.28	8.62	6.04	7.91	6.7	8.04	11.02	9.68	7.12	5.57	6.69	8.89	5.09	5.88	6.36	12.72	7.72	9.5	5.36	6.18	6.66	8.13	8.22	10.54	11.14	15.77	8.68
ABHD11	1.42	4.55	4.97	2.78	1.87	2.92	3.19	4.15	5.4	2.38	3.1	2.2	2.15	1.54	2.39	2.49	3.72	2.58	3.5	1.75	1.08	2.31	2.36	3.75	2.11	1.96	2.6	2.4
ABHD12	5.35	12.81	12.93	7.51	7.2	10.53	12.27	12.32	13.72	7.77	14.75	8.56	8.3	8.01	8.1	9.84	11.53	6.71	11.01	4.08	3.91	6.24	5.98	11.02	6.62	5.62	5.82	7.28
ABHD12B	0.1	0.12	0.04	0	0.05	0.06	0.1	0.15	0	0.04	0.06	0.07	0.14	0.03	0.04	0.13	0.27	0.02	0	0.05	0.08	0.14	0.13	0.11	0.31	0.09	0.2	0.08
ABHD13	8.24	14.74	10.66	6.61	10.84	8.86	13.9	13.45	14.64	9.22	8.15	9.58	11.93	7.93	9.03	8.49	17.61	12.5	13.92	8.5	5.35	11.23	11.74	15.73	10.27	11.84	17.01	14.29
ABHD14A	2.81	6.19	7	3.82	3.77	5.12	5.46	7.61	8.67	2.61	5.74	5.51	3.15	2.09	2.4	4	4.82	3.29	3.58	1.86	3.65	2.97	3.06	4.18	5.01	5.28	4.45	2.34
ABHD14A-ACY1	0	0.41	0	0	0	0	0.15	0.49	0	0.12	0	0	0	0	0	0.22	0.32	0	0	0	0.19	0	0	0	0	0.08	0	0
ABHD14B	4.45	20.79	12.78	6.97	5.75	10.53	9.37	15.95	21.4	6.95	7.94	6.65	6.32	7.41	5.38	8.59	13.32	8.56	15.48	10.28	5.19	11.65	9.36	14.82	14.96	12.24	11.8	11.42
ABHD15	2.61	5.16	3.05	2.15	1.49	3	3.33	3.56	5.15	1.96	3.43	3.28	3.89	2.99	2.75	2.6	4.9	2.88	3.68	1.75	0.86	2.37	2.18	5.02	2.91	2.3	1.83	2.54
ABHD16A	5.85	27.48	10.99	7.14	8.35	11.06	10.73	17.89	23.17	9.45	9.49	8.79	7.67	10.23	9.91	7.98	20.85	17.02	18.31	11.79	11.8	13.2	13.29	26.65	17.58	14.41	12.01	16.61
ABHD16B	0.67	3.15	2.41	1.55	0.47	1.41	1.43	1.64	2.49	0.83	1.62	1.25	0.97	0.99	1.1	1.29	1.39	0.43	1.29	0.66	0.64	0.71	0.99	1.59	1.13	0.62	1.15	0.9
ABHD17A	9.32	47.17	21.88	18.35	10.05	19.62	27.41	27.91	33.56	9.86	21.85	18.71	12.04	15.61	9.79	16.29	23.8	13.82	17.15	10.02	7.41	13.23	5.74	30.57	13.6	9.49	11.12	9.5
ABHD17B	5.12	8.52	11.1	3.53	9.14	7.41	7.53	6.39	10.82	6.88	4.64	8.33	7.32	7.41	8.14	4.17	10.26	6.5	8.52	5.16	2.91	5.17	7.07	7.05	5.91	8.35	7.85	8.62
ABHD17C	2.62	4.29	2.32	1.25	1.94	1.76	2.14	2.75	3.53	1.97	1.1	1.24	1.75	1.77	1.25	0.8	1.78	3.84	3.33	2.01	0.5	3.36	2.54	2.91	1.78	2.3	1.95	2.88
ABHD2	11.76	30.93	16.23	8.8	13.79	13.36	23.62	23.22	33.99	12.58	12.5	18.04	32.98	29.23	14.13	12.47	35.68	23.67	23.61	12.18	5.8	24.14	18.63	33.94	20.15	26	18.85	24.24
ABHD3	2.71	2.73	2.67	1.74	3.56	2.53	3.86	5.08	3.35	3.56	4.05	2.84	5.3	3.53	2.01	2.69	3.51	2.19	3.06	2.01	0.87	2.2	4.39	3.31	3.35	1.7	5.94	4.93
ABHD4	14.72	17.94	15.36	14.73	18.33	17.86	26.59	29.82	28.14	17.08	18.56	13.53	22.5	15.87	15.58	18.4	17.38	9.16	15.63	14.45	3.13	12.76	8.59	12.53	14.39	13.8	9.99	16.13
ABHD5	4.01	5.76	6.39	3.42	4.49	4.09	8.79	7.86	4.88	4.8	10.45	5.07	9.64	20.06	4.58	5.18	7.46	4.77	7.51	4.98	2.03	4.06	4.25	5.48	5.45	4.37	4.71	4.72
ABHD6	3.06	5.47	5.28	3.24	4.54	3.85	5.14	5.41	5.69	3.59	4.46	4.51	4.01	3.17	2.96	3.71	6.41	3.68	3.13	2.1	3.47	3.45	2.54	5.67	4.96	3.46	3.02	2.9
ABHD8	1.26	8.02	4.84	3.71	2.24	2.72	4.75	5.53	6.05	1.82	4.05	1.86	1.89	1.88	2.28	2.1	4.75	2.06	5.78	2.03	3.56	2.56	2.34	5.09	3.59	2.68	3.31	2.98
ABI1	8.49	17.44	12.44	7.77	11.1	11.76	15.23	13.51	18.71	11.5	9.4	10.13	14.23	12.15	11.61	9.77	20.87	13.05	17.88	10.66	5.91	11.66	13.97	16.02	15.93	14.78	19.41	16.58
ABI2	13.43	20.21	17.88	13.49	21.13	13.16	26.36	29.71	24.47	17.22	15.92	15	20.74	11.28	17.83	12.97	33.46	15.66	29.87	13.23	13.75	21.66	22.14	21.84	24.52	19.21	27.33	27.28
ABI3	1.74	3.78	2.05	1.56	2.16	2.63	3.95	2.7	5.41	1.63	2.21	2.64	2.4	2.28	1.1	1.63	2.85	1.53	1.24	1.04	0.49	1.83	1.49	3.26	2.22	1.54	2.59	1.54
ABI3BP	37.17	6.66	56.36	14.87	108.95	36.98	25.1	32.67	43.65	43.87	19.4	37.97	55.11	8.89	24.15	11.95	14.59	7.24	26.69	7.7	19.22	14.36	17.24	11.08	36.79	34.93	24.32	21.6
ABL1	21.76	51.81	42.77	26.37	33.31	39.68	40.57	36	59.97	31.01	30.56	29.89	30.1	29.42	38.16	26.48	31.86	22.14	45.97	21.81	14.86	29.99	26.75	39.43	25.94	25.42	26.28	34.72
ABL2	3.37	5.95	4.79	2.66	4.32	4.43	4.72	5.96	10.67	4.15	3.25	4.72	5.16	4.17	4.74	2.97	12.79	4.35	7.58	3.67	2.29	4.7	7.12	6.69	8.4	4.54	7.08	10.22
ABLIM1	8.6	11.9	9.44	1.71	8.12	9.54	5.33	18.22	27.25	8.51	7.53	11.36	14.81	13.54	4.02	5.01	41.92	9.32	7.64	6.09	1.39	5.34	6.62	10.54	14.12	5.01	13.5	5.4
ABLIM2	0.3	0.6	0.17	0.1	0.13	0.32	0.21	0.81	1.14	0.28	0.17	0.42	0.24	0.41	0.2	0.15	2.32	0.19	0.37	0.12	0.03	0.17	0.33	0.59	0.87	0.27	0.42	0.22
ABLIM3	2.27	4.42	8.98	0.31	4.06	3.57	1.87	1.42	6.06	0.96	0.5	3.47	13.67	2.57	0.8	1.09	4.13	5.07	1.35	3.57	0.24	0.94	2.42	3.67	3.79	3.05	2.09	1.66
ABO	0.05	0.17	0.05	0.02	0.09	0.04	0.08	0.12	0.13	0.18	0.12	0.13	0	0.08	0.01	0.02	0.3	0.08	0.24	0.03	0.02	0.24	0.09	0.37	0.27	0.03	0.17	0.65
ABP1	0.06	0.02	0.01	0	0	0.02	0	0.04	0.04	0.04	0	0	0	0	0	0.01	0.04	0.03	0	0.03	0.01	0.04	0.07	0.11	0.03	0.02	0.03	0.03
abParts	1.71	4.6	0	0.01	0.09	0.17	0.01	0.42	43.76	0.04	0.11	1.02	0.49	0.36	0.02	0.12	0.07	1.1	0.19	0.62	0.52	1.46	0.16	3.56	0.36	0.66	0.02	1.8
ABR	10.73	22.03	17.89	10.04	12.52	14.06	18.61	18.91	23.42	13.6	15.09	12.71	16.39	8.77	13.26	10.81	26.82	9.75	21.43	9.7	7.54	14.1	12.76	18.81	17.69	14.57	9.67	20.71
ABRA	0.37	0.04	0.49	0.02	2.32	0.57	0.6	0.3	0.23	0.54	0.88	1.06	1.23	0.38	0.31	0.11	2.79	0.21	0	0.05	0.04	0.05	0.17	0.22	0.32	0.43	0.02	0.14
ABRACL	6.26	15.21	9.11	4.76	10.07	6.92	9.07	10.77	12.65	8.89	4.65	5.6	11.67	9.67	6.28	8.68	21.9	20.2	13.58	10.14	1.22	16.06	10.51	19.74	9.39	13.97	16.99	14.53
ABT1	4.79	11.14	8.31	5.21	5.99	7.11	9.19	10.12	10.79	5.83	5.67	7.4	6.44	7.05	6.9	6.11	8.67	6.74	6.79	4.86	4.1	6.16	6.77	10.68	7.66	5.38	8.2	8.05
ABTB1	2.35	5.92	3.79	1.52	3.73	3.51	4.53	4.58	9.14	4.7	4.08	3.86	4.15	4.06	3.37	2.44	7.12	2.55	10.39	4.43	1.04	4.46	6.74	4.9	7.77	4.28	4.46	5.52
ABTB2	1.9	2.52	2.17	0.68	0.92	1.73	1.76	1.1	3.48	1.04	1.15	0.93	1.72	1.07	2.31	0.7	2.61	1.05	3.15	2.05	0.1	1.33	1.82	1.79	1.44	1.18	2.04	2.13
AC2	0	0.01	0.01	0	0.02	0	0.01	0.01	0.04	0	0.01	0.01	0.01	0	0	0	0	0	0	0	0	0	0	0	0.05	0.01	0.2	0
ACAA1	5.24	12.84	7.2	5.75	6.3	6.58	8.95	10.61	16.21	5.77	7.8	7.34	7.73	6.57	4.63	5.6	10.98	4.5	9.58	6.28	4.43	6.42	5.88	11.1	10.86	11.33	10.99	10.57
ACAA2	14.61	26.2	32.56	12.44	15.28	16.18	29.84	33.9	30.55	20.1	17.2	24.98	26.99	16.62	29.9	23.09	24.71	20.58	22.63	14	1.26	15.87	12.38	29.24	18.46	14.81	19.69	17.7
ACACA	10.6	17.56	22.65	11.9	10.07	13.56	16.43	18.58	16.05	10.75	11.61	14.81	14.44	7.39	10.46	11.64	18.77	16.52	13.19	8.39	5.22	13.09	10.25	22.55	9.94	7.72	8.6	16.96
ACACB	2.2	7.48	5.96	2.5	4.47	5.65	4.77	8.71	10.23	5.22	5.35	5.81	4.71	3.3	2.48	2.81	8.22	3.6	6.73	4.07	3.19	3.21	6.46	7.1	8.66	6.6	5.55	6.23
ACAD10	3.03	7.23	5.52	3.37	3.85	3.46	6.1	8.82	9.59	5.2	4.95	4.14	4.38	4.31	4.25	4.08	5.47	3.33	6.52	2.74	1.74	4.27	5.65	6.23	6.68	4.25	5.43	6.48
ACAD11	5.74	13.08	7.46	4.66	8.2	5.19	12.66	15.29	14.03	7.75	6.35	9.12	9.16	8.52	5.54	5.65	16.49	5.03	7.51	3.15	6.84	6.54	11.68	19.49	21.39	9.79	21.19	10.5
ACAD8	5.84	72.32	9.75	5.6	6.84	9.99	7.84	13.47	28.51	7.3	7.01	7.07	6.9	10.13	7.22	6.93	11.3	44.36	43.15	20.15	5.14	42.82	31.54	36.09	16.39	7.75	20.18	21.05
ACAD9	5.38	13.75	13.13	7.47	7.55	8.39	11.99	13.79	19.43	8.93	7.61	8.43	10.06	5.97	7.74	7.75	15.23	8.04	13.65	5.42	6.15	8.43	11.29	13.76	16.14	8.14	15.62	13.11
ACADL	0.04	0.02	0.02	0.03	0.07	0.04	0.07	0.08	0.07	0.15	0.01	0.14	0.05	0	0.08	0.01	0.52	0.01	0.11	0.02	1.41	0.02	0.12	0.04	0.07	0	0.22	0.09
ACADM	6.8	19.01	11.16	6.36	10.65	8	9.22	12.24	14.7	7.28	6.96	6.35	12.5	7.69	7.17	7.28	24.16	19.72	20.69	11.95	8.7	16.35	15.51	17.6	20.26	16.54	25.28	18
ACADS	3.52	7.71	7.85	5.27	4.7	5.31	5.52	8.15	7.93	4.51	6.24	5.13	4.59	5.22	5.15	4.6	8.94	4.19	4.99	3.23	1.81	3.18	3.92	6.04	4.94	5.48	3.14	4.24
ACADSB	4.37	5.21	5.26	3.59	5.73	4.39	5.34	7.22	7.83	5.2	4.17	3.84	6.08	3.05	3.56	3.2	9.38	4.42	8.5	4.59	4.22	5.68	8.11	5.57	9.56	6.9	5.77	5.94
ACADVL	42.83	168.18	88.26	48.73	38.34	64.21	108.27	161.42	133.5	66.38	78.81	55.49	70.7	114.22	54.56	53.25	99.88	65.45	71.84	53.51	34.21	41.78	90.3	125.97	109.83	124.33	83.92	59.43
ACAN	3.82	0.69	0.15	0.07	0.85	0.22	0.12	0.59	0.31	0.16	0.16	1.13	1.62	0.05	1.01	0.17	2.96	0.48	0.23	0.27	0.18	0.96	0.51	1.18	0.57	0.37	8.93	2.16
ACAP1	0.37	0.53	0.32	0.21	0.18	0.37	0.49	0.56	2.45	0.25	0.29	0.17	0.9	0.29	0.13	0.17	0.53	0.36	0.37	0.14	0.51	0.29	0.42	0.85	0.55	0.31	0.41	0.4
ACAP2	16.76	21	14.52	10.52	21.75	13.72	21.22	21.44	22.63	17.31	13.84	13.31	22.34	15.6	14.57	13.51	27.71	18.97	23.65	13.46	8.46	17.05	19.34	16.53	21.19	20.18	24.84	22.66
ACAP3	5.24	17.91	5.89	7.55	5.33	3.85	13.29	19.08	10.67	3.69	13.17	8.63	5.89	7.87	2.99	10.06	11.31	4.9	7.46	3.73	5.78	5.17	8.67	15.15	14.7	6.06	9.71	7.49
ACAT1	15.95	26.39	34.62	21.08	19.34	20.82	26.4	27.23	30.1	20.69	18.86	23.14	28.38	20.17	20.67	22.53	36.94	20.34	29.08	19.98	12.55	19.85	17.73	28.62	29.01	25.03	27.82	22.52
ACAT2	4.22	11.23	10.89	6.08	8.57	4.95	5.26	12.4	8.16	5.56	3.52	6.45	6.22	4.39	6.25	6.87	20.78	15.68	4.81	5.2	5.31	9.19	5.59	28.87	8.64	6.75	9.72	6.77
ACBD3	8.09	29.41	7.67	5.8	9.03	6.74	17.34	16.93	48.83	7.39	12	6.91	11.01	16.14	6.97	6.95	32.66	25.62	22.88	9.56	9.65	20.62	18.2	25.68	18.83	21.03	28.93	21.64
ACBD4	1.42	9.36	2.42	1.37	1.55	1.57	2.47	3.1	5.69	1.92	1.56	1.46	2.3	1.56	0.69	1.11	7.68	3.2	6.87	3.74	3.81	3.53	6.2	6.43	9.88	4.94	8.38	6.6
ACBD5	4.93	7.29	7.08	3.45	6.49	5.04	6.24	7.19	8.43	4.63	4.12	4.33	6.05	5.44	4.52	4.48	11.35	6.47	8.57	5.25	3.08	5.49	6.53	6.95	8.17	9.03	9.98	8.22
ACBD6	9.04	24.56	21.29	11.54	10.31	18.57	19.37	19.09	35.79	13.86	12.29	11.53	11.68	11.37	18.01	12.18	18.05	14.72	20.17	9.82	7.99	14.44	14.22	19.6	18.66	13.53	18.41	18.66
ACBD7	0.03	0.13	0.05	0.04	0.06	0.04	0.14	0.12	0.14	0.05	0.13	0.1	0.08	0.02	0.08	0.1	0.17	0.02	0.01	0.03	0.1	0.17	0.23	0.11	0.12	0.14	0.06	0.1
ACCS	3.45	16.92	6.15	2.94	3.6	5.51	4.11	14.59	13.75	5.07	6.71	3.31	3.73	3.44	2.43	3.2	14.59	4.34	6.71	2.67	6.1	5.59	13.78	9.53	15.76	11.78	12.55	7.63
ACCSL	0	0	0.01	0	0	0	0	0	0.05	0	0.01	0.03	0	0	0.02	0.01	0.06	0.03	0	0	0	0	0	0	0	0.01	0	0.02
ACD	2	7.56	3.62	3.14	2.61	3.68	4.35	6.14	7.66	2.41	2.77	3.84	3.17	2.74	3.16	3.24	4.89	2.92	4.81	2.57	2.81	3.22	3.68	6.46	5.12	2.83	4.24	4.56
ACE	11.22	4.66	5.72	2.71	5.99	3.56	8.69	5.48	15.05	4.78	3.79	4.16	4.32	5.63	3.13	3.53	5.73	1.64	2.19	1.82	0.33	3.23	3.33	2.71	4.18	4.64	0.98	3.63
ACE2	0.11	0.02	0.31	0.14	0.2	0.31	0.11	0.07	0.32	0.42	0.12	0.49	0.31	1.06	0.38	0.52	0.56	0.15	0.31	0.02	0.01	0.12	0.17	0.12	0.15	0.28	0.16	0.06
ACER1	0	0.08	0	0.03	0	0.08	0	0.04	0.09	0	0	0	0	0	0	0.04	0.05	0	0	0	0.03	0	0	0	0	0	0	0
ACER2	0.9	0.71	1.69	1.11	1.35	0.95	1.95	1.38	2.52	1.04	0.83	1.46	1.34	0.84	1.16	0.62	2.03	0.71	2.42	0.69	0.2	0.94	1.43	1.2	1.37	1.12	1.96	0.85
ACER3	3.49	6.96	3.28	2.01	3.55	4.31	4.17	4.83	5.5	2.54	2.9	3.85	4.92	4.39	3.35	3.1	8.34	5.52	7.33	3.06	2.63	6.04	5.12	6.29	4.68	5.67	5.68	6.79
ACHE	1.56	3.23	2.31	1.08	1.89	1.85	2.63	2.32	4.56	1.13	0.88	2.1	2.05	1.99	1.22	0.89	0.43	0.63	1.87	0.87	1.45	2.03	1.86	4.43	1.28	0.11	1.33	1.39
ACIN1	17.51	35.02	27.65	19.01	20.3	23.24	35.03	39.15	52	26.85	27.37	18.39	27.55	19.55	17.15	19.09	30.65	17.78	32.68	13.54	14	21.01	27.98	32.25	38.47	24.71	23.59	30.41
ACLY	18.59	39.8	28.95	17.82	20.6	23.74	27.08	30.01	54.78	19.31	21.28	21.23	25.22	24.14	18.97	25.68	42.92	26.83	30.95	16.27	7.09	27.51	18.28	38.9	22.16	19.57	18.37	31.51
ACMSD	0	0	0	0	0	0	0.03	0	0.08	0	0	0	0	0.14	0	0.02	0	0	0	0	0.01	0	0	0	0	0	0	0.1
ACN9	3.18	4.73	2.15	3.61	3.49	2.17	2.91	2.84	2.88	2.49	2.31	1.72	2.37	1.52	1.66	2.04	4.52	3.72	3.8	2.88	1.96	3.29	2.8	3.52	4.14	3.85	4.14	3.82
ACO1	13.79	16.88	19.83	12.41	16.46	14.45	22.75	24.03	26.9	12.88	15.05	18.96	20.26	18.61	20.06	14.19	30.16	13.38	16.79	9.89	7.54	14.55	11.58	19.45	13.11	17.27	11.03	11.91
ACO2	12.15	35.35	30.93	16.45	13.5	18.4	20.75	25.6	31.01	15	19.01	16.02	15.41	15.49	12.87	15.23	28.48	18.92	22.5	13.82	12.68	21.48	15.94	26.53	20.3	20.5	15.98	21.26
ACOT1	1.3	7.46	11.59	5.67	1.48	1.88	2.65	3.29	2.35	4.92	4.53	1.28	1.38	6.01	3.18	7.75	5.87	23.05	16.09	5.49	3.02	7.53	3.14	25.28	10.59	6.76	5.24	3.01
ACOT11	0.15	2.2	0.24	0.06	0.25	0.27	0.78	2.65	1.06	0.4	0.56	0.24	0.09	0.16	0.26	0.33	3.42	0.8	2.98	0.63	5.13	1.41	4.33	3.04	4.29	1.73	3.43	3.54
ACOT12	0.1	0.06	0.11	0.12	0	0	0.04	0	0.02	0	0.05	0	0.05	0	0.04	0	0.03	0.01	0	0.01	0.01	0	0	0.06	0.07	0	0.08	0
ACOT13	4.59	5.79	8.17	6.19	5.12	6.41	6.29	7.18	8.39	6.42	4.91	4.81	5.76	4.16	6.99	5.59	8.32	4.78	6.39	2.67	2.08	4.02	4.65	5.75	6.2	5.72	5.39	7.04
ACOT2	7.43	26.85	44.8	21.3	7.37	10.28	11.32	22.08	21.35	15.55	17.13	15.37	6.39	16.12	12.89	22.09	25.02	87.27	91.61	13.19	11.84	17.25	8.48	56.39	31.38	12.2	13.7	14.88
ACOT4	0.15	0.44	0.88	0.28	0.13	0.18	0.13	0.28	0.18	0.37	0.23	0.14	0.01	0.38	0.06	0.31	1.96	1.45	0.86	0.14	0.23	0.62	0.33	1.28	0.9	0.17	0.48	0.24
ACOT6	0	0.13	0	0	0	0	0	0	0.11	0.07	0	0	0	0	0	0	0.18	0.07	0.38	0	0	0	0.1	0.43	0	0	0.27	0.13
ACOT7	2.54	12.75	0.81	1.79	3.08	1.3	3.13	2.72	1.78	0.81	2.78	3.1	3.46	1.91	0.77	2.79	10.34	7.95	6.31	2.68	5.38	11.1	3.24	13.66	4.74	4.55	5.11	7.08
ACOT8	4.86	9.72	7.56	5.64	6.51	10.49	11.38	12.93	12.14	8.03	6.54	7.45	7.47	8.02	8.79	6.03	10.6	6.35	9.14	4.68	4.15	5.69	5.2	12.85	8.41	7.35	9.06	8.03
ACOT9	15.57	55.68	21.44	15.48	15.57	18.54	19.26	19.34	33.66	18.65	14.64	21.58	21.03	24.09	18.08	16.96	44.19	39.12	35.36	22.72	11.83	28.8	18.95	58.06	34.84	21.31	34.93	23.54
ACOX1	7.62	14.4	8.87	5.68	9.48	7.57	9.91	13.32	14.79	7.46	8.61	7.72	11.18	8.53	7.93	7.5	22.7	11.54	15.88	8.66	5.9	11.81	11.73	15.6	14.7	13.24	12.08	11.59
ACOX2	5.83	10.05	8.12	6.17	6.61	6.31	10.71	12.77	9.07	6.01	7.44	6.76	6.89	5.76	6.63	6.57	10.17	5.02	8.67	4.26	3.44	6.06	6.25	8.04	12.21	9.89	7.29	6.68
ACOX3	4.82	8.24	6.24	5.05	5.19	5.71	6.05	8.82	11.98	4.43	5.49	5.16	4.8	4.94	5.33	4.79	14.08	5.61	7.97	2.3	3.26	5.86	7.19	9.99	8.15	7.88	5.8	5.58
ACOXL	0	0.02	0.02	0.03	0.02	0	0.06	0.06	0.2	0.02	0.04	0.02	0.02	0.05	0.02	0.05	0	0.02	0.07	0.04	0	0.05	0.07	0.02	0	0.02	0.09	0.06
ACP1	22.71	50.09	31.34	22.27	29.7	25.02	40.06	41.93	48.65	30.71	25.36	28.15	34.28	30.88	25.99	28.16	52.23	35.07	39.36	26.12	17.14	30.35	27.31	39.64	45.24	30.37	48.39	41.28
ACP2	3.28	12.01	8.47	3.03	6.06	6.85	9.42	10.74	13.17	5.1	7.06	6.23	8.74	8.84	6.6	4.71	11.65	3.8	9.11	4.54	5.18	6.99	7.36	8.73	8.77	7.25	7.08	7.53
ACP5	1.8	20.59	1.34	2.27	0.4	6.35	0.5	7.98	10.83	2.39	1.12	0.98	1.38	0.42	1.96	2	4.66	4.02	10.31	11.41	0.26	10.98	16.65	11.64	8.12	5.93	17.07	15.09
ACP6	0.15	7.51	0.5	0.24	0.3	0.36	0.76	2.32	4.29	0.21	0.42	0.44	0.52	0.68	0.65	0.36	6.19	2.38	3.15	2.29	1.85	2.08	5.09	5.6	6.5	2.73	6.19	4.36
ACPL2	4.13	26.2	11.97	7.67	4.54	5.36	4.66	5.21	5.74	2.68	3.05	8.1	11.44	13.89	3.5	3.28	14.35	12.96	13.21	3.5	1.94	11.91	8.85	20.14	9.36	4.52	15.09	11.19
ACPP	0.31	0.52	0.06	0.04	0.14	0.09	0.12	0.4	0.31	0.05	0.12	0.11	0.26	0.15	0.08	0.08	0.74	0.13	0.5	0.25	0.14	0.37	0.21	0.32	0.14	0.18	0.24	0.23
ACPT	0.01	0.06	0.02	0.03	0.04	0.01	0.14	0	0	0.05	0	0.04	0	0.03	0	0	0	0.02	0	0	0.05	0.02	0	0.03	0	0	0.11	0.03
ACR	0.58	0.12	0.06	0	0.15	0.03	0.11	0.08	0.63	0.09	0.11	0.18	0.09	0.13	0.1	0.07	0	0.09	0.25	0.13	0.02	0.09	0.11	0.18	0	0.14	0.15	0
ACRBP	0.23	0.4	0.33	0.11	0.11	0.31	0.17	0.2	0.82	0.27	0.24	0.15	0.31	0.1	0.25	0.07	0.58	0.27	0.49	0.11	0.09	0.26	0.85	0.51	0.9	0.43	0.48	0.36
ACRC	0.21	0.5	0.14	0.12	0.21	0.2	0.4	0.45	1.16	0.25	0.34	0.18	0.31	0.29	0.15	0.27	0.48	0.46	0.47	0.12	0.27	0.3	0.68	0.79	1.1	0.55	0.6	0.52
ACRV1	0	0.09	0	0	0.02	0.09	0	0.1	0.21	0	0.05	0	0	0	0.06	0.02	0	0.03	0	0.07	0.01	0.07	0.04	0	0.19	0.02	0	0
ACSBG1	0.62	0.47	0.82	0.88	0.44	0.85	1.1	0.77	0.39	0.43	0.77	0.69	0.75	0.31	0.59	1.6	0.7	0.34	0.6	0.27	0.38	0.41	0.54	0.78	0.44	0.38	0.24	0.33
ACSBG2	0	0.06	0.09	0.01	0	0.02	0.04	0.11	0.07	0.04	0.04	0.05	0.08	0.02	0.03	0.02	0.23	0.02	0.09	0.01	0	0.03	0.07	0.09	0.09	0.04	0.03	0.04
ACSF2	2.88	3.82	5.48	3.19	4	3.33	4.19	7.92	6.35	3.82	4.73	4.7	5.95	2.06	3.49	3.48	3.87	2.28	3.18	2.25	1.5	2.47	3.24	4.66	4.97	4.57	4.15	3.19
ACSF3	2.13	6.57	4.8	2.73	2.23	3.27	4.78	5.06	8.13	2.78	3.89	2.8	2.7	2.68	2.9	3.12	4.56	2.66	4.21	1.92	1.63	2.63	4.09	6.13	6.04	3.41	3.24	4.1
ACSL1	16.75	20.93	18.42	15.66	13.57	19.47	18.98	19.07	24.41	15.2	19.87	25.37	20.94	21.9	19.3	23.15	44.01	19.72	13.63	11.11	5.18	14.26	12.31	16.94	13.44	24.16	16.41	26.44
ACSL3	12.87	24.36	30.62	9.06	16.57	18.03	13.56	21.51	24.94	12.17	15.65	17.58	17.48	15.14	21.37	14.69	31.3	27.32	23.67	13.92	9.55	24.78	16.14	30.04	21.16	17.52	24.36	21.67
ACSL4	12.34	17.42	18.62	9.87	14.54	14.13	17.32	17.15	25.13	15.26	10.41	13.7	20.76	16.24	15.24	11.9	38.75	16.59	16.11	10.27	5.65	14.19	12.42	13.99	14.4	15.87	16.69	19.29
ACSL5	1.93	3.29	1.83	1.06	3.29	2.34	3.73	4.03	6.1	2.27	3.16	3.43	3.68	3.84	1.76	4.8	5.06	2.72	2.62	1.67	0.69	2.29	2.23	3.52	3.39	2.34	4.01	3.3
ACSL6	1.11	0.03	0.15	0.03	0.17	0.2	0.08	0.11	0.34	0.17	0.08	0.19	0.3	0.03	0.09	0.19	0.05	0.02	0.05	0.02	0.03	0.02	0.07	0.06	0.02	0.04	0.01	0.01
ACSM1	0.1	0.49	0.02	0.18	0.06	0.59	0.69	1	0.47	0.03	0.87	0.11	1.69	0.1	0.23	0.49	0.19	1.31	0.14	0.52	0.17	0.27	0.4	0.63	0.04	0.23	0.59	0.67
ACSM2A	0	0	0.05	0.04	0	0.1	0.03	0.17	0.03	0.04	0.36	0.09	0.22	0	0	0.04	0	0	0	0.02	0	0	0	0	0.01	0	0	0.04
ACSM2B	0.01	0	0	0	0	0.03	0.11	0.07	0	0.06	0.08	0	0.13	0.08	0	0.05	0.06	0	0	0	0	0	0	0	0	0.04	0	0
ACSM3	0.55	1.14	0.26	0.35	0.3	1.6	6.07	1.55	5.15	0.95	3.79	0.54	3.53	0.87	1.93	2.18	0.19	1.28	0.69	0.71	1.1	0.96	1.26	0.97	1.12	0.67	1.39	0.96
ACSM4	0	0	0	0	0	0	0	0.02	0	0	0	0	0	0.01	0	0	0	0	0	0	0	0	0	0	0	0	0	0
ACSM5	0.71	1.43	2.02	3.19	0.57	5.68	3.69	5.37	0.96	4.96	26.93	6.87	2.34	4.74	1.22	9.34	0.63	0.94	1.65	1.86	0.27	0.84	0.8	0.77	0.53	0.96	0.93	0.8
ACSS1	3.02	5.88	1.4	4.12	5.24	3.38	6.78	4.2	8.11	4.43	2.29	6.46	9.88	5.61	2.08	7.31	8.57	2.38	4.41	1.86	3.06	3	4.11	4.97	5.83	4.86	5.12	5.48
ACSS2	5.34	10.72	6.27	4.77	5.87	7.02	10.49	12.43	13.14	6.53	6.77	7.27	9.48	6.91	6.69	7.22	13.76	5.2	6.77	4.75	4.53	6.49	5.12	9.86	7.05	5.84	5.78	6.64
ACSS3	7.18	6.86	0.66	3.36	6.13	3.68	5.45	15.48	5.69	4.22	4.13	4.44	5.98	8.63	0.75	4.71	13.71	4.11	5.3	4.88	0.76	6.03	7.97	4.33	13.86	15.58	11.52	4.86
ACTA1	0.01	0	0	0	0	0.01	0	0	0.06	0	0	0	0	0	0	0	0.5	0.08	0.09	0	0.02	0.08	0.06	0.24	0	0.09	0.05	0.21
ACTA2	1582.34	8350.49	5174.44	4007.53	1515.4	4668.28	3726.18	4047.34	5375.73	2527.9	2010.06	2923.02	2705.07	3171.89	3010.79	2364.5	8167.61	4685.91	3685.55	2254.52	2189.45	4496.31	2528.32	7054	3478.52	3050.86	2640.04	3668.53
ACTB	1328.42	4657.85	3357.87	2425.35	1247.91	3154.83	3087.99	2401.52	4310.93	1958.55	2177.26	2195.47	2158.42	2255.39	1725.35	2174.08	6337.16	2562.97	2570.72	1709.48	1031.45	2589.06	1485.4	3638.53	1955.7	1589.33	1354.4	1772.68
ACTBL2	0	0	0	0.01	0.01	0	0	0	0	0	0.01	0	0.02	0	0	0.01	0	0	0	0	0	0	0	0	0.03	0	0	0.03
ACTC1	0.27	6.41	0.01	0	0.04	0.47	0.04	0.48	1.76	0.08	0.01	0.04	0.12	0.18	0.15	0.07	3.69	28.1	9.6	58.35	0.47	16.95	2.59	28.37	38.69	0.89	5.82	6.27
ACTG1	488.83	969.82	603.73	626.94	506.7	770.48	879.52	848	1669.14	648.06	756.36	502.54	647.59	720.28	552.49	867.42	1143.99	526.37	700.09	396.88	233.6	580.07	457.46	770.84	494.38	601.78	542.67	491.08
ACTG1P4	0.16	0.23	0.21	0.26	0.1	0.15	0.56	0.5	0.98	0.14	0.29	0.25	0.09	0.1	0.22	0.23	0.39	0	0.24	0.02	0.07	0	0.07	0.11	0.64	0.07	0.31	0.92
ACTG2	180.1	3680.22	1677.13	2668.4	177.82	600.31	1149.72	923.07	2301.37	1352.31	334.2	1437.95	1019.72	1313.14	1331.99	819.96	6774.36	3483.64	1374.62	1581.18	1145.29	2598.36	510.6	4655.48	1188.6	723.51	810.51	869.97
ACTL10	0.3	1.29	1.15	0.45	0.23	0.65	1.2	1.24	1.39	0.48	0.53	0.61	0.75	0.34	0.28	0.37	1.32	0.26	0.92	0.12	0.27	0.49	0.45	1.02	0.82	0.5	0.61	0.26
ACTL6A	10.49	21.65	14.81	11.11	17.75	12.21	18.26	22.01	21.74	15.07	11.14	11.45	17.12	12.43	12.41	15.42	20.42	20.71	21.53	11.29	7.28	17.45	14.88	22.84	21.75	12.41	17.84	24.26
ACTL6B	0	0	0.02	0	0	0	0	0	0	0	0	0	0	0	0	0.01	0	0	0	0	0	0	0	0	0	0	0	0
ACTL7A	0	0.06	0.04	0.01	0	0.03	0	0.05	0.03	0	0.04	0.04	0.02	0	0	0	0.04	0	0.09	0.03	0.06	0	0.16	0.06	0.06	0	0	0.08
ACTL7B	0	0	0	0	0	0	0.05	0.03	0	0	0	0	0	0	0	0	0	0	0	0	0	0	0	0	0	0	0	0
ACTL8	0	0	0	0	0	0	0	0	0	0	0.01	0	0	0	0	0	0	0	0	0	0	0	0	0	0	0	0	0
ACTL9	0	0	0	0	0	0	0	0	0	0	0	0	0	0	0	0	0	0	0	0	0	0	0	0	0	0	0	0
ACTN1	143.2	441.26	238.03	194.87	153.82	169.09	218.09	188.07	322.07	159.85	157.01	193.73	208.07	145.07	167.33	136.29	537.06	240.71	336.11	162.27	128.77	275.52	169.37	355.42	227.74	131.54	151.03	255.32
ACTN1-AS1	0	0.71	0.05	0.04	0	0	0.08	0	0.43	0	0	0	0	0	0	0	0.27	0	0	0	0.11	0	0.1	0.09	0	0.28	0.25	0
ACTN2	0	0.17	0	0	0	0.01	0.02	0.06	0.1	0	0.1	0.02	0.06	0.04	0.01	0.03	0.36	0.04	0.13	0.01	0.17	0.16	0.28	0.12	0.31	0.33	0.08	0.19
ACTN3	0.05	0.08	0.02	0	0.01	0.01	0	0	0.06	0.02	0.05	0.02	0	0	0	0.01	0.02	0.22	0.08	0.06	0.04	0.08	0.1	0.07	0.08	0	0.31	0.11
ACTN4	55.21	383.35	114.62	100.72	74.09	113.79	127.31	78.89	191.43	75.05	82.07	89.73	102.23	87.05	75.59	66.42	278.41	153.3	224.1	107.29	27.15	240.99	120.64	280.7	139	73.63	93.28	175.33
ACTR10	14.85	23.7	20.21	13.69	16.26	17.3	16.34	27.52	31.8	18.91	13.5	24.19	20.96	18.95	17.71	17.47	34.2	25.07	22.85	15.77	10.77	17.89	18.78	25.6	23.01	22.11	25.01	20.64
ACTR1A	29.14	61.89	40.11	27.34	30.09	33.72	47.62	55.53	51.61	29.14	29.8	35.16	38.94	42.28	32.54	36.54	60.03	38.54	40.98	23.15	15.06	30.49	25.4	58.62	36.2	29.21	23.59	34.83
ACTR1B	9.32	36.48	14.29	13.29	9.84	12.59	17.56	24.36	26.09	11.45	11.71	14.18	11.28	14.39	12.39	12.9	38.1	18.83	20.64	12.75	10.25	16.52	17.79	33.32	25.58	18.12	17.38	17.61
ACTR2	60.63	64.69	42.12	29.4	53.81	38.32	55.62	58.97	71.19	53.76	32.09	49.69	86.93	57.2	41.37	37.33	119.3	73.73	99.14	58.5	24.05	83.71	54.76	62.28	57.68	67.86	69.8	80.79
ACTR3	37.55	61.16	49.44	40.58	35.75	45.91	47.06	48.18	62.91	38.38	31.8	37.56	53.35	45.77	44.14	46.59	88.53	64.56	50.56	29.07	21.06	51.22	32.89	55.15	39.16	44.08	40.31	43.41
ACTR3B	1.89	1.45	3.46	1.69	1.74	2.36	1.86	2.52	3.01	1.91	1.7	1.75	1.83	1.04	1.37	1.49	2.03	0.99	2.23	1.14	0.61	1.63	1.84	2.39	2.88	0.85	1.69	1.21
ACTR3BP2	0	0	0	0	0	0	0	0	0	0	0	0	0	0	0	0	0	0	0	0	0	0	0	0	0	0	0	0
ACTR3BP5	0	0	0	0	0	0	0	0	0	0	0	0	0	0	0	0	0	0	0	0	0	0	0	0	0	0	0	0
ACTR3C	0	0.41	0	0	0	0.04	0	0	0.28	0	0	0.04	0.16	0.02	0	0.02	0.98	0.22	0.11	0.08	0.36	0.39	0.51	0.66	0.81	0.51	0.57	1.07
ACTR5	1.61	3.02	2.86	1.69	1.99	2.12	3.29	3.46	4.62	1.85	2.01	1.94	2.22	1.6	2.1	1.82	2.75	2.17	2.43	1.1	1.17	1.88	2.84	4.24	3.12	1.23	2.49	2.03
ACTR6	5.84	8.15	6.9	3.77	9.65	5.22	5.85	10.38	10.94	7.64	4.52	6.42	8.92	7.52	6.83	6.37	14.66	10.79	12.89	8.62	5.18	8.77	9.11	12.26	12.77	9.71	14.69	11.72
ACTR8	6.24	8.99	7.82	4.9	8.39	7.06	9.27	11.01	13.27	7.24	7.36	6.52	7.96	7.63	8.59	6.35	12.01	7.46	9.3	4.04	4.09	7.58	7.84	11.77	7.65	8.87	8.44	9.22
ACTRT1	0	0	0	0	0	0	0	0	0	0	0	0	0	0	0	0	0	0	0	0	0	0.04	0	0	0	0	0	0
ACTRT2	0	0	0	0	0	0	0	0	0	0	0	0	0	0	0	0	0	0	0	0	0	0	0	0	0	0	0	0
ACTRT3	0.78	1.6	0.48	0.4	0.77	0.69	1.46	0.27	1.41	0.52	0.81	0.74	0.99	1.51	0.7	0.48	2.19	0.86	1.59	0.39	0.84	1.22	0.91	1.75	0.41	1.01	0.74	1.41
ACVR1	12.86	25.1	17.03	8.01	17.4	12.35	20.84	17.48	26.88	13.49	17.33	17.67	19.67	17.1	14.01	9.65	42.28	16.97	24.47	12.86	6.63	19.96	16.8	19.01	16.14	17.7	18.21	21.49
ACVR1B	2.64	5.33	2.56	1.99	3.15	3.26	3.71	5.22	5.32	2.92	2.83	3.64	3.39	3.01	2.23	2.4	6.73	3.44	5.42	1.76	1.44	4.22	3.77	4.9	3.76	3.76	4.21	3.65
ACVR1C	0.36	0.07	0.05	0.06	0.26	0.04	0.24	0.23	0.16	0.09	0.41	0.2	0.65	0.09	0.06	0.22	0.13	0.05	0.17	0.04	0.02	0.03	0.04	0.09	0.05	0.16	0.06	0.13
ACVR2A	6.18	15.9	5.41	4.94	8.25	5.57	7.89	9.99	12.26	6.57	6.21	6.56	10.08	5.08	5.98	6.28	12.82	12.33	17.39	8.02	7.86	9.9	16.93	26.63	15.21	7.91	63.52	18.75
ACVR2B	1.17	3.26	2.24	1.43	3.06	1.96	3.09	3.33	3.99	2.26	2.18	1.78	2.7	1.71	2.03	1.6	2.34	1.98	6.74	2.91	1.47	3.19	3.7	2.88	3.52	2.43	2.37	5.38
ACVR2B-AS1	0.34	1.33	1.18	0.58	1.26	0.73	1.27	1.21	2.23	1.32	0.89	0.79	1.11	0.32	1.39	0.87	0.37	0.28	2.48	1.01	0.59	1.79	1.04	1.27	2.19	1.04	1.77	1.67
ACVRL1	5.42	15.88	5.37	5.14	5.94	6.36	9.74	9.54	14.55	4.79	7.28	6.67	6.14	8.16	2.69	5.52	9.83	7.1	5.37	4.29	1.96	4.95	5.89	13.91	8.49	5.58	8.03	7
ACY1	1.74	3.83	4.16	2.69	1.37	1.98	2.13	4.72	5.62	1.96	2.84	2.18	2.42	1.68	2.71	1.72	2.8	1.38	2.76	1.7	1.49	2.05	2.41	3.27	3.26	2.91	2.54	2.46
ACY3	0.03	0	0	0	0	0.05	0	0.06	0	0.03	0	0	0	0	0.02	0	0.04	0	0.03	0	0	0.07	0	0	0	0.21	0.03	0
ACYP1	5.54	6.33	8.01	5.44	8.83	6.21	6.5	4.75	7.63	6.03	5.13	4.1	6.23	2.51	3	4.99	11.43	8.65	5.35	4.27	3.79	5.13	5.55	5	9.36	3.15	13.07	5.49
ACYP2	2.42	4.76	2.3	1.65	2.27	1.67	2.2	2.77	2.59	2.07	2.38	2.5	3.66	2.12	2.23	2.89	7.75	3.77	3.7	3	1.56	3.07	2.47	4.74	3.23	4.86	3.87	3.14
AD 1	213.77	793.86	239.98	159.57	324.7	213.74	360.76	339.9	313.32	209.01	187.85	187.62	316.45	281.61	160.61	111.13	836.6	566.67	689.49	657.53	380.57	635.48	440.2	690.98	1213.82	578.65	882.37	657.69
ADA	1.63	1.98	1.58	0.79	0.62	1.74	2.19	2.34	3.36	1.43	1.06	1.9	1.84	2.37	1.27	1.05	2.36	1.3	1.24	0.5	1.05	1	1.59	2.83	0.94	1.73	0.95	1.35
ADAD1	0	0	0	0	0	0	0	0	0	0	0	0.01	0	0	0	0	0	0	0	0	0.03	0	0	0	0	0	0	0.08
ADAD2	0.11	0.11	0.14	0.2	0.03	0.06	0.71	0.38	0.29	0.11	0.02	0.31	0.06	0.1	0.12	0.23	0.05	0.04	0.02	0.11	0.01	0.21	0.05	0.24	0.07	0.07	0	0.14
ADAL	2.5	2.16	4.32	2.45	2.45	3.15	2.85	5.17	5.55	1.89	2.14	2.46	2.87	2.28	3.25	3.11	5.08	2.9	2.47	1.19	1.75	2.17	3.77	2.64	3.78	4.04	3.24	2.97
ADAM10	20.72	23.06	25.85	11.68	32.52	17.62	31.57	26.89	29.63	20.11	23.31	23.53	29.08	23.47	20.64	19.71	34.86	19.87	27.69	14.13	8.35	18.29	20.14	23.07	19.72	20.93	24.2	23.39
ADAM11	0.16	7.61	0.53	0.22	0.24	0.32	0.59	1.93	1.02	0.61	0.43	0.42	0.29	0.31	0.4	0.23	5.17	2.06	3.67	1.02	0.79	4.52	3.09	5.5	4.71	3.34	1.72	4.11
ADAM12	10.74	12.53	1.09	2.71	3.51	0.61	1.13	3.67	3.02	0.54	5.54	4.76	1.87	1.43	5.1	4.26	9.85	31.6	49	4.4	0.19	12.56	14.91	59.23	25.81	2.71	80.09	13.55
ADAM15	12.98	31.42	16.74	11.32	15.94	24.63	29.5	34.24	39.52	15.26	25.6	28.17	18.57	27.24	12.95	21.54	33.4	14.88	13.65	7.5	5.41	12.54	10.31	29.7	21.47	16.07	11.39	14.63
ADAM17	10.46	11.26	12.03	6.03	11.98	9.03	13.07	13.33	15.36	9.68	9.73	11.31	12.86	10.55	11.13	7.64	14.27	9.2	13.63	7.04	3.22	10.66	17.09	13.8	12.78	10.15	16.97	17.21
ADAM18	0	0	0	0.01	0	0	0	0	0	0	0.04	0	0	0	0	0.02	0	0	0	0	0.04	0	0	0	0	0	0	0
ADAM19	5.79	10.71	23.69	12.13	5.22	8.65	9.38	5.08	13.25	8.58	7.42	9.88	6.07	6.21	7.72	3.81	12.79	6.03	12.14	6.17	3.78	7.72	4.9	14.5	4.9	3.56	3.12	6.21
ADAM1A	1.25	1.5	1.82	1.36	1.58	1.51	1.42	2.92	2.73	1.85	1.95	1.87	1.83	0.95	1.57	1.41	1.92	0.84	2.46	0.64	1.36	1.28	2.85	1.86	3.21	1.71	1.83	3.01
ADAM2	0	0	0	0	0	0	0	0	0	0	0	0	0	0	0	0	0	0	0	0	0	0	0	0	0	0	0	0
ADAM20	0.3	0.35	0.21	0.11	0.33	0.21	0.49	0.56	1.6	0.38	0.29	0.39	0.28	0.17	0.2	0.28	0.3	0.13	0.72	0.21	0.09	0.31	1.5	0.41	1.15	0.34	1.17	0.72
ADAM20P1	0.18	0.2	0.32	0.13	0.29	0.11	0.32	0.44	0.95	0.22	0.43	0.32	0.27	0.09	0.18	0.19	0.2	0.05	0.39	0.05	0.04	0.21	0.47	0.36	0.96	0.3	0.94	0.33
ADAM21	0.71	0.04	1.89	0.68	0.57	0.53	0.57	0.64	1.06	0.86	1.17	0.36	1.2	0.16	1.11	0.82	0.18	0.09	0.13	0.13	0.05	0.12	0.59	0.21	1.21	0.14	0.48	0.47
ADAM21P1	0.07	0.06	0.1	0.1	0.14	0.08	0	0.1	0.02	0.01	0.25	0.05	0.09	0	0.1	0.16	0	0	0	0.02	0.02	0	0	0	0.15	0	0.03	0.08
ADAM22	19.34	17	3.26	5.37	41.83	9.85	13.23	18.53	16.46	22.56	1.32	30.49	38.19	8.11	4.12	7.05	8.93	5.6	14.9	3.65	4.55	10.65	17.28	7.21	7.07	10.97	13.05	16.39
ADAM23	8.34	14.14	2.51	4.07	3.33	7	6.77	5.97	4.73	3.93	6.4	4.84	10.51	6.61	3.7	6.41	1.9	4.08	2.84	6.92	0.45	3.83	2.33	5.05	1.11	1.14	3.31	3.51
ADAM28	2.36	1.89	0.91	0.22	0.58	0.73	0.85	0.97	2.31	0.54	0.84	0.9	1.13	1.15	0.79	0.22	3.93	1.09	2.45	1.14	0.35	1.87	3.52	1.45	2.05	1.26	4.89	2.05
ADAM29	0	0.25	0.01	0	0.02	0.03	0.15	0.12	0.06	0.01	0.07	0.01	0.22	0.01	0	0.01	0	0.02	0.28	0.03	0.01	0.08	0.34	0.22	0.59	0.02	0.16	0.91
ADAM30	0	0	0	0	0	0	0	0	0	0	0	0.01	0	0	0	0.01	0	0	0	0	0	0	0	0	0.01	0	0	0
ADAM32	0.58	0.67	2.32	0.47	1.19	1.04	1.05	1.54	1.98	1.13	1.05	0.95	1.31	0.93	1.29	2.27	1.82	0.94	1.02	0.58	3.72	0.38	1	0.98	1.12	0.33	2.31	0.83
ADAM33	6.51	111.51	37.25	20.17	8.51	20.34	32.75	36.51	46.66	35.46	19.28	18.58	17.66	17.63	17.23	24.76	86.78	32.27	24.72	12.73	32.16	19.91	39.04	119.73	67.66	20.28	67.84	29.38
ADAM3A	0	0	0	0	0	0	0	0	0	0	0	0	0	0	0.02	0	0	0	0	0	0	0	0	0	0	0	0	0
ADAM5	0.06	0	0.35	0	0	0	0	0.02	0.1	0	0.02	0	0	0	0.1	0.08	0.12	0	0	0	0	0	0	0	0	0	0	0
ADAM6	0	0	0	0	0	0	0	0	0	0	0	0	0	0	0	0	0	0	0	0	0	0	0	0	0	0	0	0
ADAM7	0	0	0.01	0.01	0.01	0.02	0.04	0.02	0.01	0.04	0.01	0.01	0.01	0.09	0.03	0.01	0	0	0	0.02	0	0.01	0	0	0	0	0.02	0.04
ADAM8	0.33	0.59	0.33	0.51	0.38	0.39	0.76	0.81	2.36	0.4	0.53	0.54	0.66	0.66	0.35	0.51	1.83	0.35	0.33	0.21	0.31	0.35	1.19	0.89	1.22	0.25	0.73	0.42
ADAM9	42.82	55.84	60.06	39.52	60.78	48.72	70.6	40.93	67.19	44.46	61.22	58.01	79.19	73.06	53.62	64.95	80.45	40.85	61.76	38.66	16.73	31.57	35.72	48.09	38.12	35.61	52.39	52.8
ADAMDEC1	0.21	0	0.03	0.02	0	0.02	0	0	0.21	0.01	0.02	0	0.04	0	0	0	0.04	0.05	0	0	0.01	0.02	0.02	0.02	0.02	0.07	0.01	0
ADAMTS1	44.49	48.55	53.88	37.62	26.71	41.1	75.12	46.99	99.58	40.27	69.52	60.81	44.12	87.38	34.73	75.99	125.37	39.93	28.58	46.77	9.59	31.25	45.94	27.4	79.63	50.61	62.13	62.92
ADAMTS10	2.11	9.26	2.6	2.48	1.66	2.33	4.67	5.49	7.96	2.48	3.33	2.58	2.33	2.88	2.02	2.36	14.12	2.61	4.75	1.59	1.87	3.27	4.42	10.77	8.52	3.18	7.08	5.71
ADAMTS12	1.95	6.64	0.09	1.5	0.13	0.83	0.42	7.57	4.08	1.17	1.63	0.67	2.03	0.72	0.9	2.66	8.85	7.79	7.57	2.77	0.52	5.67	7.64	13.05	9.82	4.29	15.1	6.96
ADAMTS13	0.51	2.51	1.76	0.76	0.52	1.21	0.9	2.43	3.16	0.89	1.32	0.92	0.77	0.59	1.03	0.68	1.12	0.81	1.15	0.36	0.32	0.91	2.38	2.16	3.93	1	1.43	1.73
ADAMTS14	1.6	1.05	1.25	0.15	0.1	1.16	0.28	0.72	3.96	0.87	0.28	0.75	0.18	1.21	1.19	0.82	0.4	0.87	0.4	0.16	0.16	0.22	0.99	1.06	1.02	0.15	2.7	0.38
ADAMTS15	0.8	4.96	0.17	0.3	1.11	0.24	0.49	3.05	1.32	0.22	0.3	0.37	0.38	0.41	1.26	0.42	5.5	6.05	4.5	0.85	1.4	2.68	1.43	4.76	2.56	3.96	3.37	1.8
ADAMTS16	0.13	0.48	5.29	1.15	0.15	1.7	0.06	0.15	3.57	0.33	0.38	0.06	0.47	0.04	0.27	0.87	0.78	1.91	5.65	0.29	0.01	1.42	1.28	1.82	1.34	0.47	3.3	6.29
ADAMTS17	0.08	1.31	0.43	0.23	0.43	0.17	0.51	0.65	0.52	0.38	0.34	0.34	0.27	0.16	0.58	0.45	0.34	0.49	2.33	0.63	0.27	0.4	1.71	0.99	1.35	0.62	2.64	1.25
ADAMTS18	0.02	0.35	0	0.01	0	0.05	0.01	0.03	0.48	0.04	0.05	0.03	0.13	0.11	0.1	0.59	0.27	1.6	0.24	0.16	0.07	0.53	0.22	0.6	0.28	0.16	4.49	5.14
ADAMTS19	47.07	19.69	32.16	34.72	45.92	35.06	83.84	83.9	34.98	44.46	41.2	68.72	58.64	51.28	34.24	38.54	3.17	8.01	18.67	6.29	0.59	22.24	7.98	13.79	12.51	10.3	18.09	23.91
ADAMTS2	19.21	50.65	10.84	13.18	9.91	9.78	12.08	16.02	23.61	7.42	19.42	19.01	12.1	18.95	13.47	10.3	34.08	31.51	41.14	13.54	3.04	36.77	25.45	53.18	19.05	13.79	48.88	42
ADAMTS20	0	0.01	0.02	0.01	0.02	0	0	0.01	0.06	0.03	0.02	0.01	0	0.04	0.01	0.01	0	0	0.36	0.01	0	0.08	0.17	0.01	0.06	0.03	0.06	0.65
ADAMTS3	0.35	5.85	0.12	0.47	0.65	0.34	0.89	1.7	2.23	0.45	0.3	0.56	2.14	0.64	0.57	0.43	6.53	1.79	2.49	1.79	0.22	2.93	2.14	2.22	3.04	2.42	1.98	3.63
ADAMTS4	3.78	16.79	2.41	0.79	1.34	7.54	6.67	2.97	25.29	1.09	1.49	6.09	0.85	17.02	10.42	1.58	13.92	11.55	8.69	3.87	0.36	9.1	5.14	11.44	4.36	2.41	6.53	4.47
ADAMTS5	7.84	29.75	4.4	10.82	23.34	3.37	23.41	23.75	21.8	11.16	49.27	9.24	32.38	18.65	8.26	17.51	17.25	12.12	44.09	49.59	2.04	18.45	58.8	13.22	28.39	14.79	46.45	84.79
ADAMTS6	3.4	2.69	7.02	4.47	55.35	3.88	12.9	7.6	6.82	3.72	7.31	7.88	19.06	2.76	7.15	1.55	10.2	2.58	1.81	6.83	3.52	1.78	2.16	1.8	3.2	4.4	2.26	3.44
ADAMTS7	2.58	7.6	1.89	0.9	1.23	1.51	1.96	6.38	8.01	1.35	1.32	3.36	1.44	3.27	2.29	1	1.93	2.01	4.58	2.05	0.38	3.66	3.9	4.41	2.7	1.23	2.13	4.81
ADAMTS8	0.4	4.62	7.17	18.5	1.58	4.6	8.36	4.61	2.27	5.45	2.46	4.17	1.26	3.87	3.75	4.89	3.54	3.49	10.02	3.42	3.97	3.28	2.11	7.35	10.12	0.94	5.75	3.19
ADAMTS9	5.09	15.66	5.82	6.82	4.2	7.93	18.65	51.19	15.24	5.73	49.61	10.21	5.25	30.44	4.82	14.92	11.09	8.29	16.56	15.1	8.82	10.33	8.61	18.01	17.42	11.25	22.35	12.62
ADAMTS9-AS2	2.02	2.6	1.92	1.28	1.79	2.53	3.07	2.9	5.88	0.95	1.86	4.41	4.49	2.58	0.89	1.88	4.13	1.49	3.15	1.93	3.36	2.08	9.6	2.69	6.68	2.42	8.28	6.56
ADAMTSL1	0.24	3.77	1.27	3.1	2.44	3.34	9.23	13.69	5.66	5.15	9.38	2.18	0.63	3.09	0.43	4.01	11.63	5.97	2.53	1.77	1.91	7.33	5.08	5.34	16.61	11.34	4.94	6.43
ADAMTSL2	1.38	1.67	0.73	0.29	0.68	1.15	0.67	1.18	2.22	0.84	0.41	0.69	0.66	0.44	0.27	1	2.56	0.46	1.15	0.48	0.2	1.01	1.17	0.73	1.92	0.75	0.54	2.71
ADAMTSL3	0.29	13.84	0.19	1.51	0.39	1.84	0.65	2.41	3.52	1.12	0.49	0.57	0.73	0.87	0.26	0.65	3.24	0.73	1.65	2.68	3.7	1.52	3.11	4	4.8	1.36	5.26	4.65
ADAMTSL4	1.49	3.31	2.18	1.11	0.44	2.59	5.85	4.81	2.83	1.63	3.95	2.25	4.26	3.73	0.8	0.98	8.33	1.77	2.05	1.55	1.28	2.2	4.02	4.99	8.4	2.47	6.99	2.73
ADAMTSL5	2.29	7.36	4.76	6.38	1.02	4.44	8.72	4.59	2.92	3.18	6.01	4.48	3.32	3.29	2.44	6.92	3.39	2.78	2.95	1.01	2.44	2.84	1.02	6.56	4.99	1.08	2.31	1.58
ADAP1	0.89	2.22	0.85	1.27	0.65	0.94	1.11	0.8	3.25	0.61	0.9	0.85	1.4	1.05	0.89	1.2	6.03	1.21	1.55	0.4	4.02	1.27	0.86	5.92	1.82	2.17	1.7	0.87
ADAP2	2.42	4.78	4.21	1.65	3.03	3.22	4.09	5.68	8.13	3.67	4.1	3.08	3.35	3.91	2.66	1.71	5.24	2.91	5.26	2.57	1.47	3.11	4.21	3.88	4.7	3.86	3.19	5.42
ADAR	31.68	53.83	49.35	25.65	46.26	41.62	53.64	57.54	78.36	35.13	34.92	39.25	46.88	30.83	47.26	29.4	68.9	34.21	62.85	30.31	21.65	46.44	49.81	53.53	48.24	46.88	40.74	199.51
ADARB1	6.66	19.25	14.27	18.95	6.6	11.72	11.36	20.8	16.7	12.42	14.32	17.06	9.09	6.07	5.73	10.77	19.32	13.25	7.21	4.14	16.93	11	8.75	20.49	13.64	10.01	5.17	9.74
ADARB2	0	0.03	0.04	0	0.04	0.04	0.14	0.1	0.01	0.01	0.1	0.03	0.02	0.07	0.05	0.04	0	0	0.03	0.01	0	0	0	0	0	0	0.11	0
ADARB2-AS1	0	0.08	0	0	0	0.04	0	0	0.39	0	0	0	0	0	0	0	0	0	0.29	0	0	0.2	0	0	0	0	0	0
ADAT1	3.98	6.34	5.54	3.82	3.6	4.56	5.92	6.29	8.28	3.33	3.7	4.59	4	3.38	4.05	3.46	7.3	4.41	8.49	3.28	1.26	4.29	5.98	7.67	6.25	5.52	4.6	7.51
ADAT2	1.26	1.63	2.37	1.15	1.14	1.03	1.92	2.19	3.71	1.62	1.26	1.15	1.46	0.85	0.95	1.37	2.98	0.65	1.38	0.46	0.54	1.02	2.61	2.49	2.63	1.47	2.46	2.86
ADAT3	0.57	1.73	1.07	0.69	0.55	1.17	2.07	1.15	1.64	0.51	1.31	0.72	0.43	0.69	0.33	0.54	0.36	0.44	0.79	0.28	0.37	0.46	0.28	1.29	0.31	0.21	0.44	0.26
ADC	1.91	3.21	3.95	0.93	3.02	2.48	3.04	3.9	6.09	2.12	2.41	2.3	1.96	1.67	3.06	2.01	1.52	1.42	2.82	1.63	0.72	2.47	3.17	3.32	2.9	2.36	3.31	4.33
ADCK1	1.54	2.83	2.69	1.45	1.28	1.75	1.9	2.51	4.58	1.47	1.69	1.26	1.38	1.27	1.76	1.35	3.28	1.45	2.16	1.26	0.92	2.23	2.48	4.79	2.87	1.93	1.84	3.48
ADCK2	2.69	9.58	4.39	3.32	3	4.39	4.7	8.38	6.93	2.81	3.75	4.76	4.7	5.05	3.18	4.29	7.32	4.69	7.88	2.49	7.45	4.33	4.78	7.39	7.83	6.79	7.53	6.26
ADCK3	4.34	7.56	10.53	5.03	6.65	6.11	15.67	20.74	13.72	6.87	14.86	4.35	5.46	5.22	4.51	5.03	12.17	3.63	15.92	4.66	5.57	5.66	10.52	6.24	19.03	11.22	12.27	10.84
ADCK4	3.47	10.78	6.53	4.76	4.03	4.55	9.48	12.77	11.98	5.41	7.4	5.44	4.53	4.96	4.39	4.27	9.47	3.82	6.46	3.09	6.73	4.41	7.09	9.43	9.64	7.21	6.68	7.56
ADCK5	1.2	6.81	1.95	1.49	1.74	1.68	3.12	5.17	5.45	1.54	2.43	2.28	2.06	2.71	1.61	2.17	4.26	2.45	3.04	1.54	2.14	2.07	2.73	6.63	4.03	1.79	2.53	4.11
ADCY1	0.37	2.62	0.44	0.49	0.42	0.66	1.23	1.28	1.5	0.52	0.82	0.83	0.59	0.62	0.83	1.02	1.34	2.71	2.11	0.29	0.37	2.03	0.95	4.26	0.74	0.91	14.68	3.36
ADCY10	0.09	0.06	0.12	0	0.05	0.05	0.04	0.19	0.05	0.04	0.03	0.02	0.04	0.01	0.06	0.03	0.05	0.02	0.08	0	0.01	0	0.08	0.04	0.35	0.02	0.03	0.07
ADCY10P1	0.29	0.89	0.16	0.09	0.58	0.25	0.4	0.8	1.36	0.43	0.35	0.45	0.39	0.73	0.21	0.39	0.63	0.36	0.61	0.31	0.24	0.53	1.66	0.98	2.35	0.87	1.62	1.04
ADCY2	0.46	1.62	0.75	0.43	0.25	0.51	0.84	0.6	1.3	0.42	0.46	0.74	2.55	0.78	0.51	0.17	3.72	1.22	1.05	0.59	0.68	1.63	1.78	2.08	2.68	2.26	2.46	1.59
ADCY3	14	23.78	8.72	4.66	12.24	12.36	20.6	23.04	22.71	9.26	9.47	14.91	15.96	16.22	8.86	7.6	25.81	12.26	16.92	7.02	3.01	12.68	14.44	20.5	18.2	10.21	13.36	12.49
ADCY4	2.44	4.13	2.76	1.41	3.44	4.64	6.6	8.02	13.05	2.94	3.96	4.11	2.78	4.61	1.87	3.76	6.65	1.77	1.72	1.59	0.53	2	3.68	5.12	6.39	2.64	2.84	3.07
ADCY5	3.12	12.16	2.94	0.65	3.05	2.46	2.08	3.08	4.25	2.97	0.76	3.78	1.58	2.25	1.48	0.75	27.87	4.53	14.56	6.8	7.32	9.93	8.8	12.36	9.75	9.43	8.11	15.74
ADCY6	10.38	12.57	12.03	7.97	15.77	10.24	27.44	20.43	23.77	12.37	12.07	17.71	17.48	14.99	11.66	11.21	14.22	6.95	12.66	4.41	3.34	8.18	11.33	11.84	11.81	6.2	7.68	10.74
ADCY7	1.93	3.42	1.82	1.01	1.69	2.08	1.64	3.77	6.06	2.43	1.8	2.23	2.69	2.02	1.64	1.41	8.24	2.24	2.96	1.48	1.43	2.18	4.08	4.01	3.68	3.07	2.94	4.78
ADCY8	3.98	0.03	0.02	0	0.5	0.68	0	0.01	0	0.05	0.76	1.49	0.13	0.02	0.01	1.02	0	0.03	0.06	0	0.09	0.06	0	0.25	0.03	0	0.1	0.04
ADCY9	6.76	8	5.27	3.01	7.35	5.76	7.18	6.35	8.2	4.4	6.72	6.93	5.69	3.87	2.99	4.15	9.38	3.4	5.06	2.53	1.87	4.72	3.68	6.15	4.67	4.12	3.02	5.51
ADCYAP1	0.06	0.25	0.01	0.34	0.22	0.2	0	1.81	0.5	0.02	0.57	0.15	2.08	2.78	0.11	14.44	4.56	0.08	0.01	0.04	0.44	0.15	0.09	0.03	0.06	0.39	0.03	0.02
ADCYAP1R1	1.24	1.77	0.18	1.67	0.05	0.86	0.13	2.35	6.56	0.89	0.23	0.31	0.29	1.41	1.1	0.79	0.56	1.36	1.72	1.2	0.08	0.87	1.75	1.92	1.9	0.89	1.33	1.12
ADD1	42.64	118.98	56.51	35.63	53.87	52.76	79.04	84.06	101.73	48.43	50.06	59.16	67.82	55.74	46.97	41.86	128.46	68.97	83.71	50.92	43.72	70.43	68.92	104.26	85.32	61.95	68.76	85.26
ADD2	0.36	0.77	0.66	0.29	0.4	0.77	1.11	0.26	0.98	0.42	1.17	2.36	0.53	0.36	0.21	0.33	0.89	0.28	0.36	0.26	0.01	0.74	0.4	0.53	1.02	0.35	0.39	0.51
ADD3	9.72	17.15	6.71	4.95	20.52	6.9	17.38	17.4	16.26	7.36	10.14	10.1	24.02	9.49	8.78	5.85	20.01	14.72	14.44	8.86	3.98	11.8	19.36	20.63	16.15	13.8	57.77	16.04
ADGB	0.01	0.03	0.03	0	0	0	0	0	0.04	0	0	0	0	0	0	0	0.01	0	0	0	0	0	0.01	0	0.01	0.01	0.05	0.01
ADH1A	0.02	0.03	0	0.01	0	0	0.05	0.05	0.1	0	0.09	0	0	0.04	0.03	0	0.4	0	0	0	0	0	0.12	0.14	0.11	0.1	0.02	0.11
ADH1B	1.24	21.75	0.47	18.56	0.5	18.93	0.11	7.61	72.57	18.5	3.93	2.54	7.91	1.44	1.12	6.06	82.88	2.48	2.66	21.81	0.05	12.69	12.35	12.1	21.38	1.57	12.72	26.31
ADH1C	0.47	1.61	0.05	0.16	0.19	0.27	0.15	0.42	0.74	0.07	0.6	0.16	0.85	0.12	0.09	0.51	1.29	0.04	0.45	0.09	0	0.49	1.5	0.11	0.59	0.45	0.26	0.29
ADH4	0.16	0.04	0.02	0.07	0.09	0.09	0.18	0.11	0.09	0.01	4.02	0.08	1.49	0.03	0.03	0.07	0.2	0.04	0.04	0	0.02	0.14	0.22	0	0.23	0.01	0.07	0.08
ADH5	47.68	85.68	62.52	45.29	58.48	50.54	69.9	91.81	97.93	37.82	54.32	51.5	86.77	59.64	58.72	66.65	124.54	85.84	111.21	56.96	58.54	74.08	75.02	100.51	95.43	88.38	124.56	100.23
ADH6	0.14	0.03	0.03	0.08	0.02	0.03	0.12	0.06	0.06	0.08	0.15	0.11	0.15	0.24	0.06	0.03	0.02	0	0.12	0	0.02	0.05	0.19	0.1	0.35	0.03	0.07	0.13
ADH7	0.22	0	0	0.04	0	0.01	0.4	0.54	0	0	0.81	0.05	0.21	0.01	0.1	0.24	0	0	0	0	0	0	0.04	0	0	0	0.02	0
ADHFE1	0.87	2.68	2.08	1.43	0.91	1.38	2.98	4.4	3.27	1.39	2.08	1.63	1.33	2.1	1.04	0.98	3.28	0.94	2.01	1.01	1.43	1.93	2.77	4.28	5.8	2.78	5.73	2.12
ADI1	34.57	44.46	45.75	33.36	43.26	46.54	41.05	35.2	67.94	38.98	48.24	38.24	63.5	29.85	31.67	35.58	51.69	28.67	28.19	21.62	16.34	26.85	17.43	55.69	33.24	27.67	31.75	31.77
ADIG	0	0	0	0	0	0	0	0	0	0	0	0	0	0	0	0	0	0	0	0	0	0	0	0	0	0	0	0
ADIPOQ	0	0	0	0	0	0	0	0	0	0	0	0	0	0	0	0	0	0	0	0	0	0	0	0	0	0	0	0
ADIPOQ-AS1	0	0	0	0	0	0	0	0	0.01	0	0	0	0	0	0	0	0.01	0	0	0	0	0	0	0	0	0	0	0
ADIPOR1	13.65	26.03	36.72	12.38	14.12	23.71	22.02	20.35	44.34	13.67	16.61	16.69	15.93	22.06	17.14	15.73	36.18	19.43	18.35	12.78	7.77	14.88	14.13	31.61	15.8	19.25	23.37	19.81
ADIPOR2	9.63	18.61	12.17	8.18	12.93	11.69	16.98	18.65	18.39	11.65	10.29	16.26	15.76	10.62	10.96	11.64	23.27	14.92	19.11	10.09	9.16	15.51	12.58	21.77	13.42	14.49	14.22	16.43
ADIRF	32.92	65.41	19.51	11.22	31.73	44.37	25.36	56.31	80.4	33.86	24.59	53.04	68.4	30.37	12.85	25.88	155.52	56.56	24.57	43.94	5.82	37.78	31.75	62.54	98.4	45.27	41.43	39.25
ADK	4.62	7.03	8.93	3.91	6.87	5.09	7.46	8.26	8.74	6.27	5.25	4.73	5.34	3.28	5.66	4.23	6.84	3.75	8.15	5.92	2.86	5	5.76	5.12	7.49	7.63	10.54	5.99
ADM	2.23	5.22	6.76	0.64	2.96	1.19	2.38	0.99	4.93	0.61	2.11	4.71	2.12	6.43	4.43	0.46	1.38	1.41	3.91	2.83	1.53	1.43	2.71	3.43	3.26	1.48	11.13	2.6
ADM2	0.02	0.48	0	0.01	0	0.02	0.03	0.04	0.01	0.07	0.02	0	0.03	0	0	0.01	0	0.37	0.4	0.06	0.01	0.18	0.12	0.47	0.27	0.01	1.12	0.4
ADM5	0.24	0.63	0.47	0.47	0.47	0.59	1.15	1.28	1.29	0.33	0.72	0.73	0.2	0.75	0.19	0.33	0.14	0.17	0.54	0.06	0.18	0.23	0.59	0.66	0.75	0.08	0.37	0.4
ADNP	20.51	32.91	20.21	15.25	30.48	18.5	28.84	34.76	38.55	22.9	21.78	20.3	27.07	16.41	18.79	17.4	40.88	28.29	56.7	24.74	14.55	39.57	35.72	32.56	39.17	35.82	33.99	43.17
ADNP2	4.5	9.13	4.72	3.48	3.89	3.35	7.1	7.43	8.2	3.87	4.32	5.24	5.21	4.41	3.98	3.85	9.53	5.37	8.79	3.95	4.24	6.93	8.19	9.95	6.91	6.47	6.22	8.5
ADO	8.88	15.27	11.89	7.39	8.38	9.25	11.26	14.89	13.47	8.47	8.17	7.95	8.67	8.35	7.93	9.18	13.4	10.92	14.68	5.79	4.2	10.36	9.07	16.31	10.21	9.29	12.31	12.29
ADORA1	1.01	1.09	1.24	0.04	0.18	0.65	0.59	1.16	1.25	0.1	0.34	0.39	0.22	0.51	0.33	0.09	0.63	0.58	2.09	0.35	0.04	1.34	0.61	0.6	0.73	1.32	0.61	1.69
ADORA2A	0.02	0	0	0.03	0	0	0.26	0	0.23	0.13	0.14	0	0.04	0.02	0.12	0.08	0.24	0.08	0	0.21	0	0.28	0	0.21	0	0	0.1	0
ADORA2A-AS1	0.1	0.15	0.08	0.03	0.04	0.06	0.19	0.14	0.34	0.16	0.17	0.19	0.09	0.03	0.08	0.06	0.17	0.01	0.1	0	0.09	0.08	0.27	0.09	0.46	0.06	0.06	0.23
ADORA2B	2.14	1.06	1.5	0.64	1.7	1.01	1.04	0.42	2.55	0.9	0.7	1.38	1.9	0.5	0.76	1.08	0.76	0.5	0.13	0.11	1.53	0.39	1.35	0.32	0.86	0.99	0.39	0.82
ADORA3	0.75	0.96	0.82	0.42	0.68	0.87	0.54	0.83	0.58	2.41	1.06	0.78	1.46	0.44	0.76	1.13	3.66	3.28	0.68	0.84	0.06	2.56	1.03	3.85	2.15	0.32	1.71	3.41
ADPGK	5.51	9.59	6.49	3.78	5.63	5.09	7.45	9.9	13.1	5.91	6.56	5.99	6.75	7.18	4.82	6	11.82	6.68	8.65	4.32	2.67	6.34	9.16	11.12	9.24	7.03	12.39	10.67
ADPGK-AS1	0.02	0.06	0.09	0	0.03	0.01	0.06	0	0	0.04	0	0	0	0	0.04	0	0	0	0	0	0.02	0	0.02	0.06	0	0.01	0.02	0
ADPRH	2.13	5.56	2.96	0.68	2.3	4.08	1.87	2.76	4.24	2.32	1.68	2.75	2.49	2.39	4.43	1.44	11.95	4.96	7.87	3.33	0.84	5.26	3.45	7.37	4.46	4.13	4.93	7.46
ADPRHL1	0.27	0.48	0.82	0.2	0.29	0.32	0.26	0.48	1.72	0.57	0.47	0.76	0.36	0.09	0.37	0.19	0.52	0.31	0.67	0.24	0.16	0.3	0.21	0.39	0.62	0.59	0.25	0.38
ADPRHL2	6.86	13.74	25.82	13.15	10.46	10.17	11.73	14.66	25.86	10.36	10.05	9.8	10	9.19	10.57	12.57	14.6	6.34	11.32	4.01	6.52	5.93	5.1	14.35	6.62	7.23	8.08	8.95
ADPRM	4.39	7.51	5.34	3.51	4.76	3.93	5.3	8.46	8.5	5.01	3.12	6.49	5.56	5.82	5.84	4.96	13.35	5.77	8.44	4.95	5.11	6.43	8.69	10.46	10.91	7.79	17.07	10.12
ADRA1A	0.1	1.18	0	0.15	0.01	4.27	0.04	0.66	1.51	0.16	0.15	0.35	0.43	2.6	0.14	0.05	3.62	2.68	2.03	8.9	4.91	0.4	0.84	0.05	15.86	25.61	0.11	0.76
ADRA1B	0.48	0.6	1.01	0.4	0.33	0.38	4.89	2.94	1.5	1.23	0.38	0.17	0.75	0.49	0.05	1.1	2.6	0.11	0.07	0.06	0.08	0.03	0.08	0.08	0.16	0.13	0.2	0.15
ADRA1D	0.09	5.14	2.28	0.16	0.31	4.32	0.15	0.59	1.4	1.5	1.14	0.72	0.25	0.69	0.82	2.73	0.31	2.42	1.45	0.28	1.61	1.61	0.54	2.66	0.87	0.46	0.57	0.97
ADRA2A	2.21	5.83	0.24	0.79	0.86	1.15	1.99	6.25	6.09	0.57	3.11	0.99	1.32	1.48	1.08	1.55	2.9	2.46	5.08	1.69	0.49	2.79	2.6	3.99	4.37	2.67	1.61	2.1
ADRA2B	0.05	0.17	0.43	0.36	0.39	0.41	0.52	1.16	0.58	0.46	0.28	0.88	0.69	0.2	0.47	0.26	0.99	0.04	0.05	0.1	0.16	0.18	0.47	0.1	0.15	0.08	0.5	0.28
ADRA2C	0.32	93.56	4.89	0.76	0.29	5.14	3.61	3.61	3.16	0.41	6.73	4	1.34	31	2.14	1.71	18.04	32.6	8.14	2.42	0.47	32.75	3.54	47.91	2.31	2.97	3.56	5.68
ADRB1	0.07	0.11	0.07	0.01	0.02	0.04	0.02	0.05	0.03	0	0.03	0.02	0.1	0.04	0	0.01	0.05	0.02	0.05	0.1	0	0.13	0.07	0.08	0.1	0.05	0.02	0.01
ADRB2	2.05	2.79	0.81	0.6	2.24	1.92	3.83	3.33	5.91	1.76	1.46	2.06	1.61	1.76	0.66	0.86	1.45	1.74	1.64	1.09	2.04	0.9	1.29	1.88	1.6	1.57	1.57	0.62
ADRB3	0.01	0	0.02	0	0.02	0.01	0	0.01	0.1	0	0.02	0	0.01	0	0	0	0.06	0.03	0.04	0	1.59	0.02	0.05	0.15	0.3	0.04	0.26	0.07
ADRBK1	9.06	18.06	13.11	8.7	9.22	11	14.05	17.52	21.08	8.31	11.42	11.25	11.09	10.2	7.09	10.38	14.59	8.32	12.05	6.26	6.9	9.18	8.1	16.09	9.94	8.03	9.68	10.28
ADRBK2	5.3	7.08	16.23	7.37	14.55	13.63	10	18.44	14.64	18.18	21.29	7.77	5.88	8.07	19.88	20.28	6.71	4.4	11.25	4.46	1.05	4.27	5.49	7.56	8.8	4.98	4.87	7.57
ADRM1	18.89	49.07	38.05	26.77	20.48	32.71	36.85	37.1	54.16	22.55	30.5	25.42	26.19	25.12	22.42	23.82	42.37	20.89	36.6	17.53	12.02	23.82	19.21	40.9	31.6	22.63	18.36	25.81
ADSL	15.44	36.37	24.28	18.53	16.23	19.92	26.27	35.28	41.53	24.05	16.09	21.87	22.86	24.68	21.91	21.41	32.75	28.62	30.23	16.64	13.56	23.73	17.85	42.3	27.77	21.82	23.1	27.96
ADSS	9.15	17.33	7.24	5.06	7.13	5.88	13.4	15.22	11.58	6.93	9.77	5.74	7.73	14.05	5	4.83	23.83	14.4	26.37	10.58	7.67	17.99	15.17	18.58	18.45	12.3	23.05	19.65
ADSSL1	0.91	2.34	2.87	0.49	0.9	0.54	0.98	1.07	0.7	0.71	0.78	0.72	0.45	0.39	0.55	0.55	0.71	1.5	2.88	0.99	0.27	2.15	1.13	2.16	1.12	1.24	1.53	1.99
ADTRP	0	0.07	0	0.01	0	0.01	0.06	0.1	0.12	0	0	0	0.02	0.02	0	0.02	0.23	0	0.18	0.04	0.05	0	0.05	0.02	0	0.04	0.15	0.16
ADV21S1A1N	0	0	0	0	0	0	0	0	0	0	0	0	0	0	0	0	0	0	0	0	0	0	0	0	0	0	0	0
AEBP1	2.97	102.66	1.3	6.23	2.01	13.15	1.76	10.99	98.31	10.11	2.42	4.55	18.31	2.98	2.05	12.27	427.59	72.64	166.07	55.24	57.68	104.08	133.1	123.58	128.7	84.56	217.91	158.52
AEBP2	10.58	13.52	7.9	6.55	22.4	5.9	14.9	11.13	11.91	11.74	6.7	7.48	16.06	5.93	6.66	5.77	22.06	11.04	25.06	10.41	6.41	15.65	18.07	8.9	16.18	12.1	21.34	22.55
AEN	13.06	9.22	14.65	14.45	9.05	12.28	14.03	17.15	19.44	12.67	12.34	11.33	11.43	9.09	11.47	14.01	6.42	4.67	13.27	4.19	2.01	7.39	8.35	11.98	8.12	3.33	9.38	8.92
AES	61.83	207.18	145.64	82.27	100.29	105.59	151.36	138.33	145.14	89.58	97.44	93.92	102.13	86.95	69.45	92.65	232.27	98.02	134.64	77	66.19	106.85	79.02	164.74	132.48	81.41	81.71	95.94
AF007147	0.26	0.39	0.09	0.06	0.04	0.11	0.28	0.09	0.64	0.2	0.07	0.37	0.24	0.08	0.11	0.19	1.47	0.15	0.49	0.25	0.1	0.35	0.67	0.25	0.56	0.31	1.66	1.17
AF020763	0.41	0.16	0.22	0.21	0.31	0.3	0.42	0.67	1.15	0.87	0.42	0.54	0.39	0.3	0.19	0.24	0.32	0.16	0.54	0.35	0.28	0.3	2.01	0.26	1.86	0.1	0.87	1.81
AF035281	0.99	2.21	2.59	2.8	0.73	1.11	3.07	5.2	4.43	1.29	2.28	2.09	1.44	0.85	0.89	2.68	2.44	0.95	1.58	0.42	1.53	0.95	3.75	3.27	3.41	1.27	2.97	1.64
AF047486	0.17	0	0	0	0.04	0	0	0.16	0	0.23	0.08	0.06	0	0.06	0.05	0.06	0.71	0.23	0.05	0	0	0.14	0	0.46	0.19	0	0	0.14
AF055024	0.87	0.42	1.09	0.4	0.6	0.12	0.76	0.46	1.64	0.54	0.69	0.86	0.67	0.25	0.42	1.16	0.92	0.6	0	0.53	0	0	0.64	1.84	0.35	1.53	0.91	0
AF063596	2.53	3.37	3.12	2.31	2.66	2.64	7.42	5.84	5.25	3.42	3.2	4.39	3.2	2.36	2.65	2.43	8.13	1.47	1.26	0.55	1.36	1.16	5.12	3.11	4.16	2.13	6.41	5.93
AF070569	0.04	2.91	2.31	1.21	0.33	0.9	2.27	1.63	1.02	2.33	1.42	0.66	0	2.7	0.31	1.51	0	1.02	0	0.21	0	0.89	0	5.71	0.5	0.44	1.9	0.96
AF070581	10.48	21.01	26	8.68	22.88	9.03	30.19	28.89	3.9	17.03	17.23	9.96	15.03	13.17	25.65	6.84	11.56	70.79	49.56	38.6	1.2	35.52	20.28	26.17	28.3	15.18	38.79	28.94
AF072097	0.44	0.54	0.14	0.15	0	0.12	0.27	0.13	0.46	0.11	0.2	0.15	0.05	0.16	0.04	0	0.51	0.21	0.31	0.31	0.08	0	1.38	0.09	0.15	0.04	0.07	0.11
AF075036	0	0	0	0	0	0	0	0	0	0	0	0	0	0.18	0.18	0	0	0	0.22	0	0	0	0	0	0	0	0	0
AF075112	0	0	0	0	0	0	0.27	0	0.43	0	0	0.75	0	0	0.36	0	0	0	0	0	0.54	0	0	0	0	0	0	0
AF079515	50.12	24.4	44.49	79.75	44.91	49.08	133.01	55.25	36.82	80.47	59.68	40.84	32.54	43.69	44.34	23.42	51.65	23.27	50.28	31.51	11.01	32.66	23.56	32.38	28.91	27.62	27.61	41.05
AF085962	0	0	0	0	0	0	0	0	0	0	0	0	0	0	0	0	0	0	0	0	0	0	0	0	0	0	0	0
AF085995	0.46	1.26	1.1	0.95	1.38	0.66	1.19	1.07	2.76	0.85	0.93	0.77	0.73	0.95	0.35	0.5	0.24	0.92	0.76	0.46	0.37	0.27	2.32	0.14	1.12	0.85	0.58	1.36
AF086102	0.28	0.16	0.43	0.07	0	0.11	0.48	0.22	0.38	0.25	0.1	0.31	0.42	0.13	0.23	0.09	0.24	0	0.85	0.1	0.21	0.46	0	0.62	0.25	0.2	0.15	0.48
AF086125	0.69	0	0.09	0.13	0	0.36	0.26	0.3	0.19	1.11	0.28	0.43	0.12	0.09	0.08	0.28	0	0	0	0	0	0.45	0.91	0	0	1.57	0.33	0.33
AF086126	0.72	1.43	1.28	0.58	0.88	0.86	1.62	1.44	2.14	1.41	0.71	1.1	1.34	1.09	1.02	0.71	1.32	0.51	1.25	0.36	0.33	0.75	1.68	1.35	2.18	0.98	2.56	1.68
AF086132	5.87	9.4	3.89	4.3	6.14	3.17	3.2	5.28	6.41	6.01	2.84	3.25	6.81	4.87	4.28	4.85	18.53	11.85	11.49	8.94	4.08	10.6	6.11	6.43	7.17	9.37	6.75	8.95
AF086154	0.21	1.39	0.7	0.14	0.17	0.08	0.5	0.3	0.1	0.3	0.56	0.05	0.82	0.36	0	0.65	0.37	0.27	0.1	0.11	0	1.65	0.19	0.73	0.09	0.26	0.23	0.08
AF086165	2.57	1.11	0	7.49	0	2.71	0	0	0	3.32	0	9.36	6.63	3.94	3.15	3.03	5.22	0	0	4.28	0	1.03	0	4.65	0	2.48	7.14	0.32
AF086184	0.35	0.28	0.13	0.12	0	0.03	0.29	0.06	0.65	0	0.12	0	0.66	0.35	0.27	0.27	0.31	1.28	1.39	0.13	0.39	1.24	0.08	0.74	0.5	0.6	2.05	1.17
AF086203	0	0	0	0	0	0	0.06	0	0	0.04	0	0	0	0	0	0	0	0	0	0	0	0	0	0	0	0	0	0
AF086219	0	0	0	0	0	0	0	0	0	0.15	0	0	0	0.08	0.15	0	0	0	0	0	0	0	0	0	0	0	0	0
AF086258	0	0.1	0	0	0	0	0	0	0.38	0	0	0	0	0	0	0	0	0.54	1.05	0	0	0	0.36	0.62	0.34	0.13	0.91	0.22
AF086285	0.74	1.81	1.22	0.65	0.94	0.86	1.04	1	1.08	0.36	1.04	1.05	0.79	0.44	1.06	0.82	2.91	0.51	1.48	0.51	0.33	0.81	1.93	2.81	1.79	0.4	1.79	1.37
AF086288	0.29	0.14	0.04	0.09	0.29	0.03	0.38	0.13	0.17	0.41	0.13	0.05	0.56	0.04	0.03	0.12	0.31	0	0.17	0	0.05	0.23	0.25	0.21	0	0.18	0.2	0.29
AF086294	0	0	0	0	0	0	0	0	0	0	0	0	0	0	0	0	0	0	0	0	0	0	0	0	0	0	0	0
AF086303	0	0	0	0	0.1	0	0	0	0	0	0.05	0	0	0	0	0	0.34	0.06	0	0	0	0	0	0.15	0	0	0.14	0
AF086346	0	0	0	0	0	0	0	0	0	0	0	0	0	0	0	0	0	0	0	0	0	0	0	0	0	0	0.92	0
AF086351	1.62	4.96	2.6	1.49	1.25	2.67	2.26	0.69	1.79	2.48	2.35	1	1.66	2.14	1.91	1.64	4.12	2.27	2.57	1.1	0.25	2.12	2.77	1.45	2.52	3.44	4.06	1.95
AF086476	0.44	0.64	0.37	0.26	0	0.57	1.47	0.7	0	0	0.36	0.5	0.66	0.4	0	0	0	0	0	0	0	0	0	0	0	2.73	0	1.61
AF088041	12.99	18.33	14.54	10.57	8.53	10.6	12.46	14.74	17.04	10.69	13.22	10.42	12.5	9.92	8.9	10.14	24.66	15.54	18.77	7.15	5.62	13.15	10.38	18	13.25	15.37	10.36	11.22
AF090102	0.3	0.13	0	0	0	0	0.08	0	0.28	0.07	0	0	0	0	0	0.13	0	0	0.36	0.74	0	0.08	0.09	0.03	0.91	0.25	0	0.96
AF090939	0.19	0.15	0.15	0.06	0.23	0.06	0.32	0.3	0.25	0.3	0.16	0.35	0.31	0.05	0.07	0.09	0.42	0.15	0.39	0.08	0.09	0.18	0.66	0.18	0.69	0.11	0.58	0.33
AF116693	1.02	1.47	1.07	0.62	0.64	0.6	1.48	0.87	2.52	1.11	0.49	0.91	0.46	0.87	0.52	0.53	2.27	0.69	2.5	1.05	0.44	1.46	2.76	1.35	1.42	2.12	4.37	2.49
AF119915	0.81	0.93	0.61	0.2	0.78	0.4	0.97	0.76	2.33	1.03	0.84	0.42	0.58	0.33	0.37	0.3	2.27	0.49	2.12	0.15	0.36	0.64	2.57	0.42	2.65	1.02	1.95	2.1
AF131837	0.89	0.57	0.01	0.01	0.04	0.01	0	0.1	0	0.01	0.04	0.04	0.1	0.01	0.07	0.04	3.79	0.31	0.31	0.09	0.38	0.45	0.13	0.27	0.07	0.11	0.39	0.31
AF143870	0	0	0	0	0	0	0	0	0	0	0	0	0	0	0	0	0	0	0	0	0	0	0	0	0	0	0	0
AF143871	0.06	0.29	0.1	0.09	0.31	0.17	0.24	0.48	0.22	0.04	0.24	0.27	0.21	0.06	0.09	0.11	0.47	0.26	0.57	0	0.33	0.35	0.74	1.05	0.27	0.21	0.17	1.19
AF157115	0.61	0.46	0.44	0.18	0.37	0.22	0.8	0.68	0.74	0.7	0.42	0.67	0.49	0.55	0.28	0.4	0.82	0.28	1.08	0.18	0.19	0.33	1.01	0.91	0.82	0.68	0.71	1.64
AF161365	0.05	0.21	0	0.04	0	0	0.09	0.1	0	0	0	0.07	0	0.12	0	0	0	0	0	0	0	0	0	0	0	0	0	0
AF161442	0.73	0.6	0	0.73	0.43	0.28	0.43	0.09	1.82	0.05	0.43	0.33	0.35	0.33	0.59	0.23	0.16	0	0.13	0.14	0	0.18	0.46	0.2	0.54	0.32	0.1	0
AF188711	0.03	0	0	0	0	0	0	0	0	0.16	0.03	0.05	0	0	0	0	0	0	0	0	0	0	0	0	0	0	0	0
AF198444	0.16	1.95	0.1	0.08	0.07	0.14	0.22	0.21	0.66	0.19	0.11	0.25	0.27	0.3	0.13	0.14	0.9	0.7	2.28	0.31	0.17	0.9	0.99	1.22	1.49	0.58	4.08	1.3
AF216583	1.23	9.07	0.74	0.31	0.7	0.63	1.49	1.22	1.38	0.89	0.68	0.74	0.55	1.63	0.29	0.73	1.69	4.47	15.34	2.42	0.2	9.35	10.83	5.86	5.38	2.27	4.54	12.72
AF258550	0.19	1.04	0.39	0.31	0.25	0.46	1.05	0.76	0.53	0.36	0.58	0.37	0.15	0.43	0.2	0.42	0.83	0.17	0.51	0.24	0.28	0.69	0.52	1.25	0.92	0.29	0.24	0.79
AF258560	0.53	0.54	0.16	0.21	0.32	0.21	0.4	0.92	1.29	0.51	0.23	0.5	0.21	0.47	0.22	0.22	0.62	0.1	0.88	0.17	0.26	0.47	1.47	0.86	0.78	0.3	0.58	1.68
AF268386	60.5	30.19	46	41.93	72.43	47.05	61.49	73.65	64.17	33.07	48.27	43.82	72.17	53.72	74.07	44.69	94.59	31.23	66.07	30.68	22.67	33.25	30.5	42.99	30.68	54.78	38.7	48.27
AF279775	0	0	0	0	0	0	0	0	0.08	0	0.08	0	0	0	0	0	0	0	0	0	0	0	0	0	0	0	0	0
AF279780	0.02	0	0.03	0.01	0	0.05	0.06	0.02	0	0.03	0.03	0.01	0	0	0	0.13	0	0	0.05	0	0	0	0	0.04	0	0	0.2	0
AF279782	0	0	0	0	0	0	0	0	0	0	0	0.02	0	0	0	0	0	0	0	0	0	0	0.13	0	0	0	0	0
AF289551	0.16	0.52	0.09	0.02	0.09	0.25	0.49	0.59	0.63	0.09	0.2	0.14	0.34	0.17	0.03	0.08	0.37	0.18	0.11	0.09	0.12	0.1	0.29	0.23	0.47	0.11	0.34	0.17
AF339801	0	0.14	0	0	0.11	0	0	0	0.52	0.53	0.45	0.29	0	0.16	0	0	0.47	0.13	28.49	0	0	0.27	2.72	0.14	4.88	0.19	15.34	3.46
AF339817	0.28	1.65	0.13	0.1	0.26	0.2	0.51	0.54	1.08	0.2	0.24	0.25	0.38	0.2	0.41	0.22	2.5	0.82	2.56	0.58	0.42	1.34	2.92	2.33	2.58	0.73	4.01	2.23
AF380582	0	0	0	0	0	0	0	0	0	0	0	0	0	0	0	0	0	0	0	0	0	0	0	0	0	0	0	0
AF387615	0	0	0	0	0	0	0	0	0	0	0	0	0	0	0	0	0	0	0	0	0	0	0	0	0	0	0	0
AF397448	0	0	0	0	0	0	0	0	0	0.51	0	0	0	0	0	0	0	0	0	0	0	0	0	0	0	0	0	0
AF401214	0.59	2.17	0.74	0.38	0.18	0.47	1.05	1.35	0.5	0.61	0.31	0.59	0	0.8	0.37	0.3	1.14	0.36	1.12	0.33	0.45	0.04	1.52	1.64	1.6	0.65	0.97	1.18
AF420437	0.43	0.62	0.56	1.18	1.82	1.02	1.05	1.34	0.96	1.21	0.65	0.43	0.94	0.52	0.63	0.28	1.64	0.3	1.5	1.31	1.13	0.76	6.64	1.71	0.72	1.8	5.76	1.35
AF508906	0	0	0	0	0	0	0	0	0	0	0	0	0	0	0	0	0	0	0	0	0	0	0	0	0	0	0	0
AF508907	0	0	0	0	0	0	0	0	0	0	0	0	0	0	0	0	0	0	0	0	0	0	0	0	0	0	0	0
AF520419	0	0	0	0	0	0	0	0	0	0	0	0	0	0	0	0	0	0	0	0	0	0	0	0	0	0	0	0
AF520792	6.43	4.11	3.76	2.22	13.12	3.89	6.64	7.07	6.56	7.79	4.09	4.28	7.08	2.35	4.38	3.36	13.18	6.5	10.92	7.46	3.82	6.76	23.73	3.86	12.85	7.35	5.51	9.18
AF520793	3.86	2.87	2.34	2.51	4.55	2.47	5.76	3.54	2.91	4.55	2.65	2.63	4.15	2.02	2.43	2.43	5.35	2.15	5.44	1.95	1.62	2.09	7.17	2.36	2.79	3.14	4.68	4.66
AF532840	0	0	0	0	0	0	0	0	0.4	0	0	0	0	0	0	0	0	0	0	0	0	0	0	0	0	0	0	0
AF548120	0	0	0	0	0	0	0	0	0	0	0	0	0	0	0	0	0	0	0	0	0	0	0	0	0	0	0	0
AFAP1	8.16	26.77	13.97	10.53	9.89	10	11.97	14.21	21.36	9.01	12.71	9.26	10.3	7.39	12.4	9.83	31.3	17.92	38.6	15.09	4.43	28.93	17.72	41.24	22.27	15.44	25.24	30.34
AFAP1-AS1	0.24	0.41	0.23	0.09	0.27	0.14	0.43	0.34	0.8	0.37	0.32	0.32	0.21	0.2	0.18	0.17	0.53	0.17	0.67	0.18	0.1	0.36	1.22	0.87	1.42	0.35	1.45	0.85
AFAP1L1	6.89	12.2	14.6	4.69	7.78	11.45	12.1	8.98	17.55	7.96	3.94	12.05	15.22	16.62	4.12	6.77	8.59	5.37	4.78	2.22	1.29	4.02	5.87	8.43	6.29	6.02	5.01	5.81
AFAP1L2	20.22	33.39	5.82	4.87	22.03	8.83	17.51	27.02	38.86	10.46	10.33	13.93	24.36	17.95	20.39	8.36	17.26	17.76	34.89	5.87	12.01	26.57	21.7	35.91	21.85	12.03	26.84	59.67
AFF1	31.69	20.96	29.91	15	33.96	25.67	36.19	38.9	38.46	21.47	31.7	26.67	26.9	61.33	17.51	26.55	57.72	15.97	35.02	55.7	7.78	22.07	28.28	19.43	68.03	23.65	23.43	42.16
AFF2	0.28	0.76	0.09	0.14	0.12	0.24	0.3	0.66	0.45	0.1	0.59	0.65	0.76	1.17	0.21	0.29	0.57	0.56	1.7	0.06	0.08	1.61	0.86	1.67	0.42	0.17	3.69	0.66
AFF3	1.73	9.51	1.24	1.95	1.43	4.23	5.85	6.55	7.86	5.27	1.94	4.04	3.18	5	2.06	2.32	16.54	5.01	4.18	2.01	0.98	9.44	5.74	9.16	8.57	9.47	9.96	11.24
AFF4	21.36	36.21	21.46	15.87	27.99	21.35	33.85	31.54	40.81	24.11	20.83	21.54	30.13	21.95	25.01	20.83	48.6	30.88	57.01	23.91	14.23	36.63	38.19	38.39	34.47	39.69	37	44.18
AFG3L1P	3.51	5.45	4.44	3.01	2.95	2.93	6.71	5.43	6.83	4.46	3.55	4	3.46	4.28	2.77	3.88	7.1	2.35	5.28	2.99	3.51	2.49	6.58	6.64	8.82	2.51	4.9	4.93
AFG3L2	10.54	20.18	19.03	11.47	12.19	12.23	18.06	21.74	23.3	13.36	14.44	14.2	13.57	12.78	15.46	16.35	19.21	14.75	21.78	10.66	10.75	13.88	15.34	22.57	20.2	14.16	15.86	15.99
AFM	0	0	0.01	0	0	0.03	0.03	0.02	0	0.05	0.02	0	0	0	0.04	0.01	0	0	0	0	0	0.07	0.02	0	0	0	0	0.06
AFMID	2.96	3.99	6.83	1.96	4.37	4.04	3	5.23	6.22	3.09	3.2	1.87	3.51	4.15	3.06	2.41	7.22	3.45	7.53	1.11	1.98	3.49	4.11	4.89	7.45	3.87	7.5	6.35
AFP	0.15	0.08	1.29	0.38	0.31	2.93	1.2	0.66	0.8	2.45	1.13	0.26	0.39	0.59	1.23	2.73	0.39	0	0.08	0	0	0.13	0	0.05	0	0.09	0.11	0
AFTPH	7.67	11.95	11.52	6.83	12.94	8.74	12.18	15.12	15.95	12.31	7.91	9.74	14.26	9.27	9.34	8.6	19.37	12.05	19.32	9.35	8.67	11.04	13.53	14.73	17.8	13.84	17.22	16.56
AGA	1.76	6.71	1.64	1.32	2.23	2.06	3.19	3.9	2.48	1.21	3.09	1.6	2.63	2.9	2.44	1.61	12.91	4.63	3.74	4.77	2.44	3.6	2.63	6.38	5.19	4.14	5.95	3.99
AGAP1	7.65	5.49	7.6	6.3	5.97	5.32	7.98	6.4	10.1	6.21	5.51	9.01	4.92	4.48	4.51	5.15	6.94	2.69	7.07	2.7	1.6	4.49	4.94	5.24	4.42	5.29	3.36	7.75
AGAP11	1.23	1.35	0.74	0.24	0.89	0.8	0.79	2.37	4.52	1.48	0.75	1.45	1.59	0.82	0.42	0.88	4.96	0.47	0.71	0.36	0.34	0.72	1.98	1.92	2.37	2.32	2.22	1.15
AGAP2	0.53	3.42	0.6	0.29	0.38	0.54	0.79	1.37	4	0.64	0.41	0.36	0.76	0.54	0.6	0.34	0.72	1.3	3.34	0.19	0.22	2.49	2.49	1.97	1.88	0.57	1.45	2.39
AGAP2-AS1	2.42	13.63	3.53	1.35	2.42	2.74	2.01	4.44	7.18	1.69	2.4	2.43	2.22	3.26	1.94	2.71	4.74	6.83	6.52	4.68	1.21	7.46	3.88	11.73	4.09	3.59	4.1	5.94
AGAP3	9.52	30.16	19.02	11.83	13.81	12.97	20.34	20.07	24.66	13.68	16.1	12.87	12.31	10.17	8.03	15.92	12.57	13.37	21.79	8.58	7.7	13.65	13.29	25.75	18.05	10.94	14.34	16.2
AGAP4	0.51	2.22	0.05	1.35	0.28	1.07	2.26	2.82	0.42	2.18	0.34	1.82	1.28	1.55	0.72	0.54	0.61	1.49	1.88	1.05	0.78	0.74	3.4	3.92	2.45	0.42	2.31	0.38
AGAP5	1.16	2.59	1.53	1.08	1.01	1.27	1.84	2.72	3.63	1.53	1.58	1.53	1.23	1.39	0.7	1.14	1.97	1.06	2.03	0.67	1.04	1.29	2.15	3.4	4.18	1.25	2.67	2.4
AGAP6	1.68	2.91	3.09	1.72	1.68	2.02	3.45	4.36	5.65	2.53	2.98	2.81	2.17	2.36	1.69	2.11	3.88	1.26	2.79	0.83	1.48	1.61	4.63	5.06	6.38	2.99	3.75	4.36
AGAP7	0.07	0	0	0.04	0.8	0.08	0.1	0.14	0.56	0	0.89	0	0	0	0	0	0.18	0.07	0.16	0	0.03	0.02	0.13	0	2.94	0.23	0.15	0.05
AGAP8	0.53	1.29	3.39	0.85	0.94	1.28	1.46	1.81	5.79	0.56	1.69	0.92	0.72	0.34	1.21	1.11	3.4	0.72	2.89	0.15	0.76	0.59	1.98	1.59	4.82	2.08	3.15	3.63
AGAP9	2.75	3.03	1.97	0.89	1.9	1.52	3.61	3.58	8.13	1.97	2.01	0.76	1.24	1.57	1.54	1.58	3.71	1.01	1.67	0.88	0.79	1.4	4.41	1.93	4.83	1.42	5.1	3.25
AGBL1	0.08	0.04	0.13	0.07	0.2	0.35	0.16	0.65	0.25	0.37	2.82	0.21	0.04	0.06	0.2	0.39	0	0	0.21	0.04	0.02	0.02	0.15	0.03	0.02	0.04	0.14	0.31
AGBL1-AS1	0	0	0.03	0	0	0	0	0	0	0.13	0.25	0.03	0	0	0.07	0.08	0	0	0.17	0	0	0	0	0	0	0	0	0
AGBL2	0.39	0.53	0.17	0.1	0.33	0.09	0.41	0.52	0.59	0.37	0.17	0.13	0.49	0.22	0.27	0.19	0.2	0.16	0.26	0.09	0.24	0.23	0.21	0.45	0.71	0.2	0.49	0.97
AGBL3	0.12	0.12	0.16	0.13	0.2	0.09	0.31	0.33	0.27	0.13	0.16	0.21	0.18	0.12	0.17	0.2	0.21	0.17	0.26	0.09	0.23	0.09	0.37	0.1	0.25	0.13	0.28	0.21
AGBL4	0.03	0.05	0.02	0.02	0.01	0.01	0.02	0.02	0	0.01	0.01	0.03	0.03	0.02	0	0.03	0.02	0	0.03	0	0.03	0.01	0.11	0.04	0	0.07	0.17	0
AGBL5	4.4	10.38	10.54	7.62	5.13	7.26	9.36	11.16	12.77	5.17	7.4	6.01	6.15	4.4	6.03	6.28	13.86	6.58	7.51	4.88	5.85	6.59	6.78	10.22	9.62	6.7	5.65	6.7
AGER	0.83	2.05	1.21	0.67	0.92	1.17	1.8	2.68	3.57	2.03	1.32	0.94	0.85	1.2	0.75	0.77	0.93	0.96	3.14	0.98	0.86	1.07	2.67	2.67	3.86	1.4	1.34	1.19
AGFG1	10.67	11.89	9.7	6.71	10.96	7.1	12.22	11.86	10.95	8.79	8.3	10.2	12.68	10.39	7.91	8.82	12.73	9.08	14.89	6.65	3.79	10.8	11.66	11.9	11.49	8.19	12.02	12.69
AGFG2	3.3	19.62	4.28	3.4	5.01	7.76	8.15	5.75	8.47	4	4.59	5.91	8.12	9.01	2.46	4.63	6.11	6.59	4.1	3.3	1.44	4.07	5.45	8.2	4.43	2.77	3.69	3.75
AGGF1	7.71	13.42	10.1	6.93	10.26	8.68	11.04	14.16	15.57	7.96	9	9.7	12.7	10.05	10.29	7.73	16.95	10.93	13.83	6.69	4.76	9.91	9.49	13.45	13.05	12.26	10.14	13
AGK	4.79	10.94	8.69	5.95	7.03	6.7	9.03	9.94	10.57	6.71	5.54	5.65	7.27	5.49	6.69	5.65	9.67	6.7	8.18	5.53	4.92	6.78	9.28	8.97	10.56	7.69	8.65	8.94
AGL	9.79	15.7	22.51	10.26	13.15	19.78	12.04	13.44	22	14.81	9.85	13.3	18.98	10.33	17.67	8.2	32.05	30.76	25.22	15.77	4.05	22.91	11.38	18.11	16.7	16.34	28.41	15.25
AGMAT	0.07	0.62	0.03	0.05	0.01	0.03	0.04	0.52	0.08	0.06	0.12	0.05	0.09	0.15	0.06	0.04	0.42	0.64	0.43	0.14	0.07	0.67	0.54	0.64	0.35	0.55	0.36	0.7
AGMO	0.05	0.02	0.01	0	0.05	0.04	0.03	0.05	0.04	0.02	0.03	0.04	0.04	0	0.03	0.02	0.14	0	0	0.14	0	0	0.03	0	0.25	0.05	0.21	0.01
AGO1	7.78	12.45	16.33	5.85	8.83	9.51	9.79	12.14	27.31	7.7	9.68	6.78	9.32	6.55	9.99	7.45	16.07	7.3	14.83	7.41	4.41	11.15	10.53	12.4	10.14	9.93	6.78	14.25
AGO2	7.98	14.4	10.74	9.51	10.05	10.76	16.18	13.26	15.33	10.41	10.83	10.87	10.95	10.69	8.5	9.29	17.68	7.86	17.58	6.53	6.39	12.31	11.82	14.95	11.4	7.75	7.55	14.61
AGO3	6	11.02	15.17	5.22	7.19	9.88	12.48	10.84	19.57	7.74	6.85	7.03	7.95	6.89	7.66	5.87	12.73	7.36	12.78	6.19	4.88	8.82	10.65	12.08	12	8.27	11.31	11.72
AGO4	5.04	6.83	11.7	4.19	6.55	7.86	8.01	8.11	14.91	6.75	5.34	5.61	7.37	7.26	8.32	4.69	12.22	5.18	9.46	4.06	4.28	5.6	8.35	9.05	8.33	5.61	6.09	9.24
AGPAT1	12.19	35.18	16.44	11.91	15.47	18.12	22.05	23.47	36.93	14.1	18.36	15.45	19.72	15.71	13.39	11.48	29.71	22.19	27.98	18.11	8.73	27.35	15.57	29.03	20.32	15.65	13.09	21.3
AGPAT2	5.82	15.62	5.34	4.14	4.8	5.68	8.08	12.12	10.56	4.86	8.84	7.85	7.7	7	3.26	7.89	12.74	7.05	8.24	3.54	4.43	7.84	5.45	11.26	8.45	6.38	6.65	7.05
AGPAT3	3.65	6.99	5.54	4.9	4.49	4.86	7.3	6.97	9.19	3.78	6.84	5.1	6.2	5.04	3.95	4.56	8.92	4.05	8.54	2.95	2.41	5.05	4.36	7.49	4.83	4.82	2.9	6.07
AGPAT4	3.64	9.62	7.94	3.28	3	4.13	6.08	6.72	10.49	4.49	4.1	6.39	4.64	5.02	4.36	4.18	7.79	6.26	7.95	3.11	2.53	6.23	10.04	11.55	10.52	4.79	8.99	8.3
AGPAT4-IT1	0.7	1.87	0.95	0.38	0.43	0.41	1.29	1.15	1.47	0.5	0.51	1	0.53	0.46	0.53	0.52	1.58	0.35	1.46	0.32	0.3	0.62	2.25	2.32	1.63	0.44	2.43	1.63
AGPAT5	2.91	6.88	4.8	4.03	4.15	3.57	5.42	7.64	6.18	5.02	4.24	4.39	5.24	4.26	3.57	4.43	6.36	7.16	9.6	4.16	3.19	7.76	6.77	11.11	7.8	4.73	8.31	9.25
AGPAT6	11.96	13.78	15.33	10.11	10.41	16.04	17.05	17.4	17.4	13.47	17.39	14.92	13.6	12.36	15.49	16.83	12.95	8.83	14.38	4.21	6.27	8.88	9.36	14.17	11.25	10.63	7.21	11.61
AGPAT9	0.91	1.56	0.17	0.13	0.37	0.49	0.35	1.28	0.99	0.23	0.14	0.45	1.08	0.65	0.38	0.24	2.59	0.48	2.36	0.98	3.67	2.18	1.35	4.03	3.44	1.75	4.3	3.71
AGPHD1	1.76	3.36	1.67	1.3	1.93	2.15	2.19	3.08	5.36	1.37	1	1.25	2.82	0.79	1.75	1.18	8.79	3.55	3.97	3.15	2.22	1.59	4.43	2.87	5.16	3.69	4.96	3.4
AGPS	6.24	16.2	7.59	8.46	8.17	9.31	8.75	21.04	14.04	10.52	10.27	7.63	12.46	8.2	7.27	10.64	23.12	17.24	18.11	11.74	5.3	15.48	11.91	14.62	20.76	22.43	16.46	17.84
AGR2	0.02	0	0	0	0	0.04	0	0	0.22	0	0.02	0	0	0	0	0.05	0	0	0	0	0.19	0	0	0	0	0	0.12	0
AGR3	0	0	0	0	0	0	0	0	0.16	0	0	0	0	0	0	0	0	0	0	0	0	0.2	0	0	0	0	0	0
AGRN	3.39	26.21	3.39	3.11	3.33	3.38	7.27	9.77	10.47	1.88	7.07	4.14	2.67	3.75	1.93	2.83	16.75	5.19	14.5	3.5	2.22	10.15	5.14	15.08	5.99	9.2	5.62	20.92
AGRP	0	0.19	0.12	0.05	0	0.03	0.11	0	0	0	0	0	0	0	0.06	0.04	0	0	0	0	0.09	0	0.21	0.18	0	0.08	0	0.06
AGT	0.79	0.41	0.34	0.12	0.1	2.64	0.79	1.21	0.11	1.11	0.23	0.25	0.38	0.21	0.15	0.87	3.68	0.42	0.7	0.29	0.33	0.33	0.11	1.19	0.45	0.6	1.43	0.15
AGTPBP1	3.18	8.5	3.99	2.92	4.51	4.55	4.39	7.13	10.4	3.88	3.49	4.46	5.35	3.66	3.58	3.81	12.18	7.93	7.8	3.96	2.42	6.42	6.19	9.37	9.07	5.29	8.43	7.08
AGTR1	10.71	3.93	2.95	1.03	8.14	2.3	1.14	3.28	5.11	1.89	0.79	12.07	32.23	8.29	2.2	2.53	2.1	2.38	0.83	1.23	1.14	1.17	0.98	1.12	1.38	2.23	1.43	1.52
AGTR2	0.09	42.28	0.01	0.79	0.02	1.19	0	0.78	5.92	0.16	0.02	0.02	0.02	0.03	0	0.21	4.05	2.49	2.69	4.3	0	24.22	3.73	4.8	0.71	0.17	13.62	8.82
AGTRAP	4.38	10.65	3.36	5.17	5.06	5.17	7.8	11.63	10.94	3.82	7.6	6.15	6.25	7.08	3.92	7.8	16.37	4.85	8.57	4.56	4.52	7.47	5.43	9.31	6.87	11.89	8.78	9.06
AGXT	0	0	0	0	0	0	0	0	0	0	0	0	0	0	0.02	0	0	0	0	0	0	0	0	0	0	0	0	0
AGXT2	0	0	0	0	0	0.08	0.15	0.33	0	0	0	0.07	0	0	0	0.02	0	0	0.02	0	0.14	0	0.31	0	0	0.06	0	0.09
AGXT2L1	0.04	0.02	0.4	0.12	0.14	0.02	0.17	0.11	0.2	0.07	0.06	0.04	0	0	0.06	0.04	0	0	0.02	0.01	0	0.01	0	0.06	0.02	0	0.1	0
AGXT2L2	2.78	12.04	4.1	2.84	2.45	3.83	6.41	8.06	13.06	4.81	4.97	5.96	4.38	4.05	2.39	4.43	10.2	6	8.04	3.12	3.36	4.59	12.68	15.38	14.58	5.45	18.01	8.83
AHCTF1	10.62	14.12	6.46	7.43	13.1	7.04	15.9	17.41	14.82	6.67	9.93	8.15	21.14	18.33	6.11	6.04	22.38	12.22	21.28	8.98	8.6	11.79	15.97	16.77	17.81	13.8	17.74	18.93
AHCTF1P1	0.13	0.14	0.05	0.06	0.28	0.08	0.2	0.13	0.05	0.08	0.11	0.11	0.13	0.36	0.04	0.04	0.21	0.18	0.28	0.13	0.08	0.23	0.15	0.29	0.29	0.22	0.15	0.12
AHCY	19.2	38.6	25.67	25.47	13.71	22.55	23.27	31.53	47.39	20.88	23.49	20.92	18.88	19.62	17.28	23.99	29.73	19.68	21.19	13.72	9.66	16.25	15.49	26.03	22.75	14.39	18.36	23.02
AHCYL1	29.48	50.48	34.15	32.79	34.99	39.77	56.62	52.72	56.2	37.02	35.4	36.44	46.58	36.8	32.36	50.66	49.33	35.23	59.57	28.61	13.8	38.38	28.01	47.19	41.18	34.82	39.24	45.34
AHCYL2	3.81	2.83	5.13	2.32	4.78	4.07	4.28	5.82	7.05	4.64	4.56	4	5.58	2.82	3.97	4.04	3.31	2.1	4.21	2.3	1.76	2.85	3.76	4.21	4.07	3.42	4.49	4.26
AHDC1	7.63	14.97	5.92	7.93	9.98	4.64	15.11	12.53	12.26	4.39	11.9	6.04	8.04	3.38	2.71	5.95	12.81	4.82	28.71	8.92	4.7	13.61	9.03	9.83	11.74	6.43	4.65	7.03
AHI1	6.74	11.34	7.85	4.71	8.43	6.42	12.15	12.03	13.82	6.37	7.88	7.44	7.18	7.4	6.28	5.35	17.01	8.91	14.02	6.93	8.47	7.28	13.78	11.18	16.47	10.73	16.73	9.45
AHNAK	99.47	616.79	159.56	131.21	171.89	200.69	250.68	291.11	428.57	156.38	164.06	226.43	341.69	218.16	146.2	214.96	721.29	403.8	322.22	247.23	226.42	305.92	252.03	487.75	362.16	277.68	366.16	262.96
AHNAK2	13.14	85.29	39.87	29	25.14	29.76	31.29	43.43	55.04	35.02	23.07	43.07	46.52	25.65	29.64	37.29	79.65	62.58	79.03	39.01	41.88	48.34	45.2	74.5	41.73	28.92	28.24	48.68
AHR	6.64	17.28	4.38	2.58	10.11	6.2	10.08	20.72	13.65	6.45	6.87	7.17	10.93	8.42	4.17	11.92	36.17	16.4	16.24	6.66	2.4	10.1	8.48	15	20.09	11.75	26.69	10.96
AHRR	0.91	0.57	2.28	0.13	0.31	0.19	0.84	0.4	0.71	0.24	0.35	0.64	0.4	0.4	0.26	0.46	0.25	0.24	0.51	0.17	0.17	0.55	0.18	0.73	0.24	0.23	0.3	0.24
AHSA1	36.42	61.58	50.58	47.99	49.73	54.67	55.08	56.92	63.07	47.22	39.6	40.18	65.23	41.33	39.67	37.15	61.53	44.13	57.65	29.44	23.23	43.61	31.91	56.26	51.13	41.44	44.14	70.23
AHSA2	7.19	18.37	9.87	6.23	5.7	6.75	16.81	26.87	27.14	11.7	10.53	11.48	10.08	11.89	4.72	8.82	19.69	3.85	9.43	2.66	7.69	6.06	27.21	19.91	19.39	9.95	30.84	14.5
AHSG	0	0	0	0	0	0	0	0	0	0	0	0	0	0	0	0	0	0	0	0	0	0	0	0	0	0	0	0
AHSP	0.06	0	0.14	0	0.17	0	0.5	0.55	0.14	0	0	0	0	0.2	0.17	0.14	0	0	0	0	0	0	0	0	0	0	0	0
AICDA	0	0.72	0.12	0	0.15	0	0.02	0.19	0	0.04	0.04	0	0	0.06	0.06	0.08	0.06	0.29	0.19	0.14	0.1	0.16	0.08	0.4	0.55	0.01	0.97	0.16
AIDA	14.51	28.93	12.02	8.19	17.74	12.41	24.2	24.02	48.97	14.77	16.87	14.62	21.77	23.9	11.4	10.66	71.84	31.44	42.53	25.78	8.47	35	23.79	33.44	28.05	26.26	34.49	42.86
AIF1	8.31	15.01	9.31	3.78	11.22	6.02	6.98	9.81	14.33	11.21	8.69	6.49	13	13.95	8.19	4.27	29.97	14.11	17.06	15.88	8.76	18.22	13.47	11.62	9.43	13.88	13.93	13.16
AIF1L	0.6	4.07	1.78	1.43	4.88	3.79	3.02	4.84	5.94	2.94	2.97	4.03	2.62	2.04	1.58	2.78	14.07	4.14	3.5	1.09	0.5	3.44	1.87	5.46	4.49	3.87	2.41	2.95
AIFM1	6.8	8.84	16.5	9.71	7.44	9.89	10.34	11.54	15.3	9.98	9.4	7.52	7.94	5.66	9.68	9.37	10.94	6.66	11.52	5.23	4.44	6.88	6.65	8.72	9.12	10.58	7.21	6.35
AIFM2	2.98	3.76	3.31	3.75	1.73	2.99	3.13	3.78	4.88	2.3	3.9	2.54	3.85	3	1.74	3.79	5.01	1.87	3.41	1.56	0.56	2.23	2.69	3.04	2.92	2.07	2.25	3.31
AIFM3	0.06	0.15	0.13	0.05	0.05	0.15	0.1	0.14	0.36	0.08	0.02	0.2	0.19	0.09	0.11	0.07	0.36	0.08	0.15	0.08	0.11	0.03	0.09	0.23	0.06	0.13	0.11	0.3
AIG1	1.8	3.91	2.4	1.17	2.41	2.43	2.09	4.51	5.96	2.58	2.09	2.46	4.29	1.96	1.52	2.14	20.71	3.71	5.44	3.3	1.48	6.55	5.47	6.15	6.04	5.68	7.46	4.59
AIM1	0.56	0.48	0.35	0.48	0.92	0.66	1.2	1.79	2.6	0.72	1.05	0.84	1.75	1.28	0.31	0.49	3.7	0.84	0.78	0.74	0.63	0.53	0.99	0.96	0.88	1.12	0.78	1.59
AIM1L	0	0	0	0.01	0	0	0	0.01	0	0	0	0	0	0	0	0.01	0	0	0	0	0	0	0	0.01	0	0	0	0
AIM2	0.03	0.03	0.05	0	0	0.04	0.02	0	0.2	0.05	0.05	0.12	0.07	0	0	0	0.04	0.02	0	0.03	0	0.13	0.06	0.05	0	0.06	0.12	0.18
AIMP1	12.53	15.73	20.75	11.36	16.37	13.29	15.14	19	19.84	15.25	10.97	12.28	21.05	12.65	13.37	14.49	22.29	16.33	22.06	10.29	9.92	15.71	12.27	16.95	19.7	15.05	25.9	15.56
AIMP2	7.22	15.01	19.13	11.59	7.92	11.53	10.35	12.28	17.31	10.32	9.86	10.35	7.61	9.67	11.62	13.16	14.97	12.21	10.62	7.35	3.74	11.65	5.46	19.83	12.9	7.57	10.33	7.78
AIP	20.87	45.03	34.12	28.3	29.48	35.03	44.97	41.09	58.84	34.9	28.88	28.02	30.31	29.07	22.84	28.74	32.8	20.64	29.15	22.57	12.99	23.47	17.74	32.05	26.81	23.87	27.04	26.71
AIPL1	0	0	0	0	0	0	0	0	0	0	0	0	0	0	0	0	0	0.01	0	0	0	0	0	0	0	0	0	0
AIRE	0	0	0.01	0	0	0	0	0	0	0	0	0	0	0.06	0	0	0	0.03	0	0	0	0	0	0	0	0.04	0	0
AIRN	0.1	0.13	0.07	0.03	0.25	0.02	0.26	0.12	0.16	0.12	0.15	0.16	0.08	0.03	0.03	0.07	0.23	0.04	0.06	0.06	0.01	0.04	0.25	0.12	0.14	0.14	0.17	0.18
AJ004954	0	0	0	0	0	0	0	0	1.14	0	0.19	0.44	0.49	0.09	0	0	0	0	0.22	0	0	0	0	0.16	0	0	0	0
AJ011378	0	0	0	0	0	0	0	0	0	0	0.07	0.07	0	0	0	0	0.53	0	0	0	0	0	0	0	0	0	0	0
AJ011981	0.18	0.61	0.28	0.15	0.72	0.17	1.19	0.77	0.75	1.48	0.39	0.68	0.81	0.64	1.07	0.5	0	0.79	1.68	0.06	0.48	0.74	3.51	0.63	1.84	0.78	1	2.88
AJ276246	0	0.21	0	0	0.17	0.19	0.17	0.41	0.26	0	0	0	0	0.12	0	0	0	0.21	0	0.76	0.2	0.43	2.99	0	2.03	0	0.24	0.46
AJ297365	2.07	3.99	1.59	1.34	4.61	0.65	0.85	3.11	1.51	1.53	0.51	1.52	1.84	1.4	2.16	0.77	4.74	1.37	4.8	1.8	2.78	1.38	1.21	3.45	3.68	2.35	3.27	8.29
AJ420422	0	0	0	0	0	0	0	1.05	0.22	0	0	2.08	0	0.92	0.82	0.25	0.32	0	0	0	0	0	0.7	0.83	0	0	0	0.21
AJ420489	0.39	0.61	0.17	0.28	0.4	0.34	0.04	0.12	0.23	0.28	0.24	0.1	0.42	0.55	0.12	0.31	1.21	0.75	0.52	0.77	0.23	0.41	0.9	0.37	1.13	2.96	0	0
AJ420595	1.52	2.81	1.21	0.87	3.01	0.66	2.56	2.67	2.73	2.55	1.07	2.12	2.56	1.01	1.23	0.67	3.15	2.02	6.42	1.04	3.79	3.62	8.25	3.44	7.5	6.46	7.58	8.12
AJ515158	1.63	6.05	2.25	3.11	4.26	2.69	5.02	6.98	5.12	3.9	2.62	1.68	5.1	3.74	3.69	3.5	7.76	2.6	7.38	4.35	1.72	2.91	6.05	3.74	5.32	5.87	12.46	7.52
AJ606316	0.44	0.87	0.45	0.26	1.65	0.57	1.73	1.61	1.74	1.34	0.72	0.94	1.25	1.93	1.25	0.28	0.89	0.55	0.73	0.46	0.63	1.48	1.97	1.27	1.63	1.29	1.14	1.33
AJ606328	0	0	0	0	0	0	0	0	0	0	0	0	0	0	0	0	0	0	0	0	0	0	0	0	0	0	0	0
AJ606330	0	0	0	0	0.02	0.01	0	0	0	0	0	0	0	0	0	0	0	0	0	0	0	0.05	0	0	0	0	0	0
AJ606331	0	0	0	0.01	0.03	0.03	0.03	0.05	0.02	0	0.01	0.01	0	0.03	0.01	0	0.06	0	0	0	0.01	0.01	0	0.04	0.04	0.03	0.03	0.09
AJAP1	0.11	0.23	0.02	0.03	0.02	0.22	1	1.01	0.35	0.04	0.12	0.26	0.36	0.37	0.05	0.09	0.22	0.05	0.79	0.17	1.27	0.5	0.25	1.08	0.37	0.07	0.43	0.88
AJUBA	3.99	14.83	6.44	4.55	6.03	7.23	5.52	5.81	19.78	5.96	4.92	3.33	5.98	2.35	8.18	3.86	11.17	4.56	9.86	5.67	5.18	6.3	7.15	8.72	6.77	6.8	5.2	7.65
AK000154	4.71	8.68	4.83	3.71	6.83	5.26	8.15	7.41	8.5	5.25	3.87	4.4	6.77	4.03	4.35	3.54	13.37	7.32	12.44	5.64	4.16	10.05	11.18	7.32	9.52	10.93	8.77	11.16
AK000451	0.69	0.27	0.32	0.26	0.25	0.25	2.34	1.29	0.71	0.13	0.27	0.93	0.66	1.02	0.17	0.27	2.15	3.77	2.47	2.71	0.88	0.05	0.34	2.97	2.88	0.38	3.59	0.52
AK000470	8.31	6.73	1.41	2.4	0.49	0.15	1.65	6.05	2.42	0.03	2.28	0.07	1.34	0.1	1.85	1.72	1.92	2.76	0.18	1.04	0.04	0	4.57	3.41	3.06	0.06	1.9	0.29
AK000798	0.76	0.22	0.16	0.18	0.41	0.22	0.86	0.69	0.82	0.41	0.46	0.83	0.33	0.2	0.17	0.33	0.61	0.17	0.41	0.09	0.11	0.2	0.86	0.39	1.24	0.37	0.42	0.82
AK000807	1.46	2.63	0.88	0.37	3.57	0.21	2.97	2.52	2.34	0.81	0.44	1.61	1.97	0.58	1.4	0.7	1.5	0	2.2	0	0.07	0	3.63	3.07	3.19	0.59	9.18	1.42
AK000840	0	0	0	0	0.02	0	0	0	0	0	0	0.01	0.04	0	0	0	0	0	0	0	0	0	0	0	0	0	0	0
AK000953	2.21	3.28	3.63	2.36	2.78	2.38	3.21	4.26	5.38	3.27	1.91	2.7	3.78	1.69	3.45	2.52	3.64	2.55	5.12	3.15	3.29	3.28	3.16	3.55	5.63	2.43	4.39	6.04
AK001057	1.26	1.35	1.38	0.61	0.52	0.62	2.4	1.74	1.35	0.84	0.59	2.15	0.74	0.92	0.65	0.55	2.01	0.34	2.19	0.05	0.85	0.69	1.69	2.19	1.28	1.1	1.95	2.16
AK001351	0.25	0.04	0.07	0.01	0.58	0.05	0.04	0.04	0.05	0	0.04	0.28	0.04	0.1	0.04	0.07	0	0	0.09	0.01	0.01	0	0	0	0.12	0.01	0.05	0.02
AK001394	0.71	2.12	0.89	0.62	0.6	0.74	0.69	1.65	1.86	0.58	0.69	0.95	0.74	0.63	0.47	0.78	1.77	2.13	3.62	0.93	2.45	2.68	2.01	2.57	3.04	2.9	2.71	2.47
AK001533	0.66	2.68	0.64	0.6	0.71	0.83	1.19	1.36	2.25	1.22	0.84	0.69	0.89	0.56	0.71	0.73	1.52	0.98	1.98	0.52	0.48	1.23	2.41	2.05	1.58	0.87	1.2	1.83
AK001558	0.03	0	0	0	0.03	0	0	0	0	0	0	0	0.09	0	0	0	0	0	0.13	0	0	0.02	0	0.05	0.03	0.02	0.06	0.05
AK001582	0	0.01	0.01	0.01	0.02	0.02	0.02	0.03	0.01	0.03	0.02	0.01	0	0.01	0	0.01	0.01	0.01	0.02	0	0.01	0.01	0	0	0.07	0.05	0.12	0.09
AK001928	0.56	0.56	0.37	0.35	0.61	0.24	1.12	0.45	0.79	0.84	0.41	0.26	1.08	0.82	0.42	0.28	1.54	0.23	1.23	0.18	0.39	0.88	1.31	0.64	0.86	0.88	1.66	2.59
AK001975	0.97	1.19	0.35	0.26	0.73	0.49	1.08	1.41	1.94	1.22	0.35	0.92	1.03	1.02	0.23	0.67	2.45	1.64	2.05	0.89	0.6	1.77	2.3	1.03	2.01	2.23	1.86	3.76
AK002090	0.4	0.47	0.18	0.12	0.57	0.32	0.67	0.43	1.04	0.63	0.27	0.26	0.4	0.25	0.38	0.22	0.88	0.15	1.07	0.06	0.08	0.29	1.07	0.62	1.41	0.39	2.66	1.35
AK021537	0.46	1.78	0.07	0.19	0.37	0.11	0.62	1.92	1.29	0.31	0.39	0.47	0.57	0.53	0.14	0.41	1.95	0.97	4.08	0.48	0.19	1.51	6.87	2.89	6.12	1.18	5.62	5.81
AK021551	0.26	1	0.78	0.64	0.45	0.57	0.7	1.22	1.76	0.4	0.38	1.02	0.68	0.77	0.56	0.64	0.76	1.45	1.6	0.75	0.14	0.62	1.68	1.12	1.17	0.78	2.18	0.75
AK021563	0.22	0.8	0.6	0.57	0.47	0.27	0.56	0.93	0.7	0.4	0.57	0.29	0.22	0.15	0.44	0.32	0.64	0.44	1.13	0.58	0.16	1.46	0.45	0.72	0.4	0.52	0.62	0.69
AK021570	4.19	3.43	2.2	1.4	7.77	1.98	2.64	3.06	3.77	2.38	1.14	2.27	3.72	1.95	2.1	1.24	6.2	3.17	5.04	2.15	3.79	3.2	4.87	3.12	3.12	5.31	4.43	5.28
AK021664	0.01	0.09	0	0.04	0	0.04	0.02	0.08	0.09	0.06	0.03	0.03	0.01	0.01	0	0.04	0.63	0.1	0.11	0.04	0.15	0.17	0.48	0.17	0.29	0	0.06	0.02
AK021739	0.28	0.25	0.41	0.29	0.36	0.12	0.27	0.45	0.45	0.37	0.27	0.26	0.25	0.29	0.23	0.37	0.2	0.05	0.51	0.02	0.08	0.34	0.19	0.05	0.28	0.28	0.55	0.41
AK021804	7.06	4.82	5.39	2.12	5.18	3	3.22	3.67	5.1	5.84	2.85	4.56	5.76	2.4	5.66	2.84	5.33	2.11	9.88	1.33	2.39	4.8	15.27	6.99	8.79	4.21	26.02	14.65
AK021876	0.08	0.04	0.05	0.01	0.03	0.03	0.11	0.07	0.1	0.1	0.05	0.05	0.03	0.09	0.02	0.01	0.17	0	0.5	0.02	0.06	0.06	0.31	0.16	0.28	0.06	0.22	0.06
AK021888	4.02	7.71	3.91	2.63	5.49	3.78	4.05	6.17	5.57	3.85	2.95	4.72	7.84	4.19	3.92	4.16	11.29	7.18	10.92	4.87	2.74	9.57	8.51	9.9	8.13	6.45	8.49	9.52
AK021977	1.1	0.63	0.37	0.15	1.32	0.31	0.94	0.66	1.92	0.74	0.31	1.05	0.83	0.4	0.36	0.2	1.22	0.3	1.67	0.3	0.06	0.51	3.99	0.86	2.26	0.35	2.45	3.96
AK022030	16.2	27.23	26.9	11.24	25.13	18.15	20.85	17.95	25.66	19.44	12.63	11.07	25.09	12.36	17.02	9.5	35.78	26.88	43.55	25.05	14.51	29.27	27.97	17.08	26.89	29.65	30.42	35.5
AK022382	0.63	1.54	1.51	0.6	0.56	0.8	0.93	1.4	2.01	0.67	0.81	0.98	1.07	0.31	0.81	0.68	0.77	0.81	1.52	0.85	0.49	1.41	1.51	1	1.57	0.82	1.25	1.54
AK022787	1.57	0	0.46	0	1.76	0	0.32	0	2.43	0.22	0	3.64	2.78	1.89	0.84	2.27	0.95	0.6	0.08	0.03	0.07	0.85	0	0.14	0	0.47	0	0
AK022793	0.01	0	0	0	0.01	0	0	0.03	0	0	0.02	0.02	0	0	0	0	0	0	0	0	0	0	0	0	0	0	0	0
AK022898	0.14	0.54	0.03	0.13	0.66	0.23	0	0.04	0.34	0.05	0.07	0.61	0.77	0.33	0.3	0.02	0.31	0.3	1.57	0.44	0.84	0.57	0.88	0.59	1.08	0.73	1.69	0.34
AK022914	1.05	0.16	0.54	0.21	0.09	2.5	2.91	2.61	1.15	0.96	0.31	2.21	1.94	0.07	1.03	1.93	0.44	0.09	0.29	0.05	0.89	0.28	0.46	0.29	0.96	0.45	0.02	1.92
AK022915	4.81	9.3	5.31	3.85	9.61	4.02	8.08	9.2	8.91	6.05	4.42	4.91	7.15	7.86	6.08	5.19	12.75	11.81	20.9	7.97	4.85	13.06	11.47	9.51	11.98	10.65	18.26	19.93
AK022993	0.24	0.41	0.3	0.23	0.38	0.22	0.38	0.64	0.65	0.62	0.26	0.3	0.38	0.16	0.18	0.25	1.18	0.2	0.49	0.21	0.32	0.45	0.79	0.45	1.16	0.64	0.67	0.74
AK022997	13.81	4.04	6.32	8.03	9.25	6.57	23.13	42.36	10.15	8.61	11.91	12.64	19.86	16.36	7.05	9.88	4.74	5.42	5.75	5.28	1.04	4.45	4.44	3.92	14.88	15.63	7.42	6.49
AK023033	0	0	0	0	0	0	0	0	0	0	0	0	0	0	0	0	0	0	0	0	0	0	0	0	0	0	0	0
AK023040	1.74	2.78	3.16	1.12	2.52	2.38	2.35	4.5	4.77	2.63	1.75	2.99	2.63	2.07	2.65	1.64	1.8	1.22	1.71	1.38	1.45	1.61	4.12	3.22	3.84	1.16	1.43	3.84
AK023159	4.31	5.6	8.2	2.23	4.85	4.31	4.23	4.56	8.69	4.73	1.57	5.07	4.94	4.5	7.36	2.22	10.86	5.03	5.47	7.78	5.38	4.95	7	6.47	4.49	3.73	9.46	9.48
AK023178	1.28	7.37	5.57	3.8	2.29	3.78	5.38	5.32	6.9	2.44	3.48	3.02	2.47	1.68	2.45	2.99	4.06	2.43	2.89	1.54	2.03	2.85	2.52	6.38	3.83	1.89	3.02	2.92
AK023304	0.24	0.96	0.53	0.32	0.24	0.25	0.85	0.68	2.13	0.43	0.54	0.42	0.54	0.29	0.24	0.41	1.42	0.86	1.6	0.41	0.38	1.94	1.53	2.44	2.05	1.68	7.04	0.96
AK023417	0	0	0.01	0	0	0	0	0	0.02	0	0	0	0	0	0	0	0	0	0	0	0	0	0	0	0.04	0	0	0
AK023457	5.22	14.66	6.9	6.92	8.12	6.38	9.56	16	10.21	7.45	7.87	8.01	8.94	3.36	5.98	10.83	23.58	14.43	30.79	18.91	19.25	18.77	19	19.33	25.04	9	20.83	22.96
AK023507	0.32	0.18	0.25	0.08	0.12	0.14	0.12	0.39	0.52	0.37	0.1	0.1	0.25	0.53	0.38	0.23	1.38	0.2	0.48	0.05	0.14	0.23	0.34	0.92	0.57	0.9	1.36	0.57
AK023515	0.06	0.06	0.08	0.14	0	0.12	0.02	0.1	0	0.04	0.33	0.13	0.1	0.02	0.05	0.04	0	0.03	0	0.06	0	0.05	0.06	0.07	0.11	0	0.15	0.04
AK023548	0	0	0	0	0	0	0	0	0	0.01	0	0	0	0	0	0.11	0	0.24	0	0	0	0	0	0.1	0	0	0.17	0.13
AK023566	1.4	1.12	0.54	0.63	2.34	0.55	1.72	2.76	2.38	2.11	1.09	1.32	2.05	0.85	1.17	0.84	3.01	1.02	2.13	0.88	0.65	1.34	5.12	1.29	3.33	1.51	5.39	4.63
AK023614	0.05	0.05	0	0	0.04	0.01	0.02	0.02	0.06	0	0.03	0.02	0.06	0	0.05	0.03	0.06	0.11	0.05	0	0	0	0.06	0.19	0.05	0.04	0.06	0.02
AK023627	1.18	2.39	2.65	1.8	1.83	1.82	2.85	2.82	3.16	2.96	1.81	1.93	2.58	1.69	2.19	2.04	2.25	1.21	2.91	0.8	1.23	1.86	1.38	2.35	3.39	1.56	3.85	2.66
AK023809	0	0.16	0	0.01	0	0.03	0	0.01	0.04	0.05	0.01	0.01	0.06	0.01	0	0.01	0.09	0.24	0.08	0.15	0.01	0.21	0.22	0.39	0.19	0.11	0.25	0.59
AK024092	3.47	2.55	1.68	1.17	4.4	1.56	5.51	3.02	4.65	3.3	2.1	2.88	5.1	2.19	1.83	2.12	7.87	2.31	5.39	1.23	2.05	2.93	7.28	2.89	5.94	3.35	9.49	8.93
AK024119	0.03	0.02	0.01	0	0.06	0.03	0.02	0.07	0.1	0.09	0.04	0.04	0.11	0.04	0.03	0	0.03	0	0.12	0.05	0.07	0.14	0.18	0.06	0.08	0.02	0.22	0.06
AK024134	0	0.14	0.06	0.14	0.01	0.09	0.35	0.23	0.14	0.23	0.7	0.19	0.09	0.01	0.03	0.39	0.12	0	0.23	0.01	0	0.02	0.27	0.26	0.12	0.04	0.38	0.17
AK024141	0.01	0.1	0.03	0.03	0.04	0.03	0.03	0.02	0.12	0.05	0.03	0.03	0.01	0	0.03	0.04	0.01	0	0.16	0	0	0.07	0.06	0.01	0.13	0.09	0.01	0.03
AK024242	0.01	0.01	0.02	0	0	0.01	0.05	0.16	0.02	0	0.01	0	0.03	0.04	0.01	0.01	0	0.02	0.03	0.05	0.03	0.03	0.07	0.05	0.11	0.05	0.01	0.04
AK024243	0.01	0.15	0.04	0.04	0.01	0.04	0.02	0.09	0.2	0.03	0.01	0.02	0.05	0.03	0.03	0.04	0.13	0.05	0.11	0.05	0.04	0.05	0.04	0.18	0.3	0.07	0.22	0.26
AK024248	0.57	1.25	0.81	0.54	0.73	0.57	1.66	0.95	1.45	1.11	0.66	0.76	1.08	0.5	0.27	0.61	1.04	0.16	2.06	0.61	0.27	1.51	1.96	1.02	2.59	0.81	1.25	1.61
AK024535	0	0	0	0.04	0	0.04	0	0	0	0.03	0	0.06	0.09	0	0.14	0	0.52	0.24	0.08	0.04	0.06	0	0.09	0.1	0.19	0.27	0.06	0.08
AK024736	0.03	0.88	0.07	0.05	0.05	0.15	0.33	0.16	0.41	0.3	0.07	0.27	0.21	0.1	0.17	0.32	0.63	0.55	0.36	0.08	0.13	0.39	0.39	0.44	1.03	0.37	0.59	0.33
AK024936	0.02	0.02	0.02	0.04	0.02	0.03	0	0.07	0.1	0.06	0.04	0.04	0.02	0.03	0.01	0.03	0.05	0	0	0.01	0.01	0	0.13	0.02	0.17	0	0.07	0.17
AK024998	0.05	0.02	0.01	0.09	0.02	0.03	0.1	0.07	0	0	0.03	0.02	0.08	0.13	0.02	0.32	0	0.01	0	0	0.02	0	0	0.1	0.09	0	0	0.06
AK025061	0.11	0.3	0.33	0.15	0.17	0.19	0.22	0.19	0.42	0.19	0.21	0.08	0.3	0.02	0.14	0.09	0.25	0.07	0.2	0.03	0.14	0.15	0.34	0.36	0.51	0.08	0.4	0.37
AK025117	2.07	2.86	1.8	1.24	1.79	1.3	3.09	3.04	3.71	1.93	1.85	2.42	2	1.66	1.84	1.78	4.43	2.52	4.45	1.41	0.92	2.33	5.35	5.65	4.53	2.85	8.08	5.19
AK025127	1.54	0.4	0.75	0.36	0.52	0.18	1.92	2.6	0.98	1.06	0.84	0.92	0.39	0.34	0.78	0.88	0.12	0.1	1.15	0.24	0.02	0.63	0.69	0.12	1.33	0.34	1.47	0.95
AK025140	7.09	14.76	8.14	4.69	10.57	6.93	14.11	16.15	29.63	7.59	10.88	5.47	11.51	14.75	7.97	6.05	26.41	15.52	23.06	15.18	6.34	16.61	14.68	11.73	17.01	20.87	19.85	21.95
AK025288	1.32	0.97	0.25	0.27	1.07	0.48	1.29	0.92	2.04	0.82	0.75	1.18	1.09	0.94	0.59	0.54	2.97	0.45	1.93	0.41	0.5	1.07	4.61	0.96	3.45	0.7	3.87	4.32
AK025321	0.03	0.02	0.03	0.01	0.01	0.01	0.02	0.08	0.09	0.06	0.03	0	0	0	0.01	0.03	0	0	0.15	0.04	0	0	0.03	0.12	0	0	0.06	0.35
AK025511	0.45	0.2	0.04	0.07	0.15	0.07	0.29	0.11	0.06	0.06	0.12	0.35	0.13	0.07	0.14	0.45	0.6	0	0.34	0.04	0.03	0.06	0.25	0	0.63	0	0	0.15
AK025664	0.7	0.71	0.51	0.29	0.79	0.35	1.01	1.28	1.61	0.7	0.38	0.55	0.8	0.65	0.42	0.32	1.61	0.34	0.95	0.47	0.71	0.82	2.46	0.82	1.22	1.1	1.34	1.44
AK025726	4.15	2.49	8.26	2.63	4.46	3.74	3.52	4.69	12.68	4.09	3.83	2.91	3.79	2.13	5.29	3.08	6.67	2.18	4.07	2.24	1.81	2.82	2.9	3.3	3.86	4.69	2.44	3.82
AK025793	0.43	0.51	0.18	0.08	0.52	0.29	0.71	0.32	0.79	0.47	0.15	0.44	0.61	0.32	0.2	0.23	0.83	0.29	0.76	0.37	0.16	0.3	2.07	0.5	1.68	0.58	0.65	2.6
AK025975	0.49	0.18	0.07	0.01	0.07	0.01	0.08	0.2	0.09	0	0.03	0.14	0.18	0.16	0.04	0.02	0.41	0.11	0.19	0.01	0.04	0.2	0.27	0.43	0.04	0.07	0.2	0.36
AK026244	1.14	1.32	0.4	0.28	1.02	0.51	0.79	0.75	3.79	1.03	0.86	0.93	1.15	0.36	0.4	0.33	2.22	1.28	4.16	1.32	0.51	0.76	4.45	0.89	2.68	1.7	3.79	2.53
AK026379	2.73	2.7	1.36	0.87	5.2	2.17	2.01	2.63	7.42	3.14	1.44	4.3	11.03	4.27	2.83	0.79	6.15	2.61	3.19	2.63	0.68	2.96	4.92	2.33	2.52	2.96	3.82	4.53
AK026392	0.34	0	0	0.08	0.28	0	0	1.42	0.63	0	0	0.5	0.75	2.44	0.23	0.64	0	0	0	1.6	0.59	1.57	2.12	0	3.11	0	0	1.82
AK026502	0.53	1.05	1.21	0.41	0.51	0.6	1.36	0.79	1.76	0.73	0.91	0.68	0.9	0.6	0.48	0.51	1.2	0.35	1.01	0.25	0.39	0.85	0.74	0.79	1.52	0.57	1.53	0.66
AK026512	0.35	0.37	0.33	0.26	0.22	0.29	0.55	0.38	0.27	0.44	0.15	0.52	0.66	0.05	0.36	0.08	0.07	0.3	0.29	0.7	0.15	0.17	0.55	0.13	0.53	0.26	0	0.98
AK026714	2.01	1.21	0.82	0.79	1.35	0.99	2.12	2.45	3.93	1.58	1.17	1.92	1.71	1.45	0.91	1.34	2.99	0.46	2.06	0.63	0.91	1.5	4.99	1.63	4.87	2.02	3.67	3.48
AK026736	0.03	0	0.01	0	0	0	0	0	1.24	0.07	0	0	0	0.04	0	0	0	0	0.02	0	0	0	0	0	0	0	0.03	0
AK026758	0.29	0.13	0.09	0.02	0.23	0.02	0.31	0.09	0.31	0.14	0.3	0.17	0.11	0.14	0.05	0.03	0.17	0.04	0.16	0.03	0.07	0.09	0.6	0.17	0.22	0.03	0.18	0.2
AK026777	0.33	0.07	0.08	0.08	0.26	0.15	0.33	0.41	0.51	0.2	0.16	0.11	0.22	0.16	0.07	0.15	0.46	0.08	0.56	0.13	0.15	0.29	0.59	0.46	0.53	0.24	0.44	0.62
AK026905	0.59	1.03	0.92	0.19	0.57	0.38	1.04	1.11	1.79	0.45	0.57	0.39	0.62	1.14	0.43	0.94	5.29	0.29	1.94	0.29	0.32	0.68	4.54	2.42	2.46	0.57	2.66	2.36
AK027091	1.32	2.14	1.48	0.33	1.1	1.05	1.25	2.31	2.44	1.48	1.03	1.21	0.87	1.28	1.48	0.52	5.39	1.6	5.53	1.1	1.3	2.07	5.1	2.73	6.29	1.79	3.83	3.37
AK027145	0.03	0	0.01	0	0	0	0	0	0	0	0	0	0	0.02	0	0.01	0	0	0	0.03	0	0	0	0.06	0	0	0.1	0
AK027190	0.01	0	0	0	0	0	0	0	0	0	0	0	0	0	0	0	0	0	0	0	0	0	0	0	0	0	0	0
AK027252	0	0	0	0	0	0	0	0	0	0	0	0	0	0	0	0	0	0	0	0	0	0	0	0	0	0	0	0
AK027257	0.7	0.21	0.18	0.05	0.3	0.1	0.35	0.35	0.32	0.24	0.08	0.54	0.58	0.11	0.16	0.07	0.4	0.04	0.7	0.1	0.76	0.08	0.33	0.36	0.69	0.62	0.28	0.82
AK027332	0	0	0	0	0	0	0	0	0	0	0	0	0	0	0	0	0	0	0	0	0.04	0	0	0	0	0	0	0
AK027541	0	0	0.02	0.01	0	0	0.09	0	0.18	0.05	0	0.05	0.1	0.04	0.01	0.03	0	0.03	0.06	0	0.03	0.04	0	0.02	0	0.33	0.1	0
AK027840	0	0	0	0	0	0	0	0	0	0	0	0	0	0	0	0	0	0	0	0	0	0.03	0.66	0	0	0	0	0
AK054623	0.76	0.55	0.7	0.63	0.53	0.61	0.61	0.42	0.95	0.54	0.73	0.8	0.81	0.51	0.57	0.5	0.76	0.29	0.56	0.38	0.22	0.52	0.32	0.53	0.67	0.53	0.75	0.49
AK054635	3.45	5	2.93	2.25	4.9	2.01	4.77	5.11	3.21	3.01	3.34	2.73	5.98	3.24	1.77	3.42	8.86	6.12	5.92	2.44	2.74	4.93	9.42	5.42	9.72	4.9	7.58	7.6
AK054708	0.01	0.16	0	0	0	0.02	0	0.09	0.05	0.05	0.04	0	0.05	0.03	0	0.02	0.03	0.04	0.08	0.04	0	0.04	0.07	0.19	0.02	0.05	0.19	0
AK054710	0	0	0	0.02	0	0.02	0.01	0	0.1	0	0	0.01	0.02	0.01	0	0	0	0.12	0.38	0.04	0	0.23	0.42	0	0.08	0	0	0
AK054726	0	0	0	0.02	0	0	0.21	0.04	0	0.02	0.16	0	0.01	0.02	0	0.01	0	0	0	0.01	0	0	0.08	0	0	0	0	0.02
AK054749	0.06	0.04	0.04	0.06	0.03	0.02	0.1	0.06	0.15	0.27	0.05	0.1	0.09	0.09	0.02	0.08	0	0	0.18	0	0	0.04	0.19	0.17	0	0.04	0.04	0.04
AK054753	0.25	0.4	0.3	0.4	0.26	0.3	0.41	0.6	0.46	0.22	0.29	0.33	0.27	0.16	0.18	0.33	0.05	0.11	0.47	0.09	0.08	0.03	0.32	0.5	0.46	0.25	0.4	0.26
AK054837	0.61	0.59	1.17	1.1	1.09	0.61	1.71	1.76	1.11	1.18	0.97	1.12	1.42	0.23	0.73	1.44	2.3	0.43	1.21	0.29	1.18	0.4	0.42	0.84	2.45	1.17	1.51	2.14
AK054845	0	0.02	0	0	0	0	0	0	0	0	0	0	0	0	0	0	0	0	0	0	0	0	0	0.02	0	0	0	0
AK054905	0.04	0.15	0.02	0.01	0.02	0.01	0	0.37	0.11	0.01	0.04	0	0.01	0.01	0.03	0.02	0	0.03	1.24	0.19	0.56	0.04	0.84	0.33	1.2	0.11	0.32	1.03
AK054921	0.01	2.73	0.01	0.11	0	0.32	0	0.11	1.09	0.24	0.01	0.06	0.16	0.12	0.02	0.06	2.81	1.93	9.87	3.63	0.22	4.67	2.39	1.86	1.03	0.47	4.92	3.09
AK054970	7.43	8.45	7.17	4.48	9.13	4.73	6.76	6.65	8.72	6.43	4.94	4.96	7.09	3.79	5.07	4.99	14.72	7.75	9.58	3.97	1.86	7.96	10.63	9.08	9.37	11.59	15.06	13.79
AK054972	0.11	0.1	0.04	0.04	0.12	0.05	0.09	0.15	0.27	0.13	0.16	0.19	0.05	0.09	0.07	0.1	0.21	0.08	0.09	0.08	0.06	0.07	0.52	0.19	0.45	0.29	0.47	0.48
AK054988	0.1	0.19	0.01	0.03	0.1	0.08	0.05	0.5	0.11	0.03	0.05	0.11	0.14	0.03	0.1	0	0.12	0.05	0.38	0.01	0.01	0.2	0.19	0.09	0.18	0.05	0.14	0.11
AK054990	0	0.21	0	0	0	0.07	0	0	0.1	0	0	0	0	0	0	0	0	0.6	0	0	0.1	0	0	0.14	0	0	0	0
AK055017	1.5	1.73	1.96	1.8	2.6	1.16	2.28	3.37	3.35	2.26	2.3	1.77	2.09	1.9	1.87	2.2	2.6	1.22	3.51	0.9	0.74	1.74	4.02	2.4	4.12	1.72	2.54	2.46
AK055055	0.12	0.41	0.09	0.07	0.07	0.02	0.07	0.15	0.13	0.12	0.14	0.22	0.15	0.14	0.07	0.07	0.2	0.15	0.42	0.07	0	0.27	0.41	0.5	0.38	0.11	0.18	0.61
AK055145	0	0	0	0	0	0	0	0	0	0	0	0	0	0	0	0	0	0	0	0	0	0	0	0	0	0	0.03	0
AK055197	7.94	35.1	12.91	8	6.09	14.06	16.84	17.2	27.85	15.5	7.92	12.86	7.6	6.57	9.75	8.39	48.19	11.84	18.01	5.34	11.34	13.47	65.3	38.04	42.82	15.75	51.17	29.02
AK055250	0.21	0.22	0.13	0.1	0.49	0.22	0.56	0.21	0.34	0.24	0.32	0.13	0.17	0.23	0.18	0.22	0.53	0.06	0.04	0.01	0.01	0.11	0.18	0.06	0.06	0.19	0.14	0.16
AK055254	0.05	0.01	0.04	0.01	0.06	0.04	0.01	0.05	0.08	0.03	0.03	0.02	0.03	0	0.09	0.02	0	0	0.02	0	0.02	0.01	0.02	0	0.01	0.07	0.02	0.03
AK055257	0.81	0.9	0.65	0.49	0.98	0.66	1.1	1.92	2.23	0.8	0.82	0.97	0.94	0.92	0.54	0.62	1.27	0.41	1.34	0.52	0.55	0.43	3.53	1.38	3.64	0.74	3.15	1.99
AK055260	0	0	0	0	0	0	0.02	0.03	0	0	0	0	0	0	0.02	0	0	0	0	0.01	0	0	0	0	0.05	0	0.05	0
AK055267	0	0	0.04	0.03	0.08	0.03	0	0	0	0	0.07	0	0	0	0	0	0	0	0	0	0	0	0	0	0	0	0	0
AK055272	0	0	0	0	0	0	0.02	0	0	0	0	0	0	0	0	0.01	0	0	0	0	0.03	0	0	0	0	0	0.02	0
AK055323	4.51	3.28	6	1.98	2.86	4.76	4.35	9.56	4.22	7.86	2.52	5.66	6.51	2.18	3.31	7.05	2.38	3.39	8.61	4.15	3.17	3.53	4.61	3.71	7.32	6.84	4.17	7.91
AK055332	0	0	0.05	0	0	0	0	0	0.09	0	0.03	0	0	0	0.03	0	0	0.05	0.04	0	0	0	0	0	0	0	0	0
AK055351	0.01	0	0.12	0.11	0.06	0.02	0.18	0.02	0.15	0.04	0.08	0	0.03	0	0.07	0.07	0	0	0.1	0	0.01	0.02	0.03	0.05	0	0.07	0.02	0.05
AK055364	0.03	0.05	0.03	0.02	0.03	0.03	0.01	0.12	0.21	0.02	0.02	0.04	0.02	0.04	0.02	0.03	0	0.01	0.12	0.03	0.04	0.03	0.04	0.01	0	0.12	0.26	0.08
AK055368	0	0	0	0	0	0	0	0	0	0	0	0	0	0	0	0	0	0	0	0	0	0	0	0	0	0	0	0
AK055370	5.41	8.14	5.92	4.27	8.85	5.76	6.42	6.39	6.09	7.6	6.27	3.64	7.18	3.25	4.18	3.85	10.79	9.9	17.69	7.4	4.04	12.22	11.38	5.75	9.9	8.38	11.74	11.67
AK055384	0.94	1.39	0.6	0.35	0.94	0.48	1.2	1.17	1.65	1	0.88	0.81	0.75	1.01	0.72	0.5	1.76	0.53	1.72	0.38	0.41	1.05	3.85	2.19	3	0.94	3.92	2.29
AK055386	2.92	3.99	5.42	5.27	3.47	5.84	4.97	5.39	7.56	6	2.77	3.83	4.23	1.7	4.08	2.79	8.23	3.58	6.31	2.52	3.18	6.8	2.57	5.18	3.04	7.88	0.8	2.52
AK055408	1.87	0.77	0.42	0.68	2.51	0.45	1.22	2.26	0.59	2.37	0.31	1.28	1.86	0.69	0.96	0.92	1.17	0.87	1.46	0.18	0.54	0.93	1.01	0.22	0.84	0.67	0.98	1.17
AK055458	0.2	0.57	0.35	0.12	0.25	0.14	0.45	0.35	0.87	0.3	0.28	0.27	0.32	0.18	0.28	0.16	0.8	0.18	0.85	0.2	0.18	0.41	1.5	0.74	0.88	0.3	0.65	0.95
AK055459	0	0.03	0	0.02	0	0	0	0	0.04	0	0	0	0	0	0	0	0.02	0.01	0.01	0	0	0.04	0	0.06	0.07	0	0.05	0.07
AK055533	0	0	0	0	0	0.02	0	0	0	0	0	0	0.03	0	0	0	0.07	0	0	0	0	0	0	0	0	0	0	0
AK055550	0	0.03	0.01	0	0	0.01	0	0.03	0	0.06	0	0	0	0	0	0.01	0.04	0	0	0	0.01	0.02	0	0.05	0	0.01	0.03	0
AK055570	0.02	0.08	0	0	0.03	0.1	0.03	0.09	0.14	0	0.01	0.01	0	0.04	0.07	0	0.09	0.04	0.38	0.06	0	0.18	0.45	0.15	0.42	0.03	0.33	0.99
AK055601	3.43	7.85	4.23	3.96	3.68	3.74	7.01	4.16	5.81	3.28	4.4	2.74	5.58	2.75	3.68	4.1	6.99	4.7	7.24	2.57	2.15	5.11	4.5	7.5	4.3	4.23	3.73	6
AK055623	0	0	0	0.1	0.06	0.28	0.56	0.15	0.43	0.49	0.27	0.29	0.28	0.15	0.08	0.17	0.35	0.43	0.25	0.15	0.43	0.12	0.14	0	0.51	0.31	0.12	0.16
AK055631	0	0	0	0	0	0	0	0	0	0	0.01	0	0	0	0	0	0	0	0	0	0	0	0	0	0	0	0	0
AK055656	0	0	0.04	0	0	0	0.45	0	0	0	0	0	0.04	0	0	0.08	0	0	0	0	0.35	0	0	0	0.28	0	0	0
AK055694	0.18	0.31	0.27	0.25	0.31	0.17	0.65	0.39	1.05	0.33	0.32	0.28	0.34	0.21	0.16	0.28	0.31	0.1	0.49	0.12	0.15	0.15	0.6	0.17	0.66	0.2	0.58	0.61
AK055712	0.89	2.3	0.96	0.68	0.72	0.88	1.93	1.12	2.91	0.79	0.61	0.85	1.15	0.79	0.38	0.89	2.3	1.21	2.31	0.77	0.97	1.13	2.45	1.42	1.47	0.98	1.42	1.71
AK055772	0	0.06	0.04	0	0	0.04	0	0.05	0.11	0.06	0.01	0	0.02	0	0.01	0.06	0.05	0	0.04	0.02	0	0.04	0.13	0	0.06	0.03	0.03	0
AK055785	0.66	0.92	2.14	1.05	0.62	0.97	2.89	1.69	2.59	1.46	1.29	1.19	0.63	1.04	0.9	1.04	1.85	0.22	0.86	0.18	0.65	0.55	1.4	0.97	1	0.64	0.82	1.29
AK055803	0.01	0.02	0	0.01	0	0.02	0	0.03	0.02	0	0	0.01	0	0.1	0	0	0	0.04	0.02	0	0.01	0	0.04	0	0	0	0	0.1
AK055811	0	0.05	0	0	0	0	0	0	0	0	0	0	0	0	0	0	0	0	0	0	0	0	0	0	0	0	0	0
AK055849	0.7	0.79	1.03	1	0.97	0.97	1.22	1.99	1.42	0.97	0.68	0.85	1.53	0.18	0.74	0.58	1.35	0.61	0.5	0.6	0.39	1.47	1.13	1.12	1.58	0.75	0.74	1.06
AK055853	0.03	0.12	0.01	0.09	0.41	0.11	0.11	0.19	0.2	0.08	0.08	0.17	0.2	0.03	0.07	0.06	0.12	0.2	0.46	0.09	0.12	0.03	0.54	0.2	0.87	0.53	0.55	0.11
AK055856	0	0	0	0.01	0	0.07	0	0	0.05	0.02	0.01	0.01	0	0.04	0	0.01	0.01	0.02	0.02	0.07	0	0.01	0	0	0.05	0.07	0.2	0.02
AK055876	0.01	0.04	0.02	0.01	0	0.01	0.01	0.03	0.04	0.02	0.02	0.04	0	0	0.01	0.01	0	0	0.06	0	0.04	0.01	0	0.02	0.08	0.01	0.03	0.05
AK055890	0.04	0.08	0.03	0	0.08	0.06	0.12	0.21	0.17	0.01	0.42	0.04	0.01	0	0	0.04	0.04	0	0.15	0.01	0	0.02	0.24	0.05	0.06	0	0.03	0.08
AK055910	0.83	1.4	0.78	0.61	0.79	0.73	1.01	0.85	1.48	0.94	0.79	0.83	0.81	0.63	0.61	0.48	3.34	1.15	1.85	0.48	0.28	1.55	1.66	1.43	1.31	1.45	2.09	1.81
AK055918	0.34	0.05	0.48	0.15	0.25	0.46	0.38	0.1	0.68	0.2	0.29	0.43	0.13	0.52	0.46	0.15	0.98	0.02	0.15	0.15	0.03	0.07	0.06	0	0.11	0.6	0.38	0.28
AK055932	0.28	0.24	0.08	0.07	0.11	0.08	0.27	0.39	0.39	0.19	0.26	0.26	0.2	0.17	0.18	0.39	0.49	0.2	0.35	0.11	0.21	0.15	0.37	0.37	0.45	0.19	0.69	0.49
AK055957	0.16	0.32	0.24	0.14	0	0.11	0.28	0.37	0.39	0.25	0.05	0.05	0.05	0.4	0.62	0.36	0.6	0.26	0.38	0.74	0.53	0.2	0	0.47	0.75	0.4	0.45	0.16
AK055967	0.49	0.43	1.48	1.83	1.16	1.33	2.04	2.07	1.36	1.05	1.95	1.93	1.03	0.32	1.14	1.41	0.63	0.23	0.56	0.35	0.59	0.27	0.52	0.48	0.74	0.37	0.27	0.77
AK055974	0.01	0.07	0	0	0	0	0	0	0.03	0	0.01	0	0	0	0.05	0	0.03	0	0.16	0	0	0	0.05	0.11	0	0	0.17	0
AK055980	0	0	0	0.01	0.02	0	0	0	0.06	0	0.02	0	0.02	0	0	0.01	0	0.01	0	0.02	0	0	0	0	0.05	0	0	0.03
AK055981	2.16	6.02	3.9	3.64	1.24	2.83	2.81	4.04	3.69	3.62	2.87	3.4	1.61	1.16	2.21	1.62	9.79	4.64	12.32	4.19	1.25	8.77	4.4	7.27	7.03	3.13	2.81	5.61
AK056073	0.35	0.69	0.64	0.24	0.21	0.36	0.35	0.64	0.94	0.37	0.38	0.18	0.25	0.25	0.29	0.24	0.27	0.3	0.69	0.1	0.29	0.34	0.56	0.2	0.9	0.31	0.5	0.6
AK056077	0.11	0.06	0.05	0.07	0.12	0.08	0.12	0.03	0.07	0.04	0.07	0.06	0.15	0.06	0.05	0.06	0.05	0.1	0.34	0.01	0.08	0.17	0.61	0.13	0.32	0.11	0.08	0.43
AK056081	0.21	0.16	0.2	0.08	0.13	0.17	0.21	0.31	0.12	0.06	0.17	0.15	0.14	0.03	0.15	0.07	0.15	0.09	0.43	0.02	0.04	0.02	0.29	0.05	0.3	0.2	0.1	0.12
AK056098	0.71	1.19	3.28	0.14	0.43	1.3	0.62	0.84	1.57	0.17	0.37	0.83	0.28	0.52	1.79	0.23	1.35	1.31	1.29	1.15	0.31	1.39	1.33	1.05	0.68	0.57	1.4	1.1
AK056105	0	0	0.01	0.03	0.02	0.02	0.02	0	0	0.03	0.02	0	0.02	0	0	0.02	0	0	0	0	0	0	0	0	0	0	0	0
AK056135	0.72	0.46	0.46	0.38	0.3	0.79	1.24	0.14	0.81	1.53	0.2	2.46	1.85	0	0.2	1.29	0.23	0.16	0.36	0	0.97	0.37	0	0.57	0.58	1.54	0.37	0.5
AK056182	0.27	0.19	0.65	0.38	0.49	0.55	0.62	0.61	0.51	0.49	0.45	0.43	0.59	0.33	0.24	0.32	0.29	0.19	0.36	0.14	0.07	0.01	0.32	0.46	0.43	0.4	0.33	0.43
AK056196	0.01	0.09	0	0	0	0.02	0	0	0	0.04	0	0	0.01	0	0.04	0.01	0.38	0	0.04	0	0	0.11	0.26	0.14	0	0.02	0.11	0
AK056211	0	0	0	0	0	0	0	0	0	0	0	0	0	0	0	0	0.39	0.01	0.04	0	0	0.03	0.07	0.11	0.05	0	0	0.12
AK056228	0.08	0.2	0.08	0.02	0.05	0.06	0.04	0.29	0.65	0.25	0.07	0.12	0.2	0.07	0.02	0.06	0.19	0.06	0.37	0.07	0.12	0	0.5	0.16	0.48	0.1	0.18	0.25
AK056246	0.49	0.61	0.9	0.77	0.55	0.7	0.87	0.9	1.23	0.68	0.44	0.63	0.65	0.46	0.55	0.75	0.91	0.52	0.94	0.34	0.21	0.41	0.79	0.68	1.4	0.71	0.8	0.78
AK056252	0.01	0.56	0	0	0	0.01	0.06	0	0.05	0	0	0	0.04	0.03	0	0.01	0.49	0.09	0.38	0.34	0.01	0.25	0.65	0.49	0.59	0.01	1.42	0.54
AK056253	0.78	0.89	0.42	0.42	1.09	1.45	0.26	2.05	2.03	0.84	0.97	1.03	0	0.48	0.58	0.04	0.52	0.12	1.37	0.46	0.69	1.67	0.67	0	3.42	0.32	0.27	1.01
AK056267	0	0	0	0	0	0	0	0	0	0	0	0	0	0	0	0	0	0	0.02	0	0	0	0	0	0	0	0	0
AK056351	0.72	0.99	1.08	0.63	0.48	0.94	1.11	0.61	0.63	0.21	0.54	0.62	0.36	0.24	0.75	0.29	0.22	0.47	0.45	0.44	0.19	0.99	0	0.43	1.1	0.82	0.15	0.37
AK056368	0.96	0.72	1.67	0.95	2.04	1.67	2.09	1.5	2.42	1.38	1.47	1.69	1.94	0.99	1.82	1.67	0.65	0.6	0.81	0.86	0.07	0.52	0.51	0.98	0.63	1.1	1.43	0.56
AK056396	1.95	0.06	3.14	1.13	1.79	2.49	4.36	0	6.2	5.08	0.3	3.66	6.14	3.08	2.6	2.08	1.25	1.21	2.15	2.18	0.79	0.26	0.63	2.85	2.14	0.1	3.07	8.79
AK056431	0.12	0.76	0.19	0.86	0.06	0.45	0.14	0.01	0.37	0.52	0.01	0.02	1.03	0.67	1.26	0.27	0.63	1.6	1.4	1.16	0.18	3.4	2.07	2.29	0.84	0.36	0.78	2.81
AK056432	0.25	0.15	0.01	0	0.1	0.06	0.17	0.22	0.55	0.06	0.12	0.08	0.12	0.15	0.01	0.09	0.19	0.15	1.38	0.19	0.11	0.43	1.05	0.22	1.86	0.05	1.88	1.34
AK056485	0	0.03	0	0.01	0	0	0	0	0	0.03	0	0	0	0	0	0	0	0	0.15	0	0	0	0.11	0	0.07	0	0.12	0.08
AK056486	0.05	0.32	0	0	0.01	0	0.01	0.01	0	0	0.02	0.05	0	0.02	0	0.01	0.42	0.02	0.38	0.04	0	0.22	0.16	0.24	0.44	0	0.13	0.81
AK056490	0.05	0.09	0.06	0	0	0	0	0.06	0.03	0.09	0.01	0.01	0	0	0.02	0.01	0	0.17	1.64	0.06	0	0.48	0.02	0.45	0.09	0.08	0.89	0.04
AK056505	0	0	0	0	0	0	0	0	0	0	0	0	0	0	0	0	0	0	0.03	0	0	0	0	0	0	0	0	0
AK056524	0	0	0	0.01	0	0	0	0	0	0	0	0	0	0	0.02	0.01	0.02	0	0.01	0	0.01	0	0	0	0	0	0	0
AK056584	0	0.04	0	0	0.01	0.01	0	0	0	0	0	0.02	0.01	0	0	0	0.02	0.03	0	0	0	0	0	0.01	0	0	0.06	0
AK056618	1.06	4.19	2.55	3.28	2.07	2.47	3.04	3.17	2.84	1.63	2.88	2.05	1.86	0.91	2.24	3.18	1.44	0.96	4.46	0.88	0.69	1.65	2.1	3.03	2.91	1.15	2.38	1.61
AK056623	3.78	2.86	3.35	1.96	4.83	2.36	4.32	4.06	5.65	3.85	2.83	3.37	5.13	2.15	3.31	2.55	5.99	2.01	6.73	2.46	2.29	4.01	4.63	3	5	3.25	4.4	5.4
AK056625	0	0	0.12	0.03	0	0.02	0.26	0.23	0.07	0	0	0.07	0.04	0.03	0.05	0.15	0	0.02	0	0	0	0	0.05	0	0.15	0	0	0.02
AK056657	0.34	0.5	0.17	0.25	0.24	0.22	0.57	0.46	0.96	0.29	0.31	0.37	0.39	0.22	0.48	0.14	0.61	0.01	0.48	0.16	0.13	0.76	0.99	0.31	0.57	0.2	0.29	0.38
AK056686	0.01	0.02	0.05	0.03	0.04	0.03	0.03	0	0.1	0	0.05	0.01	0.05	0	0	0.02	0.04	0	0	0.01	0.02	0.02	0.12	0.03	0.12	0.04	0.05	0.14
AK056689	0.01	0	0	0	0	0	0.02	0	0	0	0	0	0.03	0	0	0	0	0.04	0	0	0	0	0	0.03	0.05	0	0	0.08
AK056780	0	0.01	0.02	0	0.06	0.06	0.09	0.09	0.03	0.04	0.08	0.01	0.04	0.03	0	0.03	0.05	0.03	0	0.01	0	0	0.04	0.04	0.1	0.03	0	0.01
AK056817	0.23	0.7	0.38	0.5	0.53	0.69	1.09	1.42	1.33	0.36	0.62	0.76	0.59	0.82	0.21	0.4	0.75	0.32	0.71	0.57	0.18	0.14	0.59	0.77	0.93	0.41	0.41	0.47
AK056897	1.76	1.7	1.73	0.18	1.49	0.08	2.56	6.89	0.95	1.71	0.15	10.42	7.16	8.19	3.16	0.2	10.99	0.4	4.13	2.66	2.46	2.2	2.57	1.65	2.68	2.89	3.71	1.48
AK056973	1.06	1.76	2.31	1.56	2.47	1.65	2.71	2.3	2.23	1.56	1.78	1.4	2.23	1.63	1.72	1.47	1.08	0.84	1.51	0.75	0.03	0.42	0.77	0.93	2.66	0.54	1.29	1.93
AK056982	0.02	0.12	0.33	0.56	0.24	0.11	0.38	0.31	0.6	0.31	0.58	0.15	0	0	0.24	0.66	0	0.28	0.12	0.11	0	0.25	0.17	0.26	0.38	0.11	0.1	0.75
AK057177	0.45	0.57	0.26	0.12	0.19	0.17	0.34	0.47	0.86	0.42	0.19	0.14	0.16	0.25	0.12	0.2	0.78	0.23	0.51	0.12	0.13	0.23	0.26	0.42	0.42	0.61	0.99	0.95
AK057187	0	0.29	0	0	0	0.1	0.07	0.49	0.17	0.02	0.39	0.05	0	0.06	0.03	0.01	0.08	0.12	0.23	0.11	0.07	0.14	0.12	0.44	0.38	0.11	0.47	0.4
AK057188	0.22	0.26	0.93	0.28	0.13	1.65	0.28	0.06	0.25	0.49	0.24	0.35	0.35	0.08	0.59	0.27	0.78	0.46	0.35	0.3	0.22	0.3	0.1	0.49	0.23	0.28	0.64	0.43
AK057218	0	0	0	0	0	0	0	0	0	0	0	0	0	0	0	0	0	0	0	0	0	0.02	0.06	0	0	0	0	0
AK057259	0	0.02	0.01	0	0	0	0	0	0	0	0	0	0	0	0	0	0	0	0.04	0.01	0	0	0	0	0	0	0	0
AK057304	0	0	0	0	0	0	0	0	0	0	0	0	0	0	0	0	0	0	0	0	0	0	0	0	0	0	0	0
AK057316	0	0	0	0	0	0	0.04	0	0	0.03	0	0.03	0	0.02	0	0	0	0	0	0	0	0	0	0	0	0	0	0
AK057317	0	0.04	0	0	0	0	0.04	0	0	0	0.05	0	0.03	0	0	0.07	0	0	0	0	0	0	0	0	0	0	0	0.08
AK057321	1.23	5.59	1.31	1.42	1.59	1.85	3.99	2.83	3.02	1.06	2.52	2.13	1.59	1.99	1.29	1.96	3.63	1.45	7.6	2.94	0.84	2.53	3.18	3.94	2.77	1.35	1.86	4.04
AK057332	0	0	0	0	0	0	0	0	0	0	0	0	0	0	0	0	0	0	0	0	0.01	0	0	0	0	0	0	0
AK057379	0.95	10.4	1.75	3.68	1.34	9.77	6.5	2.46	2.38	9.02	3.71	4.71	4.41	5.82	3.07	10.6	3.66	6.01	2.94	3.33	0.57	4.2	3.07	7.98	2.65	1.1	4.03	9.45
AK057438	0	0	0	0	0	0.02	0	0	0	0	0	0	0	0.02	0	0	0	0	0	0	0	0	0	0	0	0	0	0
AK057448	0.05	0.04	0	0	0	0.02	0.02	0.16	0.14	0.07	0.04	0.01	0.11	0	0	0.03	0	0.04	0.2	0	0	0.05	0.2	0.06	0.23	0.08	0.22	0.13
AK057451	0.02	0.05	0	0.02	0.11	0.01	0.09	0.02	0.06	0.06	0.07	0	0.03	0.04	0.05	0.01	0.07	0.04	0	0.03	0.01	0	0.12	0.13	0.18	0	0.07	0.08
AK057455	0.03	0.11	0	0	0.04	0	0	0	0.03	0.07	0.01	0.04	0.07	0	0.01	0.01	0.09	0.03	0.02	0	0	0.12	0.2	0.06	0.24	0.08	0	0.04
AK057471	0	0	0	0	0	0	0	0	0	0	0	0	0	0	0	0	0	0	0	0	0	0	0	0	0	0	0	0
AK057473	0	0	0	0	0	0	0	0	0.04	0	0	0	0	0	0	0	0.04	0	0	0	0	0	0	0	0.11	0	0	0
AK057513	0	0	0	0	0	0	0	0	0	0	0	0	0.02	0.01	0	0	0	0	0	0	0	0	0.02	0	0	0	0	0
AK057515	0	0	0	0	0	0	0	0	0	0	0	0	0	0	0	0	0	0	0	0	0	0	0	0	0	0	0	0
AK057519	0	0.13	0	0.02	0.04	0.02	0.05	0.08	0	0.02	0.02	0.02	0.01	0.06	0.03	0.02	0.16	0.13	0.48	0.05	0	0.09	0.37	0.07	0.31	0.18	0.28	0.35
AK057554	0	0	0	0	0	0	0	0	0	0	0	0	0	0	0	0	0	0	0	0	0	0	0	0	0	0	0	0
AK057596	1.27	0.86	0.48	0.37	0.78	0.63	0.9	1.88	2.5	1.7	0.95	1.25	1.21	0.54	0.64	0.58	1.88	0.53	1.71	0.38	0.73	1.33	4.55	1.8	2.8	1.42	4.99	3.33
AK057604	2.82	5.67	2.72	1.51	3.95	2.05	4.22	6.15	5.07	3.11	3.53	3.26	2.76	2.59	2.3	2.59	4.22	2.24	6.34	2.46	1.95	2.13	7.35	6	3.8	2.56	4.64	6.28
AK057657	22.08	21.79	18.25	9.34	19.16	15.81	24.08	23.65	27.9	16.89	11.39	18.3	22.23	18.01	16.42	15.13	32.36	21.49	41.17	15.95	9.27	29.74	21.72	26.05	21.85	26	16.92	28.1
AK057681	0.43	0.54	0.58	0.28	0.51	0.3	1.04	0.81	0.78	0.68	0.49	0.31	0.26	0.35	0.41	0.23	0.76	0.16	0.24	0.15	0.29	0.12	0.74	0.25	0.75	0.45	0.51	0.44
AK057689	0.22	0.29	0.26	0.22	0.05	0.07	0.75	0.2	0.26	0.59	0.31	0.19	0.57	0.35	0.28	0.2	0.63	0.06	0.17	0.28	0.41	0.41	1.07	0.07	0.52	0.58	1.06	1.02
AK057719	0.11	0.57	0.42	0.14	0.28	0.29	0.64	1.51	1.32	0.58	0.37	0.19	0.25	0.36	0.29	0.2	0.95	0.08	0.66	0.07	0.6	0.27	1.61	1.14	1.87	0.27	0.63	1.04
AK057766	0.11	0.44	0.1	0.05	0	0	0.14	0.33	0	0	0	0.11	0.14	0	0.24	0.03	0.08	0.04	0.31	0	0.04	0.08	0	0.46	0.22	0.23	0.59	0.81
AK057873	0.14	0.02	0.01	0.04	0.12	0.08	0.03	0.02	0.16	0.01	0.1	0	0.06	0.01	0.04	0.02	0.38	0.8	0.12	0.18	0.01	0.3	0.56	0.21	0.04	0.08	0.21	0.32
AK057887	6.08	9.12	9.07	7.18	8.28	7.58	9.52	9.34	11.89	6.73	7.15	7.3	8.88	5.95	7.2	7.68	15.74	5.8	10.9	3.76	1.99	5.43	6.64	9.5	8.04	10.8	6.67	8.61
AK057897	0	0.71	0.38	0.26	0.61	0	0.61	0.31	0	1.62	0	0.35	0.16	0.82	0.29	0.31	0.89	0.34	0.7	0.31	0.79	0.18	0.7	0	0.59	0.37	0.13	0
AK057978	2	1.54	0.99	0.53	1.05	0.73	2.16	1.92	2.26	1.51	0.94	1.74	1.41	1.25	0.9	1	1.91	0.56	2.12	0.6	0.87	0.99	4.45	1.28	3.57	0.96	3.45	2.51
AK058136	0.11	0.17	0	0.01	0.03	0.03	0.13	0.08	0.07	0.06	0.05	0	0.02	0.08	0.07	0.06	0.08	0	0.27	0.05	0.09	0.1	0.13	0.25	0.11	0.13	0	0.16
AK058177	0	0	0	0.01	0	0	0	0	0	0	0	0	0	0	0.02	0	0	0	0	0	0.01	0	0	0.03	0	0	0	0
AK074396	0.2	31.64	2.77	0.45	0.83	2.07	0.74	3.49	2.2	0.24	0.71	2.81	0.89	0.99	0.38	0.75	12.39	23.16	26.49	10.6	0.41	29.98	11.35	31.4	3.01	6.37	13.87	22.22
AK074469	1.02	0.37	0.64	0.37	0.73	0.4	2.12	0.4	0.89	0.79	0.76	0.79	0.55	0.51	0.34	0.69	1.7	0.14	1.11	0.23	0.07	0.45	1.54	0.47	0.91	0.77	1.67	1.6
AK074476	1.66	2.41	2.24	1.53	2.47	1.43	2.81	3.18	3.68	2.22	1.95	1.87	2.1	1.49	1.57	1.77	3.27	1.62	4.11	1.08	1.43	1.98	3.66	2.78	3.13	1.8	2.4	3.03
AK074615	0.09	0.12	0.2	0.08	0.1	0.07	0.13	0.18	0.16	0.2	0.12	0.02	0.09	0.06	0.06	0.07	0.26	0.01	0.23	0.1	0.05	0.04	0.26	0.19	0.7	0.08	0.16	0.06
AK075019	0.15	0.15	0.13	0.05	0.05	0.08	0.23	0.02	0.38	0.16	0.04	0.05	0.1	0	0.13	0.05	0.58	0.03	0.09	0.01	0.05	0	0.48	0.08	0.51	0.02	0.33	0.39
AK075337	0	0	0	0	0	0.26	0.59	0.33	0	0.33	0	0	0	0	0	0.2	0	0	0.5	0	0	0.37	0	0	0.72	0	0	0
AK090553	0.14	0.46	0.56	0.09	0.37	0.28	0.55	0.3	0.3	0.25	0.39	0.35	0.7	0.16	0.22	0.34	0.68	0.62	0.72	0.26	0.17	0.18	0.23	0.57	0.25	0.3	0.47	0.57
AK090593	0.89	1.84	0.87	0.56	0.33	0.85	1.5	1.47	1.86	1.05	0.53	1.24	0.38	0.94	0.39	0.52	1.72	0.6	1.17	1.17	0.51	0.57	0.9	1.41	1.94	0.86	0.63	1.32
AK090604	0	0	0	0	0	0	0	0	0	0	0	0	0	0	0	0	0	0	0	0	0	0	0	0	0	0	0	0
AK090674	3.19	3.89	4.9	2.83	4.2	2.26	6.32	6.63	5.4	5.43	3.48	3.11	4.17	2.29	3.36	3.98	6.05	2.19	6.3	1.56	3.42	3.37	8.19	4.23	6.96	2.86	7.17	8.01
AK090681	0	0.02	0	0	0	0	0	0.02	0.03	0	0.01	0	0	0.01	0.01	0.01	0	0	0.05	0	0	0	0	0	0.08	0	0	0
AK090688	0	0.36	0	0	0	0.01	0.05	0	0.02	0	0.02	0.02	0.02	0.1	0.01	0.03	0.84	0.29	0.29	0.13	0	0.07	0.38	0.33	0.38	0.26	0.06	0.11
AK090700	0.3	0.19	0.19	0.14	0.43	0.2	0.18	0.49	0.98	0.65	0.11	0.4	0.32	0.22	0.59	0.03	0.52	0.18	0.22	0.15	0.08	0.16	0.5	0.35	0.47	0.21	0.48	0.59
AK090736	0.2	0.48	0.33	0.13	0.07	0.2	0.52	0.41	0.51	0.35	0.2	0.24	0.24	0.28	0.1	0.11	0.56	0.16	0.47	0.15	0.21	0.06	0.47	0.59	1.07	0.13	0.89	0.78
AK090788	0	0.33	0	0.16	0.08	0	0.04	0.98	0.15	0.08	0.33	0.16	0	0.07	0.04	0	0	0	0	0.23	0	0.21	0.05	0	0.24	1.55	0	0.04
AK090844	1.1	1.75	1.41	0.68	0.74	0.68	1.82	2.16	3.75	1.69	0.78	0.87	1.23	0.93	0.97	0.57	2.85	0.66	2.72	0.64	0.83	1.51	3.11	1.81	4.08	2.36	4.77	4.39
AK090854	0.05	0.01	0	0	0	0.01	0	0.09	0	0.02	0	0.03	0.21	0.04	0	0.02	0.06	0.06	0	0.01	0	0	0.02	0	0	0.03	0.05	0
AK090895	0	0	0	0	0	0	0.03	0.02	0	0	0	0.01	0	0	0.02	0	0	0.07	0.02	0	0	0	0	0.03	0.03	0	0.03	0.07
AK090904	2.53	0.38	0.65	0.52	1.78	0.78	0.77	0.34	1.32	1.13	0.34	0.98	1.97	0.27	0.9	0.16	1.36	0.32	2.46	0.38	0.07	0.53	1.45	0.5	1.75	0.4	2.43	0.93
AK090973	0.44	0.06	0.15	0.16	0.13	0.06	0.13	0.05	0.49	0.31	0.05	0.25	0.44	0.05	0.15	0.05	0.05	0.07	0.14	0.12	0.02	0.22	0.19	0.1	0.13	0.14	0.07	0.3
AK091028	0.33	0.24	0.36	0.21	0.56	0.52	0.97	1.07	0.94	0.65	0.45	0.67	0.69	0.52	0.83	0.51	0.95	0.17	0.25	0.19	0.6	0.18	0.46	0.59	0.52	0.84	0.63	0.32
AK091070	0	0	0	0	0	0	0.01	0	0	0	0	0	0	0	0	0	0.08	0	0.04	0	0	0.01	0	0.01	0	0	0	0
AK091102	0.43	0.14	0.47	0.2	0.54	0.17	0.57	0.18	0.63	0.78	0.46	0.49	0.68	0.28	0.31	0.52	0.11	0.07	0.36	0.09	0.16	0.39	0.6	0.31	0.86	0.61	0.69	0.58
AK091265	0	0	0	0	0.03	0	0	0	0	0	0	0	0	0	0	0	0	0	0	0	0	0	0	0	0	0	0	0
AK091275	0.01	0	0.01	0.01	0	0.02	0	0.02	0.05	0	0.01	0.01	0.01	0.02	0	0	0	0	0	0	0	0.02	0.01	0	0	0.01	0	0.01
AK091365	0	0	0	0	0.01	0	0.05	0	0	0	0	0.01	0	0	0.01	0	0	0	0.04	0	0	0	0	0	0	0	0.02	0
AK091593	0	0	0	0	0	0	0	0	0	0	0	0	0	0.01	0	0	0	0	0	0	0	0.01	0	0	0	0	0	0
AK091624	0.41	0.83	0.46	0.29	0.41	0.24	0.55	0.63	1.03	0.42	0.44	0.53	0.36	0.54	0.22	0.34	0.91	0.25	0.91	0.18	0.42	0.63	1.7	0.88	0.96	0.6	1.53	1.19
AK091688	1.36	3.39	1.72	0.69	1.05	1.81	2.08	2.8	2.86	0.97	1.48	1.55	1.06	1.14	1.54	0.51	2.86	1.52	3.53	0.6	0.6	2.14	6.27	3.49	5.72	2.01	2.98	5.33
AK091729	0.48	0.76	1.6	0.48	0.31	0.64	1.53	0.8	0.91	0.88	0.58	0.7	0.37	0.35	0.34	0.42	0.94	0.09	0.47	0	0.34	0.21	0.98	0.77	1.13	0.66	1.08	1.09
AK091866	0.27	0	0.39	0.26	0.05	0.29	0.24	0.26	0.3	1.02	1.14	0.17	0.11	0.3	0.22	0.62	0.13	0	0	0.02	0.04	0	0.03	0.08	0	0.06	0	0.01
AK091889	0	0	0	0.01	0	0	0	0	0	0	0	0	0	0	0	0	0	0	0	0	0.01	0	0	0.02	0	0	0	0
AK091906	0	0	0.01	0	0.05	0.02	0.02	0.07	0.02	0.08	0.01	0	0.02	0	0	0	0	0	0.08	0	0.08	0	0.02	0	0.11	0.02	0.35	0
AK091996	0.06	0.26	0.01	0.01	0	0.02	0.02	0.11	0.09	0.04	0.01	0.1	0	0	0.03	0.01	0.06	0.02	0.59	0.03	0.08	0.21	0.2	0.17	0.31	0.23	0.2	0.83
AK092048	5.97	7.43	5.19	4.26	5.68	3.7	6.28	7.08	6.14	6.32	6.44	4.29	7.97	4.03	3.93	6.21	14.54	9.52	9.56	11.03	10.05	8.12	7.66	5.22	9.55	11.86	10.85	9.55
AK092080	0.12	0.27	0.35	0.02	0.08	0.05	0	0.52	0	0.18	0	0.42	0.25	0.3	0.45	0.03	0	0.15	0.23	0.22	0.06	0.52	0.59	0.43	0.05	0.21	0.43	0.07
AK092087	0	0	0	0	0	0	0	0.01	0.12	0	0	0	0	0	0	0	0	0.02	0	0.02	0.03	0.01	0	0	0.03	0	0	0.04
AK092098	0.23	0.29	0.23	0.23	0.15	0.23	0.35	0.24	0.32	0.47	0.27	0.35	0.24	0.37	0.14	0.14	0.49	0.17	0.57	0.05	0.21	0.29	0.61	0.82	0.51	0.27	0.23	0.58
AK092135	0	0	0	0	0	0	0	0	0	0	0.01	0	0	0	0	0	0	0.03	0	0	0	0.01	0	0.04	0.1	0.05	0	0
AK092150	1.09	1.92	1.06	0.87	1.63	1.06	2.16	2.1	3.6	1.71	1.25	1.64	1.52	1.51	0.86	0.95	2.66	0.58	3.81	1.28	0.69	1.69	5.82	2.23	4.37	1.72	2.85	3.16
AK092251	0.01	0.03	0.21	0.04	0.25	0.04	0.06	0	0.07	0.03	0.04	0.04	0.06	0	0.08	0.01	0.07	0	0.06	0.06	0	0.02	0.03	0.04	0.03	0.06	0.05	0
AK092313	0.02	2.33	0.56	0.89	0.04	1.52	0.54	0.5	1.39	2.56	0.11	0.13	0.07	0.42	0.15	2.75	0	2.89	13.71	1.02	0	12.91	3.68	2.94	3.29	0.73	5.73	16.17
AK092331	0.92	1.68	0.4	0.46	0.63	0.54	0.6	0.87	2.34	0.67	0.38	0.77	1.26	0.4	0.69	0.65	1.96	0.61	2.86	0.61	0.36	1.32	3.9	2.72	3.02	1.95	6	3.43
AK092380	0.32	0.53	0.17	0.11	0.37	0.2	0.9	0.88	1.02	0.59	0.36	0.23	0.5	0.51	0.32	0.31	0.61	0.28	2.2	0.74	0.17	0.68	3.18	0.38	3.43	1.05	4.45	3.81
AK092451	0.07	0.08	0.15	0.04	0.12	0.11	0.09	0.12	0.22	0.05	0.13	0.11	0.14	0.15	0.09	0.05	0.28	0.05	0.05	0.14	0.02	0.15	0.09	0.13	0.06	0.08	0.11	0.02
AK092541	0.08	0.24	0.2	0.03	0.02	0.09	0.07	0.2	0.24	0.25	0.03	0.37	0.22	0	0.06	0.18	0.11	0.09	0.12	0.07	0.01	0.06	0.27	0.12	0.25	0.07	0.07	0.1
AK092589	0	0	0	0	0	0	0	0	0	0	0	0	0	0	0	0	0	0	0	0	0	0	0	0	0	0	0	0
AK092619	0.04	0.04	0.01	0.01	0	0	0	0	0.09	0.03	0.01	0.04	0.05	0	0	0.01	0	0	0	0	0	0	0.04	0.04	0	0	0	0
AK092965	0.09	0.09	0.12	0.08	0.06	0.12	0.38	0.11	0.15	0	0.15	0.22	0.14	0.05	0.11	0.05	1.12	0.04	0.06	0.01	0.14	0.14	0.6	0.27	0.38	0.21	0.55	0.26
AK093002	0.09	0.03	0.09	0.05	0.09	0.06	0.11	0.12	0.27	0.21	0.11	0.1	0.07	0.01	0.12	0.04	0.02	0.06	0.02	0.03	0.02	0.05	0.08	0.1	0.12	0.21	0.09	0.23
AK093026	0.85	0.81	0.38	0.37	0.74	0.51	0.88	1.09	1.69	0.76	0.47	0.55	0.77	0.54	0.33	0.47	0.61	0.31	1.23	0.4	0.46	0.48	2.75	1.05	3	0.81	1.17	1.86
AK093107	0	0	0	0	0	0	0	0	0	0	0	0	0	0	0	0	0	0	0	0	0	0	0	0	0	0	0	0
AK093114	0	0	0	0	0	0	0	0.02	0	0	0	0	0	0.02	0.71	0	0	0	0	0	0	0	0	0	0	0	0	0
AK093124	0	0	0	0	0	0	0	0	0	0	0	0	0	0	0	0	0	0	0	0	0	0	0	0	0.02	0	0	0
AK093193	0	0	0	0	0	0	0	0	0	0	0	0	0	0	0	0	0	0	0	0	0	0	0	0	0	0	0	0
AK093203	0.08	0.06	0.02	0.02	0.05	0.08	0	0	0.14	0.04	0.02	0.01	0.01	0.02	0	0.02	0	0.03	0.12	0.02	0.01	0.01	0.13	0	0.09	0.01	0.2	0.02
AK093205	0.03	0	0.05	0	1.12	0	0.32	0.34	0	0.11	0.02	0.26	0.49	0.02	0.01	0.01	0	0	0.14	0	0.01	0	0.02	0.02	0	0.02	0	0
AK093214	0	0	0	0	0	0	0	0	0	0	0	0	0	0	0	0	0	0	0	0	0	0	0	0	0	0	0	0
AK093219	0.22	0.13	0.1	0.03	0.08	0.03	0.02	0.15	0.08	0.12	0.03	0.09	0.14	0.02	0.08	0.03	0.08	0.1	0.07	0.03	0.02	0.07	0.33	0.04	0.24	0.15	0	0.04
AK093256	0.18	0.16	0.22	0.13	0.21	0.15	0.28	0.81	0.21	0.3	0.1	0.2	0.26	0.08	0.26	0.2	0.18	0	0.34	0.04	0.17	0.29	0.19	0.11	0.31	0.33	0.1	0.5
AK093264	0	0	0	0	0	0	0	0	0	0	0	0	0	0	0	0	0	0	0	0	0	0	0	0	0	0	0	0
AK093299	0.1	0.31	0.19	0.21	0.19	0.27	0.43	0.02	0.27	0.06	0.31	0.24	0.2	0.22	0.09	0.19	0.67	0.16	0.05	0.01	0.07	0.16	0.43	0.42	0.32	0.18	0.2	0.12
AK093301	0	0.02	0	0.02	0	0.03	0.02	0.02	0.33	0.05	0.01	0.09	0	0.02	0.06	0.03	0.1	0.03	0.22	0.05	0	0	0.31	0	0.09	0.05	0	0.06
AK093356	2.24	2.26	2.22	1.48	0.99	2.45	2.18	1.52	1.56	0.69	0.98	1.32	2.22	1.01	1.04	1.6	1.19	1.48	1.14	1.08	0.33	1.18	1.54	2.04	2.16	0.58	1.47	1.29
AK093362	0	0	0	0	0	0	0	0	0	0	0	0	0	0	0.02	0	0	0	0	0	0	0	0	0	0	0	0	0
AK093363	0	0	0	0	0	0	0	0	0	0	0	0	0	0	0	0	0	0	0	0	0	0	0	0	0	0	0	0
AK093370	0	0	0	0	0	0	0	0	0	0	0	0.03	0	0	0	0	0	0	0	0	0	0	0	0	0	0	0	0
AK093381	0	0	0	0	0	0	0	0	0	0	0	0	0	0	0	0	0	0	0	0	0	0	0	0	0	0	0	0
AK093403	0.01	0	0.04	0.01	0	0	0	0.02	0.03	0.01	0.01	0	0	0	0.01	0	0.03	0	0.02	0	0	0.02	0.18	0	0	0	0	0.02
AK093412	0	0	0	0	0.01	0	0	0	0	0	0	0	0	0	0	0	0	0	0	0	0	0	0.05	0	0	0	0	0
AK093416	0.1	0.31	0.08	0.11	0.1	0.12	0.16	0.32	0.18	0.09	0.09	0.15	0.13	0.18	0.06	0.05	0.23	0.18	0.36	0.08	0.03	0.04	0.63	0.26	0.31	0.33	0.36	1.17
AK093443	0	0.17	0	0.03	0	0.03	0.09	0.03	0.04	0.05	0.05	0	0	0.02	0.02	0.02	0.09	0	0.05	0.03	0.03	0	0.04	0.09	0	0.02	0.07	0.11
AK093513	0.18	0.09	0.36	0.54	0.26	0.19	0.21	0.21	0.24	0.96	0.64	0.2	0.26	0.01	0.07	0.73	0	0.09	0.12	0	0.28	0	0.3	0.14	0.07	0.04	0.1	0.2
AK093519	0	0	0	0	0	0	0	0.01	0.11	0	0	0.01	0	0.01	0	0	0	0	0.01	0	0	0	0	0	0	0	0.02	0
AK093525	0	0	0	0	0	0	0	0	0	0	0	0	0	0	0	0	0	0	0	0	0	0	0	0.02	0	0	0	0
AK093534	3.1	2.86	1.81	2.13	4.43	2.46	6.59	11.86	3.05	5.41	4.15	4.91	5.03	4.03	3.78	3.97	20.9	1.91	4.11	0.87	2.53	2.88	8.46	5.82	3.48	3.62	5.79	7.29
AK093551	0.92	1.82	2.21	1.23	2.09	1.38	3.15	3.17	2.44	1.72	1.77	1.71	2.43	1.4	1.08	1.41	1.43	1.14	2.53	0.91	0.9	1.64	2.47	2.42	3.74	0.94	2.26	2.98
AK093552	0.02	0.18	0	0.02	0	0	0.04	0.02	0.02	0	0	0	0.06	0.03	0.03	0.02	0.03	0.04	0	0.11	0.02	0.06	0.09	0.04	0.1	0.1	0	0.02
AK093555	0.36	0.77	0.56	0.24	0.15	0.27	0.95	0.6	1.05	0.44	0.41	0.52	0.23	0.29	0.25	0.26	0.83	0.42	0.57	0.26	0.29	0.36	0.99	0.72	0.86	0.2	0.67	0.58
AK093600	0.04	0.04	0.01	0	0.14	0.02	0.07	0.02	0.02	0.08	0.01	0.01	0.06	0.01	0.02	0.01	0.13	0	0.32	0.19	0.05	0.01	0.67	0	0.22	0.04	0.75	0.3
AK093758	0.02	0.17	0.03	0.02	0	0	0.08	0.15	0	0	0.03	0.03	0.05	0.02	0.02	0	0	0.06	0.09	0	0	0.13	0.25	0.25	0	0	0	0
AK093892	0	0	0	0	0	0	0	0	0	0	0	0	0	0	0	0	0	0	0.04	0	0	0	0	0	0	0	0	0
AK093898	4.17	4.95	5.6	2.86	4.94	3.61	3.68	4.35	4	4.67	3.1	3.78	5.91	2.9	2.96	3.92	5.76	2.84	5.79	2.95	1.95	4.03	4.65	3.37	4.71	3.32	3.83	4.26
AK093940	0	0.02	0	0	0	0	0.01	0.1	0	0.01	0	0.02	0.26	0.03	0.01	0.01	0	0	0.07	0	0	0.06	0.03	0.12	0	0.05	0.14	0.01
AK094117	0	0	0	0	0	0	0	0	0	0	0.01	0	0	0	0	0	0	0	0	0	0	0	0	0	0	0	0	0
AK094156	3.65	3	1.27	0.96	5.1	1.18	3.42	2.25	5.74	3.32	1.31	4.48	6.38	2.12	2.93	1.27	5.5	1.71	6.59	1.67	0.73	3.76	9.12	4.37	5.55	3.18	6.31	7.81
AK094188	0.59	0.86	0.72	0.56	0.95	0.68	0.83	0.86	1.21	0.95	0.69	0.85	0.69	0.64	0.56	0.61	1.18	0.78	1.37	0.35	0.37	0.72	0.72	1.08	1.49	0.93	1.25	1.17
AK094196	0.02	0	0.03	0.03	0.01	0.02	0.06	0	0	0.08	0.22	0.03	0	0.03	0.03	0.04	0	0	0	0	0.03	0	0	0.02	0	0	0.18	0
AK094280	0	0.09	0.11	0.14	0.01	0.08	0	0	0.37	0	0	0	0.2	0	0.18	0	0.31	0	0.37	0.08	0.17	0.11	0.66	0	0	0.14	0.74	0.53
AK094325	0.64	0.62	0.35	0.17	0.67	0.33	0.71	1.2	1.08	0.51	0.35	1.03	0.64	0.56	0.27	0.33	1.12	0.24	0.83	0.09	0.23	0.34	1.03	0.47	1.03	0.42	1.11	2.04
AK094342	0.07	0.22	0.02	0.16	0.16	0.1	0.11	0.09	0.07	0.18	0.08	0.09	0.14	0.15	0.16	0.11	0.1	0.1	0.53	0.22	0.25	0.23	0.27	0.1	0.8	0.23	0.24	1.35
AK094343	0	0.02	0.01	0.01	0.01	0.03	0.2	0.13	0	0	0.1	0.01	0	0.03	0	0.02	0.05	0	0	0.02	0.01	0.03	0.05	0	0	0.01	0.21	0
AK094352	0	0.02	0	0	0	0	0.02	0.03	0	0	0	0	0.02	0	0.03	0.01	0	0.03	0	0.03	0.13	0	0	0	0	0	0.03	0
AK094413	3.84	1.13	4.11	3.11	5.04	4.29	2.12	2.07	5.24	3.65	1.41	3.92	4.24	2.17	3.39	2.67	4.9	1.97	1.31	1.22	0.42	2	0.74	2.05	3.03	0.86	0.94	1.65
AK094462	0	0.02	0.53	0.1	0.01	0.19	0.04	0	0.31	0.03	0.04	0	0.04	0	0	0	0.2	0	0.27	0	0	0.03	0.1	0.02	0.29	0	0.05	0.17
AK094480	0.06	0.84	0.04	0.01	0.09	0.09	0.03	0.18	0.61	0.01	0.1	0.11	0.02	0.44	0.04	0.05	0.57	0.19	0.32	0.11	1.43	0.18	0.32	0.32	0.61	0.47	0.42	0.38
AK094525	0.04	0.2	0.03	0.05	0.03	0.2	0.12	0.33	0.4	0.17	0.12	0.24	0.19	0.04	0.19	0.17	0.25	0.05	0.32	0.09	0.06	0.17	0.31	0.35	0.12	0.14	0.38	0.42
AK094561	0	0	0	0	0	0	0	0	0	0	0.03	0	0	0	0	0	0	0	0	0	0	0	0	0	0	0	0	0
AK094577	0.08	0.65	0.25	0.28	0.2	0.1	0.63	0.6	0.88	0.14	0.22	0.27	0.23	0.16	0.33	0.32	0.41	0.1	0.19	0.1	0.49	0.16	0.92	0.23	0.51	0.24	0.52	0.6
AK094599	0.04	0.11	0	0.01	0.08	0.05	0	0.05	0.29	0.12	0.01	0.01	0.32	0.02	0.02	0.01	0.42	0.27	0.48	0.3	0.08	0.31	1.05	1.17	0.31	0.08	0.55	0.39
AK094611	0.02	0	0.03	0.03	0.02	0.05	0	0.08	0.16	0	0.03	0.04	0	0.02	0.03	0.03	0.04	0.09	0.03	0	0.05	0.01	0.04	0.17	0.19	0.01	0	0.08
AK094621	2.72	3.8	2.12	1.8	3.43	2.37	2.22	3.27	3.73	2.77	2.07	1.74	3.51	2.1	1.79	1.7	8.55	4.8	5.38	4.1	1.6	4.2	5.22	3.23	5.31	5.5	6.02	4.93
AK094639	0.01	0.04	0	0.01	0	0.01	0.01	0.01	0	0.01	0.02	0	0.03	0	0	0.01	0.03	0.03	0.01	0.04	0.15	0	0.03	0	0	0.02	0.01	0.02
AK094644	0.02	0.17	0	0.01	0.03	0.02	0.06	0.07	0	0.03	0.12	0.01	0.05	0.08	0	0.12	0.15	0	0.24	0.03	0.07	0.09	0.13	0.18	0	0.09	0.22	0.1
AK094674	0	0	0	0	0.01	0.01	0	0	0	0	0	0.01	0	0.01	0	0.01	0.02	0.01	0.02	0	0	0	0	0.03	0.03	0.01	0.04	0.05
AK094692	0.24	0.04	0.03	0.13	0.03	0.08	0.18	0.44	0.15	0.1	0.03	0.16	0.08	0.02	0.1	0.07	0	0.03	0.09	0.02	0	0.12	0.19	0	0.08	0.1	0.11	0.08
AK094733	0	0.02	0.04	0.01	0.02	0.03	0.07	0.2	0	0.06	0.04	0	0	0.05	0.03	0.01	0	0	0	0	0.04	0	0	0	0.02	0.04	0	0
AK094786	0.29	0.26	0	0	0	0.07	0.03	0.04	0.06	0	0.06	0.09	0.08	0.05	0.02	0.08	0.06	0.05	0.03	0.02	0.01	0.25	0.08	0.09	0.07	0.03	0.12	0.31
AK094818	0.19	0.53	0.8	0.25	0.26	0.57	0.76	0.71	1.52	0.65	0.44	0.5	0.24	0.24	0.39	0.22	0.7	0.2	0.59	0.19	0.22	0.3	0.55	0.5	0.48	0.33	1.44	1.02
AK094859	0.47	0.11	0.09	0.04	0.24	0.11	0.11	0.06	0.36	0.07	0.13	0.2	0.06	0.03	0.02	0.01	0.95	0.16	0.26	0.1	0.23	0.02	0.52	0.23	0.48	0.09	0.17	0.18
AK094909	0.08	0.06	0.05	0.14	0.05	0.16	0.03	0.08	0.34	0.06	0.07	0.05	0.04	0.03	0.05	0.01	0.02	0	0.15	0	0	0.06	0.38	0.22	0.87	0.48	0.83	0.16
AK094915	0.47	0.77	0.03	0.02	0.3	0.03	0.4	0.24	0.41	0.18	0	0.7	0.51	0.17	0.07	0.07	0.06	0.05	0.77	0.13	0.11	0.31	1.32	0.91	0.72	0.16	2.18	1.75
AK094916	0.45	0.55	0.45	0.14	0.49	0.4	0.97	0.91	1.4	0.6	0.63	0.48	0.99	0.6	0.49	0.27	1.03	0.33	1.66	0.32	0.21	0.6	1.04	0.57	0.94	0.99	1.52	1.27
AK094929	0.32	0.86	0.42	0.18	0.71	0.52	0.14	0.47	0.95	1.04	0.39	0.54	0.7	0.23	1.67	0.32	3.25	1.22	2.72	0.41	0.31	2.12	2.01	2.23	1.53	1.64	3.19	2.99
AK094934	0.27	0.11	0.12	0.15	0.14	0.1	0.23	0.26	0.44	0.32	0.12	0.18	0.22	0.2	0.19	0.23	0.17	0.09	0.43	0.09	0.08	0.23	0.29	0.27	0.2	0.13	0.24	0.12
AK094945	0.03	0	0.09	0.06	0.02	0.08	0.11	0.05	0.09	0	0.01	0.05	0.01	0.01	0.02	0.02	0.35	0	0.04	0	0.03	0	0.28	0.03	0.2	0.12	0.09	0
AK094963	0	0	0	0	0	0	0	0	0	0	0	0	0.01	0	0	0	0	0	0	0	0	0	0	0	0	0.01	0.03	0
AK094985	0.3	1.03	1.35	0.46	0.67	0.81	0.85	0.73	1.14	0.63	0.72	0.65	0.75	0.57	0.5	0.4	0.97	0.28	0.87	0.35	0.27	0.41	0.78	0.63	0.75	0.42	0.79	0.72
AK094990	1.34	0.54	0.72	0.7	0.74	0.46	0.78	0.73	0.63	0.72	0.47	0.45	0.95	0.22	0.35	0.59	0.87	0.33	0.66	0.15	0.19	0.6	1.5	0.59	0.59	0.33	0.68	0.71
AK095045	0	0	0	0	0	0.01	0	0	0.06	0.03	0.01	0	0.02	0	0.03	0.02	0	0.01	0.11	0.02	0.01	0	0	0.06	0	0	0	0
AK095057	0.63	2.9	2.06	0.86	0.79	1.03	2.86	2.82	3.2	1.19	1.71	1.02	0.82	0.79	0.84	0.78	2.65	0.4	1.18	0.29	1.64	0.47	3.17	3.03	3.62	0.86	3.04	1.46
AK095081	0	0.12	0	0	0	0	0	0	0	0	0.02	0	0	0	0	0	0	0	0	0	0	0	0	0	0	0	0.02	0.11
AK095112	1.09	1	1.09	0.7	1.23	0.47	1.01	1.86	2.54	1.18	1.21	0.85	1.54	0.63	0.95	1.17	1.44	0.23	1.49	0.55	1.12	0.69	2.33	1.48	2.68	1.3	1.77	1.31
AK095132	0.06	0.18	0.01	0.01	0.02	0	0.05	0.02	0.03	0.02	0.06	0.08	0.12	0.07	0.01	0.06	0.04	0.23	0	0.05	0.05	0.09	0.05	0.07	0.08	0.09	0.07	0.14
AK095151	0.27	0.28	0.5	0.2	0.51	0.22	0.8	0.33	0.37	0.47	0.29	0.32	0.28	0.37	0.16	0.28	0.64	0.22	0.37	0.3	1.07	0.34	0.45	0.18	0.52	0.42	1.06	0.42
AK095179	1.01	1.78	0.7	0.56	0.86	0.65	2.4	1.55	1.9	1.07	1.08	1.28	0.94	1.4	0.69	0.97	3.87	0.67	1.51	0.32	0.88	1.05	3.18	2.51	2.38	0.85	2.72	2.48
AK095187	0	0	0	0	0	0	0	0	0	0.01	0	0	0	0	0	0	0	0	0	0	0	0	0	0	0	0	0	0
AK095210	0.07	0.3	0.07	0.39	0.11	0.28	0.05	0.62	0.91	0.09	0.04	0.09	0.82	0.03	0.04	0.2	0.05	0.55	0.46	0.19	0.52	0.17	0.17	0.65	0.28	0.33	0.06	0.62
AK095221	0.04	0.11	0.13	0.1	0.07	0.06	0.38	0.3	0.18	0.12	0.19	0.14	0.17	0.23	0.02	0.09	0.49	0.07	0.43	0.02	0.23	0.05	0.42	0.43	0.31	0.22	0.22	0.33
AK095242	1.28	2.56	0.73	0.59	1.27	0.86	3.72	2.5	3.92	2.09	1.29	1.95	1.26	2	1.47	1.58	2.33	0.96	4.33	0.65	1.01	1.58	6.8	3.15	5.37	2.27	6.29	9.76
AK095267	0.33	0.53	0.5	0.12	0.29	0.24	0.75	1.11	1.73	0.44	0.51	0.46	0.37	0.3	0.28	0.58	1.22	0.22	0.64	0.41	0.41	0.45	1.47	0.87	1.51	0.62	1.15	0.92
AK095285	0	0	0	0	0	0	0	0	0	0	0	0	0	0	0	0	0	0	0	0	0	0	0	0	0	0	0	0
AK095310	0	0	0	0	0	0	0	0	0.04	0	0	0	0	0	0	0	0	0	0	0	0	0	0	0.02	0.02	0	0	0
AK095335	0.19	1.62	0.41	0.47	0.27	0.71	1.05	1.3	1.43	0.51	0.24	0.47	0.35	0.52	0.62	0.26	1.2	0.92	1.68	0.61	0.96	0.67	1.47	1.15	3.31	1.13	0.71	1.99
AK095365	0.02	0.04	0	0	0.01	0.01	0.02	0.03	0.13	0.01	0.02	0.06	0	0	0.02	0	0.11	0	0.08	0.02	0.02	0	0.15	0	0.06	0.03	0.02	0
AK095366	3.18	3.32	3.6	1.37	4.06	1.64	4.65	2.95	5.83	4.64	2.24	3.81	4.6	2.95	4.47	2.6	4.78	2.12	5.42	1.33	1	2.4	5.16	2.55	2.89	2.34	8.66	7.55
AK095439	1.46	2.08	1.54	1.26	2.69	1.85	1.83	2.57	2.7	1.85	1.07	2.29	3.56	1.42	1.41	1.02	4.98	1.25	1.92	1.92	0.89	1.72	2.5	1.71	3.16	2.04	2.94	1.83
AK095498	0	0	0	0	0	0	0	0	0	0	0	0	0	0	0	0	0	0	0.01	0	0	0	0	0	0	0	0	0
AK095546	1.31	1.43	1.66	0.47	0.69	0.67	1.55	1.09	1.44	1.5	0.94	0.69	0.44	0.82	0.45	0.48	2.84	1.38	1.41	0.29	1.1	1.33	4.87	1.7	4.89	0.82	1.39	1.58
AK095583	2.84	6.97	3.62	2.04	2.34	4.99	10.36	1.28	5.88	4.18	1.71	2.14	5.78	6.21	3.89	3.72	4.11	0	0	2.92	0.36	0.61	2.38	1.93	2.76	2.31	1.41	1.64
AK095618	0	0.02	0	0.01	0.03	0.01	0.02	0	0	0	0.02	0	0	0	0	0	0.06	0	0	0.01	0.04	0	0	0.02	0.12	0.07	0.1	0.14
AK095621	0.2	0.02	0.28	0.07	0.09	0.09	0.19	0.05	0.11	0.09	0.04	0.07	0.1	0	0.04	0.05	0.44	0.04	0.06	0.02	0.2	0	0.06	0.16	0.22	0.02	0.24	0.07
AK095633	0.04	0	0.17	0.01	0.36	0.03	0.85	0.19	0	0.13	0.01	0.42	0.77	0.03	0.01	0.01	0	0	0	0	0.03	0	0	0	0	0	0	0
AK095699	0	0	0	0	0	0	0	0	0	0	0	0	0.02	0	0	0	0	0	0	0	0	0	0.04	0	0	0	0	0
AK095700	1.61	5.26	5	2.8	1.53	2.58	4.6	8.61	8.34	3.01	3.95	3.17	2.09	2.52	2.14	3.25	4.05	1.02	1.94	1.27	1.93	1.7	4.05	4.3	6.92	2.81	3.93	4.1
AK095721	3.06	15.79	4.72	3.84	2.81	4.84	3.57	7.02	12.1	3.94	3.9	4.69	3.35	4.77	4.96	4.64	7.07	9.03	19.58	4.53	4.28	9.93	9.07	11.29	9.98	7.17	7.45	14.46
AK095988	1.09	0.5	0.6	0.04	4.06	0.19	1.33	0.15	0.9	1.19	0.92	1.3	2.8	0.9	0.68	0.5	1.05	0.15	0.58	0.42	0.23	0.22	0.7	0.31	0.9	0.02	0.67	0.67
AK096023	0	0.02	0	0.04	0.03	0.01	0.02	0	0.07	0	0.07	0.01	0.01	0.04	0	0.01	0.16	0	0	0.01	0.1	0.01	0	0.02	0.02	0.04	0.05	0.08
AK096066	1.63	3.14	2.67	1.47	1.74	1.19	3.96	3	3.18	1.82	2.16	2.31	1.62	1.66	2.21	1.3	1.72	1.12	2.57	1.02	0.71	2.48	2.24	4.04	3.37	2.71	0.75	2.71
AK096159	1.77	1.37	2.52	0.74	10.94	1.06	2.43	1.14	2.1	3.37	1.02	1	2.36	0.33	2.15	0.54	1.18	0.71	2.78	0.42	0.31	1.4	3.71	0.7	1.2	1.01	1.43	3.88
AK096219	0	0	0.09	0	0	0.21	0	0.17	0	0.21	0.24	0	0	0	0.04	0	0	0.09	0	0	0.04	0	0.06	0	0	0	0	0
AK096230	0.41	0.48	0.24	0.15	0.22	0.18	0.63	0.41	1.17	0.5	0.42	0.31	0.29	0.2	0.11	0.25	0.95	0.19	0.56	0.31	0.22	0.22	1.06	0.63	1.72	0.29	1.08	0.54
AK096233	0.51	2.03	0.74	0.28	0.57	0.26	0.39	0.63	1.55	0.9	0.18	0.29	0.64	0.24	0.06	0.37	5.1	1.97	1.57	0.62	0.93	2.22	3.42	2.71	3.11	3.41	3.8	3.38
AK096249	0.08	0.16	0.03	0.05	0.07	0.1	0	0.05	0.5	0	0	0.03	0.07	0	0.03	0.06	0.07	0	0.06	0	0.04	0.04	0	0	0.05	0	0.14	0
AK096291	0.67	0.35	0.14	0.06	0.26	0.06	0.35	0.37	0.55	0.22	0.18	0.34	0.38	0.06	0.21	0.18	0.41	0.07	0.45	0.1	0.07	0.29	0.59	0.36	0.84	0.22	0.89	1.08
AK096314	0.06	0.16	0.16	0.17	0.36	0.12	0.24	0.21	0.6	0.12	0.14	0.32	0.45	0.08	0.06	0.09	0.12	0.11	0.21	0.07	0.09	0.16	0.44	0.36	0.23	0.08	0.27	0.23
AK096329	0.06	0.15	0.03	0.06	0.09	0.04	0.03	0.06	0.37	0.03	0.01	0.03	0.04	0.02	0.1	0.07	0.19	0.18	0	0.05	0.01	0.04	0.14	0.19	0.26	0.03	0.21	0.24
AK096335	0.36	0.95	0.5	0.31	0.83	0.59	0.42	0.68	2.27	0.66	0.27	0.76	1.34	0.22	0.91	0.43	0.47	0.44	1.26	0.74	0.67	0.88	1.34	0.69	1.28	1.01	1.36	1.4
AK096379	0	0	0	0	0	0	0	0	0	0	0	0	0	0	0	0	0	0	0	0	0	0	0	0	0.03	0	0	0
AK096395	0.62	0.64	0.35	0.28	0.54	0.49	0.86	0.89	0.73	0.85	0.61	0.51	0.49	0.54	0.34	0.3	0.79	0.37	0.97	0.16	0.39	0.85	1.39	0.61	1.47	0.62	1.52	0.88
AK096475	4.07	2.18	3.77	2.58	6.3	2.64	5.79	7.59	4.28	3.88	4.32	4.52	3.96	2.81	3.54	5.87	6.14	1.99	6.35	1.62	1.38	2.62	2.8	3.43	2.85	3.88	2.23	3.04
AK096499	0	0.02	0	0	0	0	0	0	0	0	0	0	0	0	0	0	0	0	0	0	0	0	0	0.01	0	0	0	0.04
AK096549	0.15	0.07	0.02	0.03	0.13	0.07	0.14	0.03	0.18	0.21	0.06	0.08	0.1	0.09	0.06	0.07	0.31	0.03	0	0.06	0.02	0.02	0.02	0.03	0.08	0.03	0.24	0.19
AK096592	3.34	2.94	1.79	1.37	3.95	1.55	4.65	5.67	5.54	3.67	2.54	3.12	3.27	2.44	2.51	2.64	3.41	1.52	4.16	1.22	1.95	3.08	7.49	3.01	5.9	2.76	4.75	6.17
AK096622	0.35	0.92	0.03	0.15	0.23	0.36	0.12	0.18	0.22	0.13	0.07	0.01	0.1	0.04	0.04	0.24	0.01	0.11	0.12	0.07	0	0.15	0.68	0.23	0.88	0.01	1.02	0.8
AK096718	8.6	0.1	1.56	0.94	18.57	5.57	54.05	41.44	1.05	6.14	5.1	10.98	33.69	1.19	4.82	7.14	0.51	0.05	0.17	0.06	2.88	0.11	0.06	0.07	0.18	0.09	0.09	0.81
AK096766	0	0	0	0.07	0	0.05	0	0.03	0.2	0	0.04	0	0.16	0.04	0	0	0	0	0	0	0.02	0	0.07	0	0	0.02	0	0
AK096792	2.14	0.88	2.18	1.27	2.21	1.77	1.43	1.94	3.8	2.32	0.7	1.79	1.12	0.82	1.4	1.14	2.12	0.38	4.93	0.48	0.06	1.82	2.18	1.88	7.96	1.26	5.48	1.23
AK096803	0	0	0	0	0	0	0	0	0	0	0	0	0	0	0	0	0	0	0	0	0	0	0	0	0	0	0	0
AK096834	0.04	0	0.02	0.05	0.04	0.03	0.07	0.01	0.12	0.03	0.06	0.03	0.05	0.07	0.01	0.04	0.06	0.04	0.03	0	0	0	0.02	0.04	0	0.03	0	0.11
AK096898	0.66	0.3	0.19	0.05	0.47	0.06	0.74	0.33	0.15	0.09	0.3	1.14	0.27	0.23	0.15	0.37	1.2	0	0.07	0.07	0	0.19	1.3	0.59	0.31	0	1.15	0.72
AK096932	0	0	0.09	0.02	0.09	0.03	0	0	0	0.03	0.06	0.02	0.06	0.04	0.04	0.05	0	0	0	0	0	0	0	0.02	0.04	0	0	0.05
AK096976	0.3	0	0.05	0.08	0.19	0.04	0.31	0	0.31	0	0.11	0.18	0.11	0.12	0	0.19	0.52	0.29	0.08	0.07	0.14	0	1.26	0	0	0	0	0.08
AK096982	0.96	1.25	1.1	0.85	2.09	0.5	2.65	1.29	3.1	2.22	1.55	1.93	2.78	1.18	1.2	1.67	3.56	0.91	1.25	0.25	0.95	0.75	6.17	3.14	3.6	0.8	3.5	1.62
AK096987	0	0	0	0	0	0	0	0	0	0	0	0	0	0	0	0	0	0	0	0	0	0	0	0	0	0	0	0
AK096995	0.15	0.21	0.1	0.1	0.29	0.14	0.3	0.29	0.68	0.37	0.14	0.35	0.27	0.3	0.25	0.18	0.68	0.14	0.76	0.11	0.11	0.12	0.76	0.12	0.84	0.31	0.5	0.66
AK097012	1.19	0.62	0.5	0.72	0.49	0.52	0	0.17	1.16	2.18	0	0.08	2.54	0	0.44	0	3.02	1.65	1.2	0.66	0	0.62	2.2	0	1.95	5.72	1.42	1.22
AK097119	3.26	4.25	2.16	1.54	2.43	2.07	4.92	4.89	6.06	4.81	3.02	3.04	3.34	2.7	1.29	2.48	10.42	1.45	5.03	1.47	1.92	2.46	10.02	5.36	8.82	3.21	8.57	6.78
AK097142	0	0	0	0	0	0	0	0	0	0	0	0.01	0	0	0	0	0	0	0	0	0	0	0	0	0	0	0	0
AK097143	0.03	0.13	0.01	0	0.02	0.01	0.07	0	0	0.03	0.03	0.06	0	0	0.03	0	0	0.22	0.21	0.11	0.23	0.16	0.67	0.48	0.61	0.05	0.73	0.51
AK097161	0.02	0	0.01	0	0.01	0.03	0	0.03	0.04	0.06	0.02	0.01	0.04	0.01	0	0.07	0.02	0.01	0.03	0	0	0.03	0	0	0.01	0	0.05	0
AK097184	0.16	0.03	0.01	0.03	0.03	0.03	0.14	0.06	0.43	0.06	0.04	0.1	0.1	0.08	0.04	0	0.2	0.04	0.16	0.06	0.08	0.08	0.19	0.45	0.35	0.33	0.13	0.08
AK097190	0.13	0.24	0.03	0.01	0.11	0.02	0.06	0.15	0	0.01	0.06	0.05	0.09	0.48	0.05	0.01	0.48	0.18	0.32	0.09	0.11	0.21	0.17	0.21	0.27	0.9	0.38	0.64
AK097193	0	0.02	0	0.01	0	0.02	0.01	0	0.04	0.03	0	0.01	0.01	0	0	0.01	0.15	0	0	0.01	0.02	0	0.02	0.11	0	0.01	0.18	0
AK097242	0	0	0	0	0	0	0	0	0	0	0	0	0	0	0	0	0	0	0	0	0	0.03	0	0	0	0	0	0.01
AK097288	4.09	20.65	2.11	3.02	4.72	3.43	5	3.83	7.95	3.09	1.7	4.06	7.96	6.89	3	3.4	23.48	16.84	17.29	7.77	1.56	19.43	14.08	20	11.54	7.34	11.84	15.02
AK097289	0.23	0.13	0.15	0.06	0.13	0.02	0.2	0.19	0.25	0.21	0.11	0.22	0.1	0.06	0.02	0.08	0.28	0.03	0.43	0.07	0.16	0.11	0.48	0.19	0.38	0.12	0.21	0.26
AK097351	1.74	0.59	1.66	0.67	1.93	1.22	1.99	2.6	2.21	2.66	1.04	2.65	1.3	1.09	1.07	1.41	1.08	1.24	0.95	0.71	0.86	0.12	2.18	0.72	1.67	0.23	0.41	0.97
AK097370	0.99	1.59	1.01	0.65	0.64	0.73	1.94	1.8	1.8	1.26	1.74	0.99	0.62	0.85	0.8	0.58	1.73	0.54	1.96	0.35	0.96	1.08	2.24	1.61	2.08	1.15	2.14	1.69
AK097428	0.1	0.06	0	0	0	0.05	0	0.05	0.02	0.01	0	0.15	0.04	0.06	0.01	0.03	0.23	0.01	0	0	0.06	0.14	0.2	0.08	0.17	0.08	0	0.02
AK097432	0	0	0.13	0	0	0.06	0.04	0	0	0	0.03	0.03	0	0	0	0	0.05	0.08	0	0	0	0.04	0	0.11	0	0	0.08	0.13
AK097447	0	0	0.01	0	0	0	0	0	0	0	0	0	0	0	0	0	0	0	0	0	0	0	0	0	0	0	0	0
AK097453	0.22	0.79	0.63	0.35	0.44	0.48	0.68	0.83	1.16	0.6	0.48	0.42	0.49	0.59	0.46	0.41	0.72	0.51	0.62	0.4	0.56	0.42	0.86	0.76	1.13	0.46	0.84	1
AK097472	0	0.15	0.11	0.02	0	0.04	0.04	0.04	0.05	0.18	0.1	0.06	0	0.05	0.06	0.02	0.55	0	0.4	0.06	0.33	0.19	0.24	0	0.61	0	0.11	0
AK097493	0	0	0	0	0	0	0	0	0	0	0	0	0	0	0	0	0	0	0	0	0.07	0	0	0	0	0	0	0
AK097500	0	0.37	0.01	0.01	0.01	0.03	0	0.03	0.22	0.03	0	0.02	0.05	0.03	0.01	0.02	0.11	0.07	0.4	0.09	0	0.22	0.45	0.47	0.55	0.05	1.07	0.27
AK097527	0.03	0	0	0	0	0	0	0	0.03	0	0	0	0	0	0	0	0	0	0	0	0	0	0	0	0	0	0	0
AK097571	0.03	0	0.02	0.06	0	0	0	0.12	0.04	0	0.04	0	0	0	0	0.02	0	0	0	0.04	0.07	0	0	0	0.16	0	0	0.13
AK097585	0	0.02	0	0	0	0	0	0.06	0	0	0.01	0	0	0.03	0	0	0.12	0.08	0	0	0.02	0	0	0.05	0	0	0.06	0.05
AK097590	3.48	2.4	5.13	4.44	4.52	3.27	7.09	6.41	5.29	4.19	2.7	6.57	5.07	2.95	5.36	4.67	4.31	2.09	2.88	3.06	1.83	1.42	2.03	6.33	5.38	2.49	7.59	3.36
AK097618	0	0.19	0	0	0	0.01	0	0	0	0.04	0	0	0	0.05	0	0.01	0	0.14	0	0	0	0	0	0	0	0	0	0.09
AK097622	0	0	0	0	0	0	0	0	0	0	0	0	0	0	0	0	0	0	0	0	0	0	0	0	0	0	0	0
AK097624	0	0	0	0	0	0	0	0	0	0	0	0	0	0	0	0	0	0	0	0	0	0	0	0	0	0	0	0
AK097625	0.46	0.1	0.52	0.12	0.8	0.29	0.25	0.69	0.57	0.37	0.51	0.44	0.3	0.37	0.09	0.29	0.5	0.07	0.21	0.01	0.01	0.36	0.6	0.41	0.31	0.19	0.3	0.15
AK097658	0.33	0.44	0.46	0.1	0.43	0.24	0.75	0.16	0.36	0.2	0.31	0.15	0.12	0.34	0.14	0.23	1.13	0.12	1.04	0.18	0.22	0.28	1.04	0.58	1.34	0.5	2.07	1.44
AK097686	0	0	0	0	0	0	0	0.15	0	0	0.02	0	0	0	0	0.02	0.2	0	0	0	0.09	0	0.36	0	0	0	0	0.12
AK097694	0.22	0.13	0.11	0.1	0.16	0.15	0.52	0.33	0.48	0.19	0.25	0.4	0.09	0.22	0.11	0.09	0.93	0.02	0.53	0.08	0.17	0.25	0.62	0.11	0.56	0.1	0.8	0.64
AK097701	0.11	0.2	0.28	0.37	0.16	0.29	0.1	0.38	0.1	0.45	0.14	0.24	0.41	0	0.3	0.15	0.06	0	0.13	0	0.03	0	0.02	0.02	0.1	0.06	0	0.04
AK097702	0.04	0.19	0.05	0.04	0.1	0.11	0.21	0.19	0.58	0	0.09	0.09	0.02	0	0.06	0.05	0.41	0.02	0.09	0.05	0.16	0	0.22	0.08	0.72	0.01	0.13	0.05
AK097706	0.41	0.71	0.3	0.13	0.5	0.2	0.7	0.75	0.94	0.3	0.36	0.66	0.44	0.17	0.17	0.36	0.43	0.06	0.7	0.07	0.22	0.38	1.58	0.51	0.69	0.33	0.6	1.22
AK097722	0	0	0.01	0.02	0	0.01	0	0	0	0	0	0	0	0	0	0	0	0	0	0	0	0	0	0	0	0	0	0
AK097759	0.31	0.27	0.15	0.11	0.16	0.13	0.42	0.34	0.54	0.38	0.26	0.38	0.25	0.38	0.18	0.2	0.27	0.04	0.23	0.05	0.09	0.09	0.67	0.48	0.55	0.31	0.43	0.63
AK097787	0	0	0	0	0	0	0	0	0	0	0	0	0	0	0	0	0	0	0	0	0	0	0	0.02	0	0	0	0
AK097791	0.11	0.12	0.09	0.06	0.05	0.03	0.33	0.23	0.1	0.03	0.01	0.1	0.01	0.09	0.12	0.12	0.03	0	0.1	0	0.03	0.01	0.04	0.1	0.06	0.08	0.09	0.02
AK097794	0.83	1.66	2.81	0.76	0.94	1.81	1.04	0.73	2.18	0.89	1.52	0.87	0.95	0.71	0.97	0.87	1.76	0.49	1.14	0.39	0.52	0.75	1.33	1.72	1.17	0.83	2.24	1.48
AK097803	7.76	9.53	2.6	4.78	0.55	0.16	3.19	3.96	1.83	0.11	5.05	0.14	1.19	0.07	2.56	2.1	2.46	4.13	0.52	1.3	0.08	0	6.77	4.55	5.22	0.04	2.36	0.35
AK097814	0	0	0	0	0	0	0	0	0	0	0	0	0	0	0	0	0	0.05	0	0	0	0	0	0	0	0	0	0
AK097816	0.02	0	0	0.01	0	0	0	0	0	0	0	0	0	0	0	0	0.03	0	0	0	0	0	0	0	0.05	0.13	0.11	0
AK097829	0	0.03	0	0	0	0	0	0.01	0	0	0	0	0	0	0	0	0.07	0	0	0	0.01	0	0.11	0	0	0	0	0
AK097836	0	0.02	0.01	0	0	0.01	0	0	0	0	0	0	0.01	0	0	0	0	0	0.02	0	0.04	0	0.02	0.02	0.06	0.01	0.02	0.1
AK097853	0	0	0	0	0	0	0	0.03	0	0	0	0	0	0	0	0	0	0	0	0	0	0	0	0	0	0	0	0
AK097866	0	0	0	0	0	0	0	0.03	0.07	0	0	0	0.02	0	0	0.02	0	0	0.04	0	0	0.04	0	0	0.28	0	0	0
AK097878	0.78	9.02	4.17	5.13	2.73	3.43	5.84	4.98	2.68	1.5	3.35	3.05	4.61	3.41	1.89	3.33	9.18	5.17	4.82	2.3	3.87	5.48	3.79	8.04	5.34	1.89	2.52	3.98
AK097902	0	0	0	0	0	0.01	0	0	0	0	0	0	0	0	0	0	0	0	0	0	0	0	0.02	0	0	0	0	0
AK097910	0	0	0	0	0	0	0.03	0.03	0	0	0.04	0.01	0	0	0	0	0	0	0	0	0.03	0	0	0.02	0	0	0	0
AK097921	0.17	0.11	0.06	0	0	0	0	0.2	0.13	0	0	0	0.37	0	0	0	0	0	0	0.08	0	0.09	0.12	0	0	0	0.1	0.99
AK097934	0.21	0.77	0.14	0.16	0.31	0.76	0.27	0.58	0.93	0.05	0.36	0.6	0.25	0.54	0.11	0.25	0.83	0.24	0.36	0.03	0.09	0.51	1.05	1.22	0.42	0.31	1.2	0.66
AK097952	0	0	0	0	0.01	0	0	0.03	0	0	0	0	0.01	0	0.01	0	0	0	0	0	0	0	0	0	0	0	0	0
AK097957	0.08	0.14	0.11	0.11	0.06	0	0.12	0.15	0.47	0.11	0.11	0	0.09	0.07	0.03	0.17	0.2	0.12	0.12	0	0.1	0.11	0.75	0.06	0.47	0.14	0.64	0.47
AK098012	0.02	0.02	0	0	0	0.01	0.07	0.03	0.23	0	0	0.05	0.09	0	0	0.01	0.15	0.03	0.15	0	0.04	0.07	0.02	0.07	0.2	0.01	0.14	0.04
AK098067	0.2	0.07	0.07	0.06	0.1	0.09	0.33	0.18	0.29	0.12	0.08	0.29	0.2	0.11	0.04	0.01	0.63	0.07	0.28	0.05	0.07	0.21	0.16	0.15	0.28	0.3	0.16	0.74
AK098095	6.02	8.84	6.45	4.75	8.24	5.99	8.91	9.68	8.65	6.54	5.58	5.76	9.08	6.49	6.31	5.51	10.44	7.71	11.83	5.9	5.29	8.74	9.08	9.04	9.26	9.67	8.7	10.5
AK098198	0	0	0	0	0	0	0	0	0.05	0	0	0	0	0	0	0.02	0	0	0	0.02	0.04	0	0.09	0	0	0.02	0.04	0
AK098263	0.31	0.8	0.61	0.33	0.72	0.3	0.71	0.6	0.33	0.33	0.5	0.39	0.29	0.35	0.21	0.26	0.65	0.53	0.47	0.24	0.23	0.65	0.52	0.89	1.34	0.24	1.17	0.34
AK098303	2.1	10.72	5.58	2.92	2.76	2.7	4.68	7.69	7.45	9.89	1.46	2.9	3.43	1.83	5.95	3.56	30.81	6.81	9.5	2.87	6.15	8.61	14.54	14.61	13.44	6.14	4.56	14.08
AK098333	0.42	0.17	0.18	0.14	0.39	0.21	0.31	0.31	0.48	0.17	0.27	0.22	0.37	0.11	0.24	0.16	0.75	0.09	0.42	0.28	0.3	0.34	0.79	0.45	0.39	0.39	0.07	0.59
AK098438	1.09	1.22	0.8	1.06	0.74	0.96	0.78	1.37	1.82	0.67	1.09	0.66	1.64	1.14	0.66	0.23	3.27	0.06	2.34	0.44	0.41	0.05	1.75	3.77	2.35	1.71	2.57	1.24
AK098481	0.52	0.25	0.17	0.06	0.31	0.12	0.72	0.16	0.85	0.54	0.22	0.5	0.35	0.32	0.19	0.22	0.95	0.2	1.06	0.24	0.13	0.3	1.52	0.47	1.27	0.29	1.15	2.09
AK098491	0.63	1.76	1.88	0.64	0.5	0.58	1.6	1.54	1.17	1.4	0.87	1.38	0.75	0.8	0.58	0.78	1.36	0.39	1.64	0.3	0.76	0.75	2.69	1.13	2.51	0.93	2.89	2.34
AK098548	0	0	0	0	0	0	0	0	0	0	0	0	0	0	0	0	0	0	0	0	0.08	0	0.05	0	0	0.03	0	0
AK098560	0	0	0.02	0	0	0	0	0	0	0	0	0	0	0	0	0	0	0	0	0	0	0	0	0	0	0.02	0	0
AK098570	0	0	0	0	0	0	0	0	0	0	0	0	0	0	0	0	0	0	0	0	0	0	0	0	0	0	0	0
AK098656	0	0	0	0	0	0	0	0	0	0	0	0.02	0	0	0	0	0	0	0	0	0	0	0	0	0	0	0	0
AK098665	0.13	0.02	1.15	0.02	0.05	0.45	0.04	0.06	0.03	0.21	0.59	0.45	0.16	0	0.03	0.11	0	0	0	0	0	0.05	0	0	0	0.09	0	0
AK098705	0.18	0.3	0.32	0.02	0.46	0.22	0.27	0.22	0.78	0.13	0.12	0.44	0.3	0.18	0.33	0.1	1.08	0.25	0.2	0.19	0.13	0.5	0.49	0.87	1.68	0.27	1.7	0.58
AK098727	0.05	0.02	0.1	0.03	0.06	0.02	0.04	0.07	0.04	0.04	0.06	0.11	0.02	0.03	0.05	0.01	0.29	0.01	0.29	0.04	0.07	0.1	0.23	0.12	0.47	0.09	0.15	0.18
AK098763	0	0	0.01	0	0	0	0.01	0	0	0	0	0	0.01	0	0	0	0	0	0	0	0.05	0	0	0	0	0	0	0
AK098769	0	1.9	0.03	0.13	0	0	0.6	0.48	0	0	0.22	0	0	0	0	0	0	0	0.04	0.25	0.08	0.5	2.38	0.24	2.55	0	0	1.16
AK098783	0.11	0	0.28	0.2	0.37	0.09	0.45	0.1	0.05	0.3	0.25	0.16	0	0.13	0.05	0.21	0.03	0.01	0.02	0.01	0.1	0	0.02	0	0.02	0	0.05	0.08
AK1	9.14	9.53	20.49	14.48	19.45	10.52	22.71	18.06	11.38	11.39	16.9	15.97	17.13	14	9.49	11.37	10.21	4.86	6.02	3.78	9.03	5.12	4.14	8.34	5.81	8.79	4.66	4.22
AK122764	0	0	0.15	0	0.04	0.06	0.05	0.05	0.07	0	0	0.04	0.04	0	0	0	0.09	0	0	0	0	0	0	0	0.06	0	0	0
AK123067	0	0	0	0	0	0	0	0	0	0	0	0	0	0	0	0	0	0	0	0	0	0	0	0	0	0	0	0
AK123141	1.12	1.97	1.09	0.61	1.56	0.75	1.12	2.99	2.34	1.44	0.65	1.2	1.36	1.03	0.84	0.9	2.72	2.17	5.03	1.45	2.38	2.28	4.67	1.83	2.62	2.52	4.87	4.52
AK123177	0.43	0.3	0.2	0.03	0.17	0.33	0.66	0.46	1.31	0.31	0.33	0.52	0.85	0.22	0.11	0.4	2.76	0.08	0.97	0.09	0.22	0.25	1.32	0.56	0.98	0.76	2.2	0.94
AK123181	0.3	0.23	0.39	0.52	0	0.23	0.54	0.64	0.31	0.35	0.21	0.18	0.07	0.08	0.07	0.77	0.06	0.02	0.22	0	0.31	0.17	0.42	0.16	0.7	0.2	0.33	0.33
AK123263	0.03	0.09	0.07	0.08	0.04	0.08	0.01	0.08	0.11	0.12	0.12	0.16	0.06	0.01	0.13	0	0.28	0.07	0.1	0.07	0.12	0.05	0.3	0.05	0.2	0.12	0.23	0.08
AK123292	0.04	0.15	0.05	0.04	0.13	0.04	0.13	0.25	0.34	0.04	0.09	0.23	0.06	0.06	0.08	0.14	0.61	0.04	0.34	0.05	0.04	0.22	1.7	0.43	0.19	0.11	0.3	1.13
AK123298	0.07	0	0.01	0	0.04	0.03	0.13	0.11	0.07	0.01	0.01	0	0.06	0	0.01	0.04	0	0.1	0.15	0.02	0.03	0	0.14	0.15	0.19	0.09	0.09	0.08
AK123300	0.75	2.56	2.62	0.88	1.29	1.41	1.35	2	2.5	1.72	0.62	1.56	1.39	0.81	1.53	0.68	3.5	2.07	3.26	1.8	3.25	2.39	2.83	2.76	3.4	1.63	1.79	3.48
AK123314	0.06	0.05	0.08	0.03	0.1	0.03	0.17	0.25	0.24	0.11	0.05	0.14	0.11	0.05	0.03	0.07	0.32	0.05	0.05	0.03	0.07	0.21	0.63	0.16	0.65	0.11	0.27	0.33
AK123332	0.48	0.24	0.12	0.08	0.33	0.23	0.35	0.34	0.56	0.31	0.24	0.31	0.15	0.11	0.12	0.12	0.5	0.31	0.36	0.16	0.26	0.27	1.01	0.57	0.94	0.36	0.59	0.67
AK123393	0.05	0	0	0.02	0.03	0	0.09	0.04	0	0	0.04	0	0.04	0	0	0	0	0	0	0.02	0	0	0.21	0	0.07	0	0.14	0.16
AK123416	0.01	0	0	0	0	0	0.01	0	0	0	0	0	0	0	0	0	0	0	0	0	0	0.01	0	0	0.01	0	0	0
AK123440	0	0	0	0	0	0	0	0	0	0	0	0	0	0	0	0	0	0	0	0	0	0	0	0	0	0	0	0
AK123450	0	0	0.03	0.03	0.04	0.06	0.02	0.02	0.14	0.1	0.04	0.04	0.03	0.07	0.02	0.05	0.09	0	0.07	0	0	0.05	0	0.02	0.13	0	0	0.07
AK123459	0.2	0.3	0.06	0.07	0.08	0.07	0.09	0.2	0.58	0.15	0.04	0.14	0.32	0.07	0.01	0.14	1.34	0.23	0.32	0.11	0.03	0.4	0.7	0.38	0.39	0.49	3.85	0.64
AK123543	0.22	0.46	0.2	0.11	0.39	0.14	0.4	0.63	0.84	0.34	0.16	0.28	0.35	0.25	0.29	0.31	1.06	0.49	0.75	0.14	0.12	0.28	0.44	0.44	0.59	0.84	1.05	0.31
AK123582	0.09	0.03	0.03	0.01	0.04	0.01	0.08	0.12	0.07	0.03	0	0.09	0	0.05	0.01	0.02	0.04	0	0	0.02	0	0.01	0.07	0.01	0.14	0.05	0	0.09
AK123584	0.3	0.27	0.11	0.29	0.29	0.44	0.29	0.22	0.51	0.33	0.1	0.15	0.17	0.11	0.19	0.23	0.22	0.33	0.37	0.54	0.19	0.25	0.33	0.35	0.36	0.37	0.46	0.64
AK123617	0.06	0.04	0.02	0.01	0.09	0.08	0.03	0.09	0.32	0.1	0.13	0.03	0.03	0.05	0.04	0.89	0.1	0.05	0	0.02	0.07	0.07	0.3	0.14	0.14	0.03	0.26	0.09
AK123632	0	0	0	0	0	0	0	0	0	0	0	0	0	0	0	0	0	0	0	0	0	0	0	0	0	0	0	0
AK123654	0.9	0.75	0.51	0.39	0.75	0.51	1.58	2.1	1.58	0.99	1	2.18	1.25	0.86	0.84	1.22	1.46	0.17	0.79	0.23	0.26	0.4	1.81	0.94	1.74	0.76	1.61	1.67
AK123675	22.38	43.42	21.34	13.73	39.06	24.31	34.18	31.92	43.97	23.46	17.99	21.38	38.01	20.63	23.76	15.66	45.99	42.83	57.67	39.9	17.07	52.14	31.72	35.32	39.13	30.21	39.26	47.18
AK123758	0	0.07	0	0	0	0.01	0	0.04	0.03	0	0	0.02	0	0	0	0	0	0	0.07	0	0	0.04	0.05	0.03	0.03	0.09	0.08	0.11
AK123771	0.08	0.09	0.08	0.05	0.09	0.05	0.1	0.22	0.06	0.02	0.1	0.05	0.08	0.02	0.07	0.07	0.23	0.2	0.06	0.03	0.12	0	0.35	0.13	0.3	0.18	0.11	0.24
AK123816	0	0	0	0	0	0	0	0.02	0	0	0	0	0	0	0.01	0	0	0	0	0.01	0	0	0	0	0	0	0.01	0.1
AK123826	0.11	0.09	0.09	0.1	0.06	0.07	0.21	0.16	0.13	0.12	0.06	0.15	0.11	0.03	0.02	0.07	0.16	0.1	0.34	0.05	0.17	0.08	0.23	0.25	0.29	0.12	0.06	0.15
AK123834	0.01	0.08	0.07	0.03	0	0.07	0.02	0.05	0.07	0.03	0.06	0.02	0	0	0.03	0.05	0	0.01	0.14	0.02	0.03	0	0.02	0.08	0.15	0.13	0.15	0
AK123868	0	0	0	0	0.1	0	0	0	0	0	0	0	0	0	0	0	0	0	0	0	2.62	0	0	0.3	0.01	0	0	0.01
AK123872	0.37	0.53	0.32	0.12	0.24	0.14	0.53	0.64	1.22	0.54	0.36	0.51	0.44	0.3	0.17	0.18	0.6	0.14	0.93	0.15	0.22	0.42	1.99	0.76	0.75	0.25	0.9	1.03
AK123878	0.16	0.56	0.45	0.03	0.22	0.15	0.03	0.15	0.9	0.34	0.02	0.75	0.13	0.05	0.17	0.07	0.7	0.18	0.74	0.08	0.35	0.38	1.77	1.21	1.92	0.16	3.68	1.18
AK123889	0.05	0.04	0.03	0	0.03	0.02	0.07	0.07	0.17	0.06	0.04	0.07	0.01	0.1	0.06	0.02	0.03	0.04	0.18	0	0.19	0.14	0.61	0.18	0.37	0.1	0.14	0.41
AK123891	0.04	0.04	0.04	0	0.02	0.01	0.09	0.02	0	0	0.03	0.07	0.07	0	0.05	0.01	0.14	0	0.26	0.02	0.01	0.01	0.63	0.1	0.12	0.1	0	0.02
AK123934	1.14	0.82	0.34	0.15	1.8	0.36	0.8	2.35	2.06	0.62	0.41	1.49	1.98	0.76	0.25	0.48	3.18	0.66	1.04	0.41	0.03	1.14	0.6	1.48	0.15	1.11	1.62	3.59
AK123947	2.28	0.94	2.93	1.66	2.55	2.35	1.45	1.9	1.75	1.83	1.86	1.05	2.44	1.24	1.87	1.5	3.28	1.11	1.79	0.93	2.35	0.82	3.68	2.13	1.76	1.21	3.54	2.46
AK123976	0.05	0.02	0.01	0.01	0.14	0.03	0.07	0.18	0.22	0.06	0.09	0.06	0.1	0.03	0.07	0.04	0.12	0	0.04	0.05	0.04	0.06	0.62	0.02	0.44	0.32	0.11	0.18
AK123998	0.2	0.27	0.28	0.13	0.06	0.11	0.35	0.34	0.43	0.32	0.2	0.27	0.03	0.56	0.07	0.17	1.45	0.08	0.25	0.01	0.09	0.05	0.58	0.3	0.36	0.36	0.28	0.25
AK124056	0.01	0.03	0.02	0	0.02	0.01	0	0.07	0	0	0.02	0.03	0	0	0	0	0	0.02	0	0	0	0.09	0	0	0	0.08	0.18	0.13
AK124066	0.09	0	0.01	0	0	0.04	0	0.04	0.47	0	0	0.07	0.13	0	0.01	0	0	0.12	0	0.02	0.06	0.02	0.05	0.02	0	0	0.11	0.11
AK124121	0	0.1	0	0.15	0.02	0.03	0.05	0.06	0.04	0.05	0.05	0.04	0	0	0.03	0	0	0.01	0.17	0	0.01	0	0.09	0.08	0.06	0	0.07	0
AK124130	0.6	1.09	0.56	0.38	0.73	0.41	0.99	1.21	2.32	1.16	0.72	0.57	0.81	0.61	0.28	0.51	0.46	0.5	2.15	0.28	1.43	0.81	3.58	1.03	1.98	0.77	2.06	2.94
AK124131	0	0	0	0.02	0	0.06	0	0.08	0	0.05	0.01	0.01	0	0	0	0.02	0	0	0	0	0	0	0.04	0	0.02	0	0	0
AK124179	0	0	0	0	0	0	0	0	0	0	0	0	0	0	0	0	0	0	0	0	0	0	0	0	0	0	0	0
AK124194	0.11	0.18	0.04	0.12	0.06	0.06	0.05	0.08	0.18	0.02	0.02	0.02	0.05	0.09	0.02	0.1	0.13	0.1	0.17	0.15	0.01	0.12	0.23	0.16	0.15	0.07	0.06	0.32
AK124197	0.11	0.64	0.12	0.06	0.15	0.1	0.2	0.21	0.5	0.16	0.2	0.25	0.16	0.13	0.11	0.19	0.49	0.12	0.54	0.07	0.1	0.38	0.42	0.63	0.67	0.29	0.92	0.73
AK124226	0	0	0	0	0	0	0	0	0.03	0.01	0	0	0	0	0	0	0	0	0	0	0	0	0	0.04	0.1	0.01	0	0.14
AK124233	11.75	14.19	16.45	8.37	10.73	8.61	19.73	14.45	19.88	17.88	9.64	9.77	13.19	5.96	10.69	8.36	22.23	7.88	21.5	5.52	6.23	11.2	29.39	13.97	26.79	12.54	27.54	29.34
AK124262	0.06	0.25	0.02	0.04	0.04	0.05	0.04	0.07	0.11	0.08	0.01	0.05	0.06	0.01	0.04	0.03	0.36	0.25	0.16	0.09	0.05	0.3	0.21	0.44	0.37	0.17	0.33	0.15
AK124272	0	0	0	0	0	0	0	0.01	0	0	0	0	0	0	0	0	0	0	0.01	0	0.11	0	0	0	0.05	0	0	0
AK124308	0	0	0.02	0	0	0.02	0	0	0.07	0.03	0	0.03	0	0.02	0.01	0.02	0	0	0	0	0	0	0.04	0	0	0	0	0
AK124326	0.25	0.04	0.3	0.09	0.13	0.09	0.68	0.2	0.6	0.14	0.23	0.22	0.31	0.1	0.31	0.14	0.03	0.1	0.28	0.04	0.02	0.01	0.19	0.02	0.45	0.06	0.36	0.52
AK124327	0.09	0.07	0.09	0.07	0.12	0.1	0.48	0.08	0.08	0.11	0.08	0.18	0.19	0.13	0.13	0.05	0.17	0	0.04	0.01	0	0	0.05	0.06	0	0.1	0.07	0.04
AK124399	0	0	0.06	0.01	0.01	0	0.01	0	0.08	0.05	0.02	0	0.15	0	0.04	0.01	0.15	0.01	0.01	0.04	0.03	0.1	0.06	0.05	0.15	0.03	0.1	0.01
AK124433	0.31	0.93	0.17	0.23	0.39	0.23	1.45	0.89	0.81	0.44	0.43	0.73	0.36	0.42	0.19	0.4	1.21	0.23	0.64	0.14	0.04	0.32	0.95	0.65	0.88	0.46	0.73	0.43
AK124439	0.17	0.27	0.65	0.77	0.17	0.14	1.19	0.38	0.47	0.04	0.38	0.52	0.56	0.27	0.37	0.69	0.35	0.1	0.47	0.04	0.06	0.16	0.35	0.3	0.5	0.02	0.25	0.48
AK124465	0.02	0.16	0.05	0.08	0.02	0.04	0.06	0.03	0.05	0	0.04	0.03	0.03	0.01	0.01	0.04	0	0.04	0.04	0.01	0.11	0.09	0.05	0.15	0.1	0.21	0.05	0.07
AK124484	1.45	5.33	1.16	1.2	2.25	2.1	2.01	3.47	4.42	2.07	2.2	1.58	2.39	2.61	2.27	1.43	4.78	3.79	4.68	3.05	1.41	4.27	3.82	3.48	4.72	3	2.52	5.41
AK124523	0.38	1.14	0.64	0.59	0.66	0.66	1.17	0.96	1.55	0.85	0.72	0.55	0.85	0.79	0.59	0.47	1.2	0.7	2.08	0.62	0.56	0.38	1.93	1.5	1.85	1.03	1.66	2
AK124578	0.05	0.04	0	0.01	0.03	0	0.07	0.03	0.08	0.03	0.27	0.15	0.02	0.06	0	0.08	0.02	0.02	0.14	0	0.11	0	0.34	0.04	0.06	0.03	0.33	0
AK124673	0.01	0	0	0	0	0	0	0	0	0	0	0	0	0	0	0	0	0	0.01	0	0	0.04	0	0	0.02	0	0	0
AK124680	1.12	0.85	1.74	1.18	2.4	0.92	1.52	1.74	1.54	1.79	1.24	1.13	1.92	0.73	1.23	1.03	1.97	1.26	2.99	0.77	1.05	1.61	1.5	1.44	1.56	1.73	2.05	2.3
AK124682	0	0.02	0.01	0	0.01	0	0	0	0.05	0	0.02	0.01	0	0	0	0.01	0.06	0.01	0.01	0	0	0	0.03	0.04	0.1	0.06	0.02	0.02
AK124806	2.55	3.22	1.64	0.91	1.58	2.33	4.07	2.73	5.9	3.16	1.15	2.95	3.38	2.49	2.22	1.92	3.3	1.78	2.81	1.04	0.78	2.3	5.39	3.26	6.04	3.57	5.82	5.75
AK124820	0	0	0.02	0	0	0	0.01	0.02	0.26	0	0	0	0	0	0	0	0	0	0	0.07	0	0	0	0	0.02	0	0.03	0
AK124832	0	0.01	0	0	0	0	0	0	0	0	0	0	0	0	0	0	0	0	0	0	0	0	0	0	0.08	0	0.01	0
AK124857	0.01	0.07	0.14	0.02	0.06	0.14	0.11	0.16	0.07	0.05	0.03	0.04	0.09	0.01	0.11	0.03	0.04	0.06	0.06	0.02	0.06	0.07	0	0.03	0	0.03	0.13	0.09
AK124930	0.37	0.34	0.21	0.02	0.15	0.08	0.34	0.38	0.76	0.2	0.18	0.31	0.36	0.26	0.05	0.02	0.55	0.13	0.54	0.18	0.14	0.14	0.85	0.36	0.48	0.24	0.45	0.73
AK124939	0.07	0	0	0	0	0.03	0	0.19	0.03	0.02	0.09	0.04	0.05	0	0.02	0	0	0.02	0.09	0.04	0	0.03	0.05	0	0.08	0	0.13	0.02
AK124950	0.31	0.96	2	0.87	0.69	1.46	1.37	1.51	2.13	1.02	0.69	0.69	1.27	0.52	1.37	1.29	1.13	0.84	1.55	0.65	0.57	1.05	1.11	1.14	1.22	0.93	1.22	1.47
AK124970	1.47	1.84	0.46	0.28	1.28	0.32	1.65	1.89	2.43	1.17	1.13	1.03	1.46	1.1	0.49	0.67	2.45	0.91	3.44	1.03	0.74	1.94	3.85	1.68	4.84	2.16	3.15	4.99
AK124973	0.11	0.26	0.39	0.11	0.09	0.17	0.21	0.4	0.22	0.14	0.16	0.16	0.13	0.09	0.12	0.13	0	0.09	0.2	0.1	0.27	0.19	0.4	0.4	0.54	0.1	0.29	0.6
AK125001	0	0	0	0	0.03	0	0	0	0.19	0	0.03	0	0.08	0	0	0	0.03	0.08	0	0	0	0	0.15	0.04	0.02	0	0	0
AK125040	0.01	0.02	0	0	0	0.21	0.04	0	0	0	0	0	0.44	0	0.01	0	0.03	0	0	0.02	0	0	0	0	0	0	0.04	0.4
AK125051	0.02	0.01	0	0	0.01	0.01	0.01	0.03	0	0.01	0	0.01	0.02	0.01	0.02	0.01	0	0	0.02	0	0	0.01	0	0.03	0.05	0.01	0.02	0.03
AK125078	0	0	0	0	0	0.08	0	0.05	0	0	0	0	0	0	0	0	0	0	0.18	0	0	0	0	0	0	0.07	0	0
AK125128	0	0	0	0	0	0	0	0	0	0	0	0	0	0	0	0	0	0	0	0	0	0	0	0	0	0	0	0
AK125157	1.45	0.76	2.47	1.72	0.24	1.43	3.59	3.47	1.63	0.71	1.03	1.67	0.51	0.7	1.06	1.85	0.16	0.35	2.01	0.39	0.02	0.71	0.44	0.53	0.35	0.12	0.94	0.44
AK125212	1.56	1.05	0.92	0.48	1.25	0.94	2.4	1.9	2.06	1.52	1.24	1.36	2.1	0.7	1.05	0.95	1.56	0.67	2.36	0.5	0.6	1.57	3.26	1.26	2.94	1.46	4.85	3.59
AK125237	0.08	0	0.05	0	0.05	0.08	0.15	0.07	0	0.04	0.05	0.15	0	0	0.04	0	0.36	0	0	0	0.42	0	0.04	0.16	0	0	0.08	0
AK125257	0	0	0.04	0	0	0.03	0	0	0	0	0.06	0.06	0	0	0	0.02	0	0.02	0	0.02	0.16	0	0.03	0.06	0.15	0.11	0	0.12
AK125288	0	0.02	0	0	0	0	0	0	0	0	0	0	0	0	0	0	0	0	0	0	0	0	0	0	0.09	0	0	0.02
AK125301	6.37	8.07	5.51	4.52	7.25	5.23	8.71	10.83	14.53	6.81	7.21	7.13	6.24	5.36	6.14	5.3	9.1	3.4	10.02	3.54	2.64	5.74	15.86	8.64	14.14	4.5	9.26	13.87
AK125311	0	0	0.02	0	0	0	0	0	0	0	0.01	0	0	0	0	0	0.05	0	0	0	0.01	0	0.04	0	0	0	0	0
AK125333	0	0	0	0	0	0	0	0	0	0	0	0	0	0	0	0	0	0	0	0	0	0	0	0	0	0	0	0
AK125397	0.01	0.14	0	0.01	0.13	0.03	0	0.17	0.43	0	0.07	0	0.32	0.09	0.15	0	0.04	0.04	0.14	0.17	0.05	0.06	0.09	0.08	0.11	0.08	0.12	0
AK125412	0.08	0.18	0.24	0.1	0.19	0.12	0.43	0.25	0.25	0.11	0.35	0.13	0.05	0.03	0.12	0.11	0.31	0.12	0.23	0.01	0.15	0.11	0.3	0.19	0.23	0.06	0.35	0.22
AK125437	0	0	0	0.03	0.02	0.01	0.01	0.08	0.04	0.02	0.01	0.02	0.01	0.01	0	0.03	0.08	0.04	0.01	0	0.02	0.03	0.04	0.1	0	0.02	0.13	0.16
AK125463	0.21	0.37	0.41	0.21	0.19	0.23	0.59	0.58	0.95	0.42	0.25	0.24	0.3	0.2	0.22	0.12	0.25	0.28	0.55	0.11	0.16	0.39	0.63	0.57	0.95	0.31	0.6	0.66
AK125489	0.24	0.43	0.54	0.37	0.31	0.31	0.45	0.5	0.37	0.27	0.29	0.23	0.42	0.16	0.37	0.28	0.51	0.39	0.78	0.08	0.15	0.21	0.45	0.31	0.41	0.19	0.58	0.34
AK125500	0.53	1.06	0.64	0.44	0.54	0.41	1.77	1.38	1.4	0.56	0.9	0.71	0.46	0.47	0.29	0.32	1.11	0.27	0.71	0.05	0.61	0.4	2.08	1.07	1.44	0.61	0.92	1.42
AK125516	0.16	8.59	0.08	0.11	0.13	0.5	0.29	0.21	1.39	0.26	0.14	0.27	0.29	0.43	0.29	0.15	3.98	9.05	2.58	1.77	0.88	5.37	2.53	13.06	3.55	1.47	6.22	5.49
AK125532	0.53	2.87	0.9	0.9	0.14	0.21	2.21	3.02	1.61	0.46	0.74	1.45	0.37	2.29	1.39	0.4	9.51	2.44	3.93	5.74	6.43	5.51	4.29	9.42	7.59	7.18	8.02	3.43
AK125558	0	0	0.17	0.12	0	0.27	0	0	0	0	0.18	0	0.16	0	0	0.58	0	0	0.54	0	0.34	0	0	0	0	0	0	0
AK125594	0.04	0.15	0.01	0.03	0.07	0.02	0.02	0.12	0.07	0.07	0.06	0.11	0.16	0.03	0.05	0.05	0.32	0.04	0.16	0.03	0.04	0.24	0.81	0.13	0.33	0.11	0.7	0.57
AK125598	0.94	0.92	0.91	0.68	1.06	0.52	1.39	1.35	1.94	1.26	0.59	0.93	1.64	1.03	0.33	0.48	1.21	0.37	2.06	0.35	1.01	1.86	1.24	0.81	1.34	1.23	1.03	1.49
AK125599	0.07	0.05	0	0	0.02	0	0.06	0.04	0	0.05	0.02	0.04	0.03	0	0.01	0.02	0.21	0.02	0	0.03	0	0.01	0.02	0.03	0.44	0.05	0	0.05
AK125676	0	0	0.04	0	0	0.03	0	0	0	0	0	0	0.02	0	0	0	0.04	0.11	0	0	0	0	0	0	0	0	0	0
AK125684	0.31	0.33	0.27	0.13	0.23	0.24	0.91	0.75	0.39	0.57	0.82	0.38	0.19	0.1	0.28	0.42	0.85	0.34	0.33	0.08	0.26	0.27	0.86	0.33	0.43	0.24	0.52	0.9
AK125686	0.08	0	0.09	0.07	0.17	0.19	0.07	0.07	0.66	0.03	0.06	0.05	0.12	0	0.01	0.07	0.13	0.09	0.1	0.13	0.1	0.05	0.32	0	0.21	0.18	0.17	0.22
AK125699	1.73	0.99	2.19	1.53	1.93	1.64	2.46	2.07	2.28	2.36	1.33	2.75	2.44	4.91	1.54	4.26	1.6	1	1.09	0.74	0.75	1.06	2.27	1.7	2.98	1.39	2.98	1.25
AK125701	0.13	0.34	0.28	0.17	0.32	0.18	0.67	0.42	0.11	0.26	0.15	0.25	0.19	0.13	0.08	0.09	0.45	0.1	0.24	0.14	0.16	0.05	0.64	0.4	0.35	0.28	0.54	0.26
AK125726	0.19	0.66	0.54	0.19	0.26	0.32	0.89	0.78	0.74	0.25	0.4	0.38	0.16	0.2	0.13	0.51	0.11	0.36	0.18	0.15	0.12	0.23	0.59	0.66	0.77	0	0.39	0.35
AK125727	1.44	3.53	1.67	0.85	2.26	2	3.88	3.04	3.99	1.87	2.16	2.36	2.57	1.61	1.46	1.16	2.82	1.45	2.38	0.88	0.56	1.57	2.57	1.3	3.46	2.2	2.8	2.6
AK125737	0.03	0.14	0	0.01	0.07	0.02	0	0.03	0.02	0.01	0.04	0.05	0.02	0.03	0.03	0.03	0.39	0.3	0.18	0.26	0.13	0.14	0.4	0.16	0.18	0	0.11	0.29
AK125749	0.06	0.12	0.16	0.03	0.01	0.13	0.04	0.04	0.26	0.35	0.03	0.17	0.03	0.03	0.12	0.04	0.03	0	0.1	0	0.03	0.07	0.11	0.05	0	0.08	0.02	0.28
AK125759	0.1	0	0.09	0.02	0.08	0.1	0.08	0.18	0.19	0	0.12	0.05	0.39	0	0.04	0.1	0	0.08	0.08	0.06	0.23	0	0.08	0.21	0.41	0.12	0	0
AK125769	0.13	0.02	0.04	0.05	0.08	0	0.11	0.1	0.09	0.06	0.11	0.04	0.07	0.01	0.02	0.04	0.08	0.01	0.12	0.05	0	0.12	0.18	0	0.23	0.02	0.29	0.17
AK125821	0.08	0.23	0.03	0.02	0.08	0.07	0.02	0.18	0.13	0.1	0.04	0.02	0.06	0.05	0.05	0.08	0.14	0.07	0.21	0.08	0.08	0.17	0.31	0.1	0.52	0.12	0.34	0.08
AK125858	0.04	0.07	0.08	0.01	0.08	0.07	0.07	0.09	0.2	0.08	0.06	0.09	0.1	0.03	0.05	0.07	0.05	0.03	0.03	0.01	0.03	0.09	0.06	0.05	0.07	0.05	0.04	0.04
AK125860	0.9	0.62	0.71	0.26	0.95	0.48	1.07	1.14	1.36	0.96	0.75	0.8	1.2	0.48	0.64	0.71	1.41	0.68	1.18	0.44	0.65	0.88	2.03	0.88	1.96	0.75	1.3	0.97
AK125871	0.55	0.61	0.59	0.25	0.77	0.23	0.82	0.86	0.82	0.63	0.38	0.44	0.6	0.2	0.42	0.32	1.21	0.26	1.48	0.32	1.16	0.59	2.75	0.64	2.54	0.94	4.08	1.72
AK125955	0	0.06	0	0	0	0.02	0.01	0.01	0	0.03	0	0	0	0	0	0.02	0	0.07	0.03	0.03	0.01	0	0.08	0.11	0.01	0.01	0.33	0
AK125960	0	0.84	0.01	0	0	0.36	0	0.87	0.8	0.67	0	1.1	1.47	0	0.01	0.82	0.85	0.61	0	0	0.77	0	0.38	0.48	0	0.74	0.61	0.03
AK125994	0.01	0	0.01	0	0	0.01	0	0.03	0	0.01	0.01	0.02	0	0.02	0	0	0	0	0	0	0.02	0.02	0.04	0	0	0	0.11	0.06
AK126042	0	0.01	0	0.02	0	0.01	0.01	0.05	0	0.03	0.02	0	0	0.02	0.01	0	0	0	0	0	0	0.03	0.04	0.05	0	0	0.01	0.04
AK126075	0.03	0	0.01	0	0.04	0.02	0.02	0	0.06	0.01	0.03	0.02	0.02	0	0.01	0.01	0.09	0	0.04	0.03	0	0.01	0.04	0.01	0.03	0	0.06	0.02
AK126080	0.19	0.38	0.12	0.16	0.65	0.19	0.54	0.17	0.18	0.42	0.17	0.1	0.31	0.06	0.27	0.19	0.31	0.2	1.26	0.18	0.05	0.37	1.01	0.33	1.07	0.5	0.89	0.58
AK126180	0.36	1.13	0.6	0.26	0.3	0.61	0.78	0.95	1.69	0.55	0.83	0.5	0.49	0.21	0.37	0.26	0.71	0.14	0.59	0.12	0.54	0.31	1.47	0.92	1.95	0.53	0.78	1
AK126213	0.44	0.31	0.45	0.48	1.15	0.28	0.95	1.25	1.22	0.43	0.53	0.68	0.57	0.68	0.67	0.52	0.87	0.14	0.87	0.19	0.15	0.35	1.04	0.52	0.66	0.44	0.9	1.02
AK126225	2.18	4.02	3.56	1.78	2.83	2.15	3.25	2.5	3.82	2.58	2.44	2.16	2.54	2.14	1.76	1.72	4.55	2.45	1.64	2.06	1.37	1.6	3.02	2.31	3.72	3.03	2.66	3.22
AK126251	0.2	0.33	0.34	0.08	0.3	0.15	0.27	0.26	0.27	0.38	0.1	0.15	0.25	0.09	0.12	0.1	0.4	0.12	0.54	0.06	0.11	0.38	0.78	0.15	0.67	0.42	0.68	0.61
AK126253	0.08	0.04	0.02	0	0.05	0.01	0.24	0.12	0.25	0.08	0.02	0.04	0	0.01	0.07	0.02	0.12	0	0.06	0	0.05	0	0.08	0	0.05	0.01	0.05	0.05
AK126266	1.87	0.78	2.36	2.91	2.01	5.3	2.31	10.52	22.4	2.78	3.28	7.84	1.39	1.14	2.3	9.21	3.02	0.47	3.97	0.59	0.03	2.12	4.97	9.75	8.68	3.33	8.93	2.4
AK126278	0.35	0.63	0.54	0.13	0.4	0.43	0.87	0.88	1.22	0.69	0.64	0.56	0.55	0.39	0.34	0.28	0.94	0.26	0.89	0.3	0.45	0.44	2.27	1.21	2.31	0.51	2.66	1.54
AK126286	0.22	0.8	0.23	0.15	0.31	0.23	0.22	0.81	0.9	0.15	0.2	0.46	0.47	0.37	0.29	0.18	0.93	0.6	0.77	0.38	0.38	0.47	0.97	0.85	0.73	0.75	2.67	0.71
AK126307	0.01	0	0.09	0.03	0.03	0.04	0	0.06	0.07	0.04	0.01	0	0.05	0	0.3	0.02	0.39	0	0.02	0.01	0.01	0.04	0.12	0.04	3.06	1.84	0	0.03
AK126318	1.27	1.38	2.13	1.19	1.37	0.85	1.55	2.68	3.34	2.03	1.8	1.38	1.39	0.66	1.17	1.39	1.74	0.51	2.29	0.5	2.05	1.08	4.62	2.36	4.55	1.48	2.32	2.9
AK126334	0	0	0	0	0	0	0	0	0	0	0	0	0	0	0	0	0	0	0	0	0	0	0	0	0	0	0	0
AK126351	0.34	0.35	0.16	0.08	0.19	0.16	0.73	0.4	0.94	0.27	0.2	0.45	0.36	0.3	0.12	0.31	0.28	0.06	0.22	0.05	0.04	0.08	0.5	0.31	0.66	0.26	0.92	0.36
AK126380	0.43	0.7	1.19	0.58	0.51	0.63	1.45	0.97	1.97	1.46	0.67	0.91	0.56	0.57	0.43	0.92	1.04	0.14	0.68	0.15	0.3	0.23	1.14	0.54	1.16	0.63	0.68	1.02
AK126532	0	1.08	1.07	0	0	0	0.81	0	0	0	0.26	0	0	0	0	0	0	0	0	0	0	0	0	0	0	0	0	0
AK126539	0.04	0.04	0.32	0.06	0.09	0.22	0.08	0.16	0.43	0.47	0.27	0.11	0.06	0.08	0.14	0.17	0.08	0.01	0.29	0.01	0.02	0.03	0.07	0.13	0.12	0.01	0.01	0.01
AK126616	0	0.09	0	0.02	0	0	0.16	0	0.22	0	0.03	0	0.03	0.02	0	0.03	0.19	0	0	0	0.03	0.1	0	0	0.09	0	0	0
AK126635	0.24	0.28	0.48	0.23	0.12	0.18	0.48	0.77	0.95	0.61	0.38	0.25	0.39	0.13	0.2	0.37	0.79	0.03	0.55	0.18	0.22	0.31	0.63	0.31	0.89	0.4	0.93	0.37
AK126693	0.12	0.32	0.31	0.33	0.16	0.14	0.48	0.53	0.59	0.44	0.36	0.27	0.18	0.07	0.15	0.18	0.63	0.05	0.2	0.09	0.14	0.08	0.51	0.46	0.7	0.08	0.54	0.48
AK126717	0.29	0.32	0.06	0.14	0.35	0.29	0.37	0.41	0.33	0.49	0.4	0.36	0.46	0.03	0.04	0.2	0.32	0.59	1.06	0.13	0.26	0.34	0.89	0.04	0.46	0.5	0.37	1
AK126744	0	0	0	0	0	0.01	0	0	0	0	0.01	0.03	0.01	0	0	0	0	0	0.01	0	0	0	0	0.03	0.01	0.01	0	0
AK126852	0.04	0.3	0.07	0.03	0.05	0.04	0.04	0.03	0.13	0.08	0.05	0.06	0.06	0.02	0.01	0.03	0.25	0.1	0.18	0.04	0.01	0.12	0.11	0.17	0.28	0.07	0.05	0.3
AK127026	0.08	0.15	0.24	0.29	0.19	0.25	0.41	0.17	0.27	0.35	0.29	0.18	0.08	0.17	0.03	0.06	0.4	0.07	0.51	0.14	0.21	0.62	0.97	0.42	0.27	0.16	0.22	0.24
AK127048	0.07	0.06	0.05	0.02	0.07	0.08	0.06	0.11	0.13	0.08	0.12	0.06	0.05	0.01	0.03	0.07	0.23	0.03	0.1	0	0.08	0.02	0.17	0.08	0.29	0.03	0.09	0.23
AK127087	0.18	0.22	0.08	0.08	0.12	0.05	0.36	0.21	0.36	0.4	0.23	0.12	0.14	0.04	0.05	0.11	0.34	0.05	0.34	0.06	0.15	0.07	0.96	0.29	1.1	0.26	0.59	0.7
AK127120	0	0.02	0.01	0.01	0	0.03	0	0.02	0.02	0	0	0.01	0	0.01	0.01	0.01	0.01	0.01	0.03	0.02	0.01	0.04	0.15	0.02	0.02	0.07	0.08	0.22
AK127124	0	0	0	0	0	0	0	0	0	0	0	0	0	0.15	0	0	0.07	0	0	0	0.04	0	0	0	0	0	0	0
AK127179	0.09	0.09	0.04	0.1	0.1	0.08	0.21	0.23	0.28	0.09	0.08	0.07	0.09	0.08	0.06	0.06	0.22	0	0.26	0.06	0.03	0.1	0.17	0.12	0.14	0.22	0.17	0.19
AK127183	0.14	0.78	0.32	0.09	0.54	0.34	0.26	0.23	0.21	0.15	0.41	0.28	0.16	0.5	0.22	0.04	0.89	0.62	0.52	0.12	0.71	0.34	0.12	0.84	0.34	0.44	0.09	0.16
AK127190	0.12	0.35	0.31	0.08	0.08	0.21	0.2	0.13	0.4	0.09	0.11	0.09	0.09	0.17	0.17	0.05	0.33	0.21	0.3	0.21	0.08	0.14	0.19	0.39	0.12	0.2	0.22	0.15
AK127191	0.01	0.01	0	0	0	0	0.01	0	0.08	0	0	0	0.01	0	0	0	0.05	0	0.07	0.03	0	0.03	0.39	0.02	0.04	0	0.22	0.15
AK127224	0.11	0.28	0	0.04	0	0	0.35	0.29	0.2	0.3	0.1	0.41	0.22	0.14	0.4	0	0.11	0.1	0.18	0.05	0.19	0.04	0.51	0.19	0.44	0.45	0.23	0.58
AK127270	0	0.04	0.01	0	0.02	0.01	0	0.01	0.08	0	0.09	0.01	0.01	0.02	0	0.01	0.05	0.16	0	0.03	0.01	0.07	0.04	0.24	0.03	0	0.08	0.05
AK127339	0.21	0.17	0.45	0.14	0.17	0.1	0.42	0.59	0.4	0.28	0.27	0.25	0.15	0.19	0.1	0.09	0.55	0.08	0.41	0.1	0.08	0.06	0.21	0.18	0.83	0.21	0.23	0.29
AK127378	0.36	0.75	0.27	0.13	0.11	0.27	0.39	1.13	1.37	0.26	0.14	0.54	0.08	0.48	0.23	0.19	0.48	0.23	0.14	0.02	0.29	0.1	0.69	0.09	1.96	0.08	0.23	0.56
AK127380	0.09	0.09	0.15	0.08	0.12	0.17	0.1	0.06	0.35	0.07	0.1	0.06	0.3	0.08	0.06	0.1	0.26	0.05	0.16	0.19	0.08	0.14	0.05	0.07	0.02	0.07	0.17	0.19
AK127400	0	0.04	0.01	0	0	0.03	0	0.05	0	0	0.12	0	0.01	0	0	0	0	0	0.04	0	0	0.02	0.08	0.12	0	0	0.16	0.12
AK127443	0.26	0.44	0.33	0.08	0.15	0.14	0.55	0.54	0.9	0.63	0.24	0.34	0.34	0.13	0.28	0.29	0.89	0.25	0.63	0.12	0.34	0.46	1.25	0.94	1.01	0.62	2.15	1.03
AK127472	1.14	0.44	0.54	0.23	2.96	0.28	1.44	1.43	0.8	0.73	1.42	1.69	4.21	0.42	0.51	0.41	0.4	0.14	0.27	0.19	0.12	0.51	0.91	0.68	0.85	0.77	0.41	0.61
AK127555	3.3	1.62	1.67	1.02	2.18	2.04	1.39	3.25	3.8	1.53	1.38	2.73	2.68	1.77	0.75	0.93	6.54	1.19	1.13	0.97	0.3	1.32	1.66	2.55	2.82	1.85	1.58	2.43
AK127557	0.02	0.01	0	0	0.01	0	0	0	0.01	0.01	0.02	0.02	0	0	0.01	0	0.08	0	0	0	0.02	0	0.11	0	0.02	0.01	0.06	0.02
AK127609	0.22	0.1	0.27	0.2	0.14	0.22	0.72	0.28	0.41	0.2	0.23	0.13	0.17	0.1	0.09	0.07	0.39	0	0.23	0.07	0.06	0.01	0.37	0.16	0.18	0.08	0.09	0.14
AK127697	0	0	0.06	0.01	0.07	0.03	0.01	0.07	0	0.17	0.22	0.06	0.01	0	0.04	0.21	0	0	0	0	0	0	0	0	0.13	0	0	0.01
AK127787	0.19	1.62	0.08	0.1	0.22	0.21	0.15	0.08	0.42	0.2	0.03	0.18	0.19	0.15	0.05	0.12	0.71	0.54	0.39	1.73	0.01	0.38	0.68	0.8	0.7	0.05	1.7	1.74
AK127846	0	0.01	0.05	0.04	0.11	0.05	0.11	0.02	0.11	0.23	0.09	0.08	0.07	0.01	0.07	0.02	0.02	0	0	0	0	0	0	0	0	0.02	0	0.02
AK127888	0	0	0	0	0	0	0	0	0	0	0	0	0	0	0	0	0	0	0	0	0	0	0	0	0	0.02	0	0
AK127919	0.09	0.58	0.33	0.25	0.13	0.28	0.42	0.76	0.58	0.57	0.44	0.18	0.26	0.08	0.17	0.17	0.38	0.11	0.22	0.05	0.24	0.13	0.82	0.51	1.04	0.18	0.38	0.32
AK127963	0.02	0.14	0.03	0.06	0.06	0.05	0.05	0.05	0.12	0.01	0	0.03	0.01	0.03	0.07	0.03	0.08	0	0.21	0.01	0.06	0.06	0.04	0.14	0.29	0.02	0.36	0.29
AK127966	0.39	2.58	0.03	0.06	1.14	0.19	1.38	1.12	1.69	0.12	0.58	0.22	0.09	0.47	0.21	0.19	1.54	0.66	0.76	0.39	0.32	0.74	8.17	1.62	2.12	0.84	0.75	5.73
AK127969	0	0	0	0	0	0	0	0	0	0	0	0	0	0	0	0	0	0	0	0	0	0	0	0	0	0	0	0
AK127974	0	0	0	0	0	0	0	0	0	0	0	0	0	0	0.01	0	0	0	0	0	0	0	0	0	0	0	0	0
AK128013	0.15	0.1	0.14	0.11	0.11	0.11	0.21	0.19	0.26	0.01	0.14	0.13	0.24	0.06	0.15	0.11	0.08	0.07	0.35	0.01	0.06	0.11	0.36	0.15	0.29	0.11	0.18	0.15
AK128059	0.01	0	0	0	0.02	0	0	0.08	0.07	0.01	0	0.01	0	0.05	0	0.02	0	0.05	0.1	0	0.1	0	0.07	0.05	0.25	0.01	0.12	0.1
AK128153	0.03	0.06	0.03	0.07	0	0.04	0.03	0.12	0.19	0.06	0.03	0.13	0.02	0.03	0.04	0.06	0.06	0	0.11	0.02	0.17	0.11	0.11	0.08	0.31	0.07	0.05	0.1
AK128202	0	0.08	0.02	0.03	0	0.03	0.1	0.04	0.02	0	0.09	0	0	0	0.04	0.05	0.04	0	0.38	0	0.37	0.09	0.05	0.07	0.11	0.01	0	0
AK128216	0.11	0.11	0.14	0.02	0.09	0.01	0.08	0.14	0.49	0.15	0.03	0.08	0.05	0.18	0.05	0.07	0.31	0.13	0.33	0.12	0.01	0.22	0.43	0.49	0.23	0.13	2.16	0.83
AK128252	0.64	1.33	0.81	0.59	0.45	0.54	1.59	1.81	2	0.89	1.07	1.12	0.46	0.44	0.68	0.84	1.03	0.41	0.78	0.3	0.57	0.66	0.95	2.05	1.96	0.92	1.4	2.18
AK128346	0.88	1.78	0.7	0.43	1.17	0.44	3.19	1	1.59	1.05	1.34	0.62	0.95	0.97	0.68	0.58	1.44	0.14	0.7	0.1	0.65	0.17	2.01	1.59	4.6	0.23	1.83	0.78
AK128361	0	0.12	0	0.04	0	0	0	0	0	0	0	0	0	0	0.1	0.05	0.1	0	0	0.03	0	0.3	0	0	0	0	0	0
AK128400	0.39	0.61	0.42	0.3	0.16	0.21	0.24	0.81	1.43	0.96	0.25	0.29	0.52	0.24	0.48	0.37	1.4	0.32	0.82	0.12	0.17	0.56	1.2	0.64	0.83	0.73	1.06	1.36
AK128414	0.01	0	0	0	0	0	0	0.01	0	0	0	0	0	0	0	0	0	0	0	0	0	0	0.01	0	0	0	0	0
AK128439	0.63	1.28	1.6	0.98	0.63	1.24	1.05	1.33	3.09	0.94	1.26	0.95	1.04	0.51	1.02	0.87	1.27	0.58	1.43	0.42	0.55	0.65	1.43	1.17	1.64	0.79	0.66	1.75
AK128486	0.23	0	0.75	0.58	1.04	1.71	0.73	0	0.32	1.47	1.68	0.61	1.15	0.15	0.4	3.04	0.06	0.11	0.15	0.08	0.02	0.09	0.08	0.12	0.31	0.04	0.21	0.24
AK128525	0.77	1.37	0	0	0.02	0.04	0	0.21	14.94	0.06	0	0.6	0.42	0.16	0.01	0.03	0.17	0.17	0.17	0.57	0.12	0.11	0.08	4.12	0.11	0.66	0	1.07
AK128534	0	0.02	0	0	0	0	0.02	0.06	0.03	0.02	0.01	0	0.03	0	0	0.01	0	0	0	0	0	0	0	0	0	0	0	0
AK128559	0.21	0.38	0.36	0.1	0.19	0.19	0.56	0.43	0.57	0.33	0.2	0.29	0.26	0.19	0.12	0.15	0.77	0.05	0.72	0.24	0.06	0.35	0.85	0.32	0.48	0.27	1.09	1.04
AK128563	0.01	0.01	0	0	0	0	0	0.01	0.02	0	0.01	0	0	0	0.01	0	0	0	0	0	0	0.01	0	0	0.02	0	0.04	0.05
AK128569	0.17	0.02	0.17	0.08	0.18	0.14	0.12	0.15	0.29	0.15	0.14	0.11	0.03	0	0.05	0.06	0.2	0	0.03	0	0.05	0.07	0.13	0.11	0.15	0.1	0	0.04
AK128593	1.81	2.47	2.88	1.49	1.54	1.33	3.97	2.8	3.44	2.3	1.37	2.6	2.11	2.34	1.65	2.33	4.74	0.97	2.19	0.72	1.71	1.47	4.11	3.26	4.49	2.11	7.04	3.88
AK128619	0.74	0.6	0.35	0.24	0.47	0.29	1	0.9	1.21	0.83	0.57	0.71	0.72	0.44	0.33	0.37	1.68	0.37	1.08	0.24	0.26	0.61	1.72	0.7	1.13	0.51	0.8	1.28
AK128652	0.28	0.05	0	0	0	0	0	0.02	3.62	0	0	0.1	0.36	0.07	0	0	0	0.04	0.05	0.16	0.02	0.02	0.03	0.02	0.14	0.01	0	0.61
AK128656	0.23	0.31	0.18	0.12	0.25	0.12	0.41	0.61	0.69	0.24	0.36	0.27	0.24	0.29	0.17	0.12	0.77	0.29	0.39	0.13	0.26	0.25	1.49	0.88	0.63	0.26	1.46	0.72
AK128673	0.01	0.41	0.15	0.03	0.02	0.04	0.02	0	0.05	0.03	0.04	0.04	0.01	0.09	0.03	0.01	0.15	0.4	0.21	0.24	0.01	0.36	0.19	0.38	0.19	0.18	0.08	0.22
AK128697	0.79	0.81	2	0.73	0.99	0.77	1.81	1.21	1.64	1.58	0.63	1.04	1.03	0.8	1.2	1.14	1.39	0.56	1.17	0.32	0.35	0.68	0.82	0.81	1.13	0.75	0.98	1.57
AK128707	0.3	0.19	0.14	0.06	1.9	0.03	0.19	0.2	0.1	0.08	0.13	0.26	0.88	0.31	0.14	0.54	0	0.02	0.6	0.13	0.85	0.12	0.44	0.09	0.23	0.02	0.18	0.52
AK128708	1.34	1.71	1.47	1.08	2.01	1.15	1.97	2.6	2.23	2.19	1.23	1.32	2.42	1.19	1.48	1.53	3.98	1.57	3.09	0.64	1.02	1.76	3.88	2.26	4.27	1.76	3.95	3.04
AK128734	0.63	0.86	0.67	0.28	0.57	0.54	1.96	0.93	2.87	0.76	0.69	0.91	0.84	0.92	0.72	0.61	1.16	0.25	0.49	0.28	0.31	0.3	1.26	0.75	1.32	0.48	1.38	1.25
AK128777	0.09	0.21	0.22	0.07	0.08	0.04	0.13	0.17	0.38	0.12	0.08	0.04	0.04	0.11	0.04	0.04	0.13	0.03	0.15	0.04	0.07	0.06	0.07	0.13	0.2	0.08	0.04	0.02
AK128833	0	0	0.01	0	0.02	0.01	0.01	0.01	0	0.01	0	0	0	0	0	0.01	0	0	0	0	0	0.03	0	0	0.04	0	0	0
AK128837	0	0	0	0	0	0	0	0	0	0	0	0	0	0	0	0	0	0	0	0	0	0	0	0	0	0	0	0
AK128880	0	0	0	0.04	0	0	0.08	0	0	0	0	0	0	0	0	0	0	0.16	0	0	0	0.33	0	0.09	0	0	0.18	0
AK129567	0	0	0	0.01	0	0	0	0	0	0	0	0	0	0	0	0	0	0	0	0	0	0	0	0	0	0	0	0
AK129672	0.77	0.7	0.62	0.16	0.48	0.54	0.76	1.39	2.28	0.88	0.68	0.81	0.47	0.65	0.69	0.21	1.64	0.25	0.8	0.19	0.23	0.73	2.14	0.8	1.44	0.76	0.88	1.46
AK129879	1.04	0	0	0	0.84	0.25	0.21	1.32	1.35	1.9	0.28	0.84	1.97	0.68	0.89	0.15	1.54	1.26	0	0	0	1.51	1.65	1.61	0.75	1.9	0.81	2.32
AK129926	0.05	0.6	0.3	0.09	0.07	0.08	0.33	0.73	0.19	0.19	0.2	0.25	0.07	0.09	0	0.3	0.38	0.12	0.3	0	0.16	0.12	0.74	0.42	0.65	0.03	0.19	0.05
AK129935	0	0	0	0	0	0	0	0	0	0.04	0	0	0	0	0	0	0	0	0.02	0	0	0	0	0	0	0	0	0
AK130076	1.24	1.7	0.36	0.21	0.63	0.45	1.58	1.7	1.44	0.79	1.1	0.83	0.83	0.71	0.36	0.74	2.1	0.4	2.42	0.39	0.44	1.1	2.74	0.65	3.43	1.2	4.62	3.34
AK130110	0	0.87	0.94	0.22	0	0.65	1.46	0.85	0	0.69	0.83	0.12	1.09	0.1	0.8	0.86	1.25	0	0.25	0.31	0.33	0.35	2.09	0.35	0.21	0.36	0.19	1.54
AK130294	0.31	0.11	0.09	0.03	0.3	0.04	0.21	0.14	0.47	0.5	0.09	0.14	0.42	0.13	0.05	0.1	0.93	0.1	1.57	0.63	0.19	1.07	0.59	0.2	0.8	0.19	1.24	1.09
AK130329	0.29	0.43	0.71	1.23	0.35	0.56	0.23	0.36	0.24	1.17	0.38	0.34	0.69	0.17	0.19	0.21	0.28	0.71	0.88	0.08	0.4	0.63	0.39	0.93	1.79	0.32	0.82	0.5
AK130400	0.02	0	0	0.01	0	0.02	0	0.01	0	0	0.01	0	0.01	0.01	0.02	0	0.04	0	0	0	0.01	0.07	0	0.08	0	0	0	0.12
AK130481	0.18	0.39	0.12	0.09	0.18	0.17	0.36	0.19	0.21	0.32	0.11	0.35	0.13	0.13	0.18	0.13	0.22	0.03	0.42	0.08	0.13	0.49	0.74	0.19	0.83	0.41	0.76	0.74
AK130486	1.05	2.44	2.01	1.45	1.12	1.22	2.34	2.08	2.01	1.11	1.43	1.36	1.59	1.12	1.73	1.39	1.22	1.41	1.14	0.67	0.9	0.95	1.36	2.19	1.36	0.93	1.39	1.36
AK130759	0.15	0.5	0.96	0.25	0.18	0.33	0.32	0.24	0.57	0.55	0.51	0.23	0.3	0.18	0.39	0.28	0.16	0.34	0.64	0.18	0.04	0.13	0.56	0.6	0.4	0.14	0.92	0.52
AK130765	0.05	0	0.1	0.03	0.02	0.26	0.02	0.02	0.44	0.1	0.09	0.1	0.16	0.21	0.08	0.06	0.03	0.01	0.02	0.02	0	0	0.15	0.09	0.26	0.1	0.11	0.06
AK130824	1	1.62	0.9	0.51	0.95	0.84	1.24	1.19	1.82	1.28	0.75	0.91	0.74	1.01	0.97	0.76	1.55	0.64	1.49	0.74	0.48	0.98	2.44	1.12	1.3	0.65	1.05	1.61
AK130852	0	0	0	0	0	0	0	0	0	0	0	0	0	0	0	0	0	0	0	0	0	0	0	0	0	0	0	0
AK130904	9.02	14.14	11.67	4.94	16.26	7.48	11.12	17.04	12.93	10.44	7.06	6.94	10.05	5.2	7.91	5.66	20.81	9.57	11.8	9.82	10.48	11.94	15.07	12.75	19.71	22.76	5.71	10.56
AK130911	2.17	10.18	3.43	4.72	2.38	12.21	7.82	12.52	3.14	6.18	8.14	12.15	4.53	5.96	3.62	11.28	5.68	9.57	12.52	11.22	29.32	18.38	4.56	18.3	14.7	5.28	19.83	9.06
AK131020	0	0	0.11	0.15	0.28	0	0.75	1.04	0.66	0.1	0.42	0.12	0.42	0.2	0.27	0.44	0	0	0	0.16	0.08	0.54	0.43	0	0	0	0.98	0
AK131021	0	0	0	0	0	0	0	0	0	0	0	0	0	0	0	0	0	0	0	0	0.26	0	0.12	0	0	0	0	0
AK131224	0	0	0.04	0	0	0	0	0	0	0.11	0	0	0	0	0	0	0	0	0	0	0	0	0	0	0	0	0	0
AK131325	0	0	0.01	0	0	0	0	0	0.01	0.01	0	0	0	0	0	0	0	0	0	0	0	0	0	0	0	0	0	0
AK131337	0.07	0	0.04	0.03	0.17	0.03	0.06	0.07	0.07	0.16	0.02	0.12	0.02	0	0.05	0.02	0.04	0	0.03	0	0	0.01	0.02	0.03	0	0.03	0	0.01
AK131347	0	0	0	0	0	0	0	0.01	0.02	0	0	0	0	0	0	0	0	0	0	0	0.02	0	0	0	0	0	0	0
AK131516	0	0	0	0	0	0	0	0	0	0	0	0	0	0	0	0	0	0	0	0	0	0	0	0	0	0	0	0
AK131520	0.06	0	0.02	0.01	0.01	0.05	0	0	0	0	0	0	0.03	0	0	0.01	0	0	0	0	0	0	0	0.04	0	0	0	0.04
AK172755	0.11	0.16	0	0.01	0.07	0.05	0.32	0.04	0.19	0.06	0.09	0.11	0.04	0.41	0.07	0.08	0.17	0.06	0.14	0.06	0.01	0.08	0.42	0.08	0.19	0.11	0.59	0.37
AK2	15.92	26.45	47.6	19.34	18.46	25.85	32.65	29.94	45.8	19.14	19.48	21.17	27.11	19.08	21.11	21.35	28.42	15.35	21.94	10.64	9.97	15.3	21	27.72	27.08	15.91	22.01	27.94
AK289390	0.49	0.31	0.32	0.11	0.25	0.77	0.51	0.71	1.29	0.35	0.43	0.84	0.54	0.55	1.02	0.46	1.59	0.27	0.33	0.27	0.12	0.23	0.19	0.56	0.25	0.68	0.96	0.51
AK291164	0.1	0.14	0.17	0.08	0.16	0.21	0.29	0.08	0.34	0.14	0.12	0.26	0.11	0.1	0.1	0.19	0.2	0.11	0.24	0.05	0.01	0.22	0.26	0.44	0.34	0.16	0.19	0.27
AK291611	0	0.11	0.12	0.03	0.07	0.09	0.07	0.07	0.42	0.02	0.05	0.1	0.21	0.08	0.02	0.04	0.1	0	0	0.06	0	0.03	0.04	0.15	0	0.07	0.03	0.04
AK291701	0	0	0	0	0	0	0	0	0	0	0	0	0	0	0	0	0	0	0	0	0.01	0	0	0	0	0	0	0
AK293020	4.46	6.57	0.37	2.66	2	0.19	3.92	0.81	1.03	1.99	1.94	0	2.84	0	1.48	0	7.28	3.59	1.21	1.33	0	0	0	0	0	0	0.23	0
AK293147	0	0	0	0	0	0	0	0	0	0	0	0	0	0	0	0	0	0	0	0	0	0	0	0	0	0	0	0
AK294004	0.33	0.17	0.1	0.16	0.42	0.27	0.15	0	0.42	0.52	0.23	0.34	0.91	0.08	0.22	0.28	0	0.61	0	0.21	0.37	0	0.55	0.66	0	0.2	0.61	0
AK294743	0.16	0.37	0.2	0.1	0.08	0.2	0.36	0.54	0.81	0.27	0.29	0.21	0.12	0.21	0.06	0.09	0.52	0.1	0.31	0.11	0.22	0.18	0.55	0.37	0.92	0.14	0.5	0.22
AK294819	0.05	0.09	0.41	0.08	0.34	0	0.26	0.17	0.13	0	0	0.16	0.06	0	0.21	0.17	0	0	0.11	0	0.15	0.37	0	0.17	0.11	0	0	0
AK294973	0	0	0	0	0	0.01	0	0	0	0	0	0	0	0	0	0	0	0	0.13	0	0	0.02	0	0.02	0	0	0.15	0
AK295617	0.06	0	0	0.02	0.11	0.14	0.09	0.04	0.4	0.11	0.03	0.06	0.26	0.1	0.06	0.03	0	0	0	0.02	0.01	0.03	0.09	0.04	0.04	0.03	0.04	0
AK295707	0.66	0	0.22	0	0	0.24	0	1.25	0	0.73	0	0.31	1.05	0.83	0.31	0.27	0	1.14	1.64	0	0.1	0	1.19	1.45	1.14	0	5.2	0.25
AK296065	0.16	1.25	0.78	0.43	0.24	0.39	0.89	0.97	1.43	0.64	0.47	0.54	0.37	0.42	0.36	0.33	0.52	0.17	0.55	0.23	0.48	0.19	0.78	0.91	1.47	0.28	0.85	0.3
AK296146	1.7	4.57	2.96	1.74	1.64	2.57	4.81	2.98	4.26	2.04	2.25	2.59	3.79	1.57	2.26	2.28	2.43	2.73	1.71	2.39	1.07	1.7	1.84	3.73	2.8	1.22	4.79	2.82
AK296148	0	0.04	0	0.05	0	0	0	0	0	0	0.05	0	0	0	0	0	0	0	0	0	0	0.03	0	0	0	0	0	0
AK296276	0	0	0	0	0.02	0	0	0.03	0	0	0	0	0	0	0	0	0	0	0	0	0	0	0	0.07	0.07	0.02	0.16	0
AK296947	1.3	1.09	2.07	1.08	0.87	1.03	5.02	1.97	2.94	0.88	2.69	1.63	1.37	1.56	1.25	2.08	1.11	0.6	0.92	0.24	0.38	0.63	1.05	1.36	1.42	0.37	1.6	1.71
AK297683	0	0.08	0	0	0	0.04	0.21	0	0	0	0	0.11	0	0	0.2	0.09	0.36	0.2	0.1	0.27	0.53	1.27	0.09	0	0	0	0.08	0.57
AK297919	5.46	9.75	9.2	6.72	7.85	6.65	10.33	9.82	11.11	8.93	6.9	6.85	7.85	5.74	8.4	6.82	9.07	9.05	15.72	6.66	4.46	10.21	8.14	12.02	11.24	8.66	7.91	10.64
AK298056	1.03	3.13	0.81	1.24	1.64	0.19	0.37	0.53	6.17	0.86	0.69	1.47	0.7	5.41	0.51	0.47	52.26	11.41	5.53	3.51	2.91	4.37	2.63	1.24	2.46	3.44	3.49	4.14
AK298119	0	0	0	0	0	0	0	0	0	0	0	0	0	0	0	0	0	0	0	0	0	0	0	0	0	0	0	0
AK298300	0.09	0	0	0.07	0	0.07	0	0	0.96	0.09	0	0	0.35	0.26	0.39	0	1.36	0	0.86	0	0	0.15	0.18	0.16	0	0	4.96	0.17
AK298596	0.07	0.22	0.09	0.08	0.02	0.08	0.03	0	0.13	0	0.09	0.05	0	0.02	0.02	0	0	0.03	0.08	0	0	0.03	0.08	0.03	0.07	0.04	0.15	0
AK299432	3.46	1.19	0.88	0.45	1.68	0.25	1.57	1.25	1.29	1.08	0.72	1.89	1.64	1.11	1.45	1.1	3.31	0.48	4.94	0.53	0.64	1.61	2.48	0.92	2.83	3.95	6.48	6.22
AK299452	0.4	0.77	0.86	0.55	0.37	0.9	0.89	1.03	0.98	0.85	1.02	0.96	0.96	0.7	0.79	0.74	0.86	0.43	0.84	0.5	0.34	0.5	0.7	0.89	0.72	1.03	0.3	1.7
AK299501	2.93	2.76	5.3	5.48	6.56	5.48	6.85	4.89	6.49	4.44	4.09	4.69	4.12	3.8	4.27	4.81	3.33	1.44	3.13	1.77	1.6	2.19	2.46	3.03	2.15	1.58	3.78	2.78
AK3	17.58	13.66	15.71	12.02	18.45	14.22	17.85	20.58	18.45	15.54	15.83	15.87	25.22	15.22	15.71	14.93	24.42	12.25	20.1	11.85	6.8	11.14	17.18	13.59	17.95	22.43	20.24	13.54
AK300387	0.08	0.1	0.17	0.41	0	0.48	1.32	0.86	0.5	0.05	0.17	0	0.08	0.22	0.28	0.15	0.23	0.78	0.04	0	0.39	0	2.38	1.95	0.54	0.02	2.28	0.07
AK300656	0.56	1.91	1.87	1.73	1.8	1.93	1.53	2.7	1.25	0.65	1.17	1.12	1.88	0.7	0.94	1.2	0.77	1.42	1.6	0.9	0.77	1.41	1.22	2.11	2.27	1.83	2.28	1.36
AK301093	0.77	0.98	0.74	0.45	0.72	0.55	0.85	1.09	2.9	0.58	0.4	0.57	1.2	0.46	0.35	0.33	0.82	0.24	1.1	0.18	0.22	0.41	1.5	1.32	2.04	0.74	2.9	1.35
AK301549	0.03	0.27	0.08	0.26	0.49	0.35	1.06	1.28	0.32	0.28	0.5	0.35	0.65	0.33	0.39	0.19	0.58	0	0.23	0	0.08	0	0.08	0.13	0.28	0.54	0.43	0.14
AK301666	0	1.54	0	0	0	0	0	2.38	0	0	0	0	0	0	0	0	0	0	0	0	0.03	0	0.19	0	0	0	0	0
AK301968	0.42	0	0.24	0	0	0.22	0	0.5	0	0	0	0.28	0	0	0.41	0.13	0	0	0	0	0	0	0	0	0	0	0	0
AK302092	0.02	0	0	0.17	0.13	0.19	0.17	0	0.22	0.02	0.12	0.02	0	0.02	0.04	0	0.21	0	0	0.05	0	0	0	0.11	0.03	0.05	0	0
AK302306	0	0	0	0	0	0	0.03	0	0	0	0	0	0	0	0	0	0	0	0	0	0	0	0	0	0	0	0	0
AK302451	0	0	0	0	0	0	0.02	0	0	0	0	0	0	0	0	0	0	0	0	0	0	0	0	0	0	0	0	0
AK302511	0.03	0	0.68	0.21	0	0.4	0.77	0.63	0.04	0	0	0.09	0	0.05	0.19	0	0.55	0.08	0	0.08	0.23	0.05	0.15	0.69	5.55	0	0.06	1.11
AK302545	0	0	0	0	0	0	0	0	0	0	0	0	0	0	0	0	0	0	0	0	0	0	0	0	0	0	0	0
AK302694	0	0.05	0	0.03	0	0	0.02	0.02	0.14	0	0.01	0	0.01	0	0	0.04	0	0.02	0.02	0.05	0	0.21	0	0.07	0	0	0.08	0.18
AK302879	0	0	0	0	0	0	0	0	0	0	0	0	0	0	0	0	0	0	0	0	0	0	0	0	0	0	0	0
AK303207	0	0	0	0.03	0	0	0.02	0.02	0	0.11	0	0	0	0	0	0.12	0	0	0	0.08	0.07	0	0.36	0	0.01	0	0	0
AK303572	0.61	1.39	1.38	0.5	0.7	0.79	1.65	2.06	2.93	1.38	0.63	1.09	0.46	0.58	0.47	0.53	1.39	0.26	1.86	0.53	0.48	0.78	2	0.98	3.05	0.63	2.51	1.57
AK303607	0	0	0	0	0	0	0	0	0	0	0	0	0	0	0	0	0	0	0	0	0	0	0	0	0	0	0	0
AK304483	0	0.3	0.31	0.44	0	0.24	0.53	0.55	0.03	0	0.57	0	0	0	0.16	0.36	0	0	0.56	0	1.24	0.05	0	0.08	0.15	0	0.02	0
AK304759	0.57	0.44	3.58	0.54	0	0.59	1.39	0.93	1.14	2.71	0.52	2.02	0	1.33	1.2	0.31	0	0	0	0	0	3.68	0.56	1.86	1.23	0.35	3.02	1.07
AK304826	7.11	35.27	13.25	9.63	9.47	9.88	16.41	29.06	28.87	9.19	13.27	11.99	9.88	10.14	6.85	11.31	20.78	8.99	23.17	6.33	10.19	12.99	19.56	26.09	24.8	10.82	13.26	12.78
AK307150	0.06	0.18	0.19	0.18	0.03	0.04	0.59	0.28	0.53	0.11	0.08	0.12	0.06	0.1	0	0.12	0.06	0.03	0	0.03	0.05	0	0.35	0.22	0.26	0.19	0.23	0.09
AK307172	0	0.41	0.29	0.11	0.09	0.35	0.28	0.36	0.82	0.04	0.23	0.2	0.09	0.11	0.14	0.63	0.29	0.05	0.25	0.04	0.1	0	0.07	0.38	0	0.11	0.23	0.07
AK307192	0	0.13	0.03	0.02	0	0.02	0.22	0.11	0.15	0.04	0.03	0.08	0.03	0.07	0.04	0.02	0	0	0	0.09	0.01	0	0	0.08	0	0	0	0
AK307207	0.2	0	0.09	0.02	0.05	0.13	0.1	0.14	0.46	0.11	0.17	0.07	0	0.1	0.13	0.04	0.15	0	0	0	0	0	0.09	0.07	0.04	0.2	0	0
AK307233	0.64	0.82	1	0.74	0.36	0.63	0.78	0.98	0.94	0.53	0.91	0.55	0.44	0.5	0.4	0.44	1.1	0.62	0.98	0.34	0.78	0.67	1.75	1.61	1.46	0.82	1.27	0.95
AK307246	0.01	0.03	0.07	0.01	0.02	0.06	0.11	0.13	0.04	0.03	0.38	0.1	0.11	0.02	0.03	0.2	0	0.04	0.09	0.09	0.16	0	0.07	0.06	0.38	0	0.46	0
AK307275	0	0	0	0.03	0	0	0	0	0	0	0	0	0.05	0	0	0	0	0	0	0	0	0	0	0	0	0	0	0
AK307870	2.86	5.35	2.56	1.45	4.81	3.36	4.53	11.28	10.7	5.26	3.65	6.07	4.46	3.64	3.09	4.41	7.37	2.8	2.84	1.52	1.48	1.65	2.29	6.59	12.03	3.57	5.39	4.78
AK308309	0.03	0	0	0	0	0	0	0	0	0	0	0.03	0	0	0.03	0	0.34	0.04	0	0	0	0	0	0	0	0	0	0
AK308439	0	0.52	0.51	0.36	0	0.35	0.16	0.29	1.94	0.42	0.23	0.51	0.74	0.58	0.3	0.11	0.59	0.09	0.31	0.25	0	0.08	0.97	0.24	1.65	0	0.8	0.71
AK308544	0.28	3.14	0.39	0.6	0.19	0.98	1.25	1.69	1.41	0.41	1.62	0.67	0	0.69	0.49	0.45	1.14	0.83	0.33	0.09	0.38	0.44	0	0.31	0	0	0.27	0.45
AK308561	0.17	0.23	0	0.08	0.24	0.22	0.07	0.68	1.1	0.28	0.18	0.21	0.49	0.01	0.09	0.07	0.55	0.07	1.34	0.25	0.39	0.12	0.46	0.45	1.42	0.49	0.25	1.11
AK308605	1.35	1.16	0.22	0.44	0.07	1.88	2.03	2.97	3.44	0.13	0.92	1.58	0.55	0.57	0.34	0.83	0.11	0.2	1.12	0.38	0.26	0.32	0.29	0.52	0.38	0.17	0.46	0.15
AK308652	2.21	8.98	1.98	2.43	3.03	4.45	4.54	4.73	10.11	2.86	6.29	2.37	0.51	2.62	1.92	2.09	9.71	3	6.42	2.7	0.81	3.23	31.5	13.37	24.84	2.96	11.85	10.02
AK308704	0.07	0.2	0.07	0.05	0.1	0.06	0.13	0.2	0.4	0.21	0	0.03	0.13	0	0.08	0.12	0.26	0.03	0.08	0	0	0.08	0.42	0.66	0.38	0.15	0.3	0.3
AK308867	1.84	2.41	2.45	1.03	1.39	1.78	2.4	2.11	3.47	1.67	2.39	1.54	1.06	1.17	2.34	1.09	2.16	0.98	1.68	0.44	1.22	1.47	2.36	2	5.16	1.39	2.12	0.87
AK308944	0.57	0.24	0.37	0.19	0.33	0.31	0.21	0.63	0.4	0.29	0.16	0.43	0.4	0.16	0.38	0.45	0.39	0.11	0.31	0.19	0.06	0.3	0.27	0.23	0.23	0.46	0.24	0.08
AK308965	0.13	0.32	0.29	0.12	0.34	0.4	2.02	0.71	0.57	1.13	0.66	0.72	0.6	0.75	0.23	0.53	0.67	0.12	0.47	0	0.32	0.44	0.36	0.26	0.74	0.35	0.76	0.1
AK309109	0	0	0	0	0	0	0	0	0	0	0	0	0	0	0	0	0	0	0	0	0	0	0	0	0	0	0	0
AK309215	1.99	2.86	1.59	0.67	1.71	1	3.56	5.78	1.85	1.43	1.52	2.43	1.95	1.23	0.91	1.8	3.58	1.29	4	0.74	1.9	1.8	4	5.27	5.04	2.22	7.37	4.82
AK309255	1.25	2.79	0.58	0.8	1.23	1.5	2.1	4.05	3.24	2.1	2.01	2.83	1.22	0.99	0.38	0.8	1.03	1.26	1.68	0.77	0.74	1.05	4.54	2.51	3.14	0.85	2.13	1.6
AK309441	0.14	0.39	0.14	0.17	0.19	0.11	0.15	0.41	0.81	0.06	0.07	0.29	0.07	0.46	0.09	0.1	0.7	0.4	0.2	0.18	0.21	0.18	0.22	0.29	0.41	0.14	0.24	0.24
AK309476	0	0	0.03	0	0	0.08	0.05	0	0.34	0	0.2	0.04	0.1	0	0.09	0	0.08	0	0	0	0.04	0	0.07	0	0.05	0.17	0.14	0.32
AK309533	1.28	2.41	2.51	0.64	0.88	2.51	9.61	2.74	4.1	0.36	1.07	1.21	3.18	1.18	5.43	1.52	3.21	2.39	9.45	9.1	3.38	5.58	1.42	3.65	1.85	2.62	11.47	7.83
AK309717	0	0	0	0	0	0	0	0	0	0	0	0	0	0	0	0	0	0	0	0	0	0	0	0	0	0	0	0.08
AK309744	0	0	0	0	0	0.04	0.03	0	0	0	0	0	0	0	0	0	0	0.08	0	0	0	0	0	0	0	0	0	0
AK309896	0.02	0	0	0.02	0	0	0.07	0.19	0	0	0	0	0	0.03	0	0	0.44	0.15	0.05	0.05	0	0	0	0	0.57	0	0.23	0
AK309922	0	0	0	0.03	0.02	0.03	0	0.06	0	0	0.02	0	0.02	0.16	0	0	0	0.03	0	0	0.07	0.13	0	0	0.07	0.06	0.03	0
AK309988	0.13	0.04	0	0.1	0.08	0.02	0.04	0.08	0.1	0.07	0.14	0.03	0.05	0	0.02	0.02	0.06	0.13	0	0.17	0.02	0	0.3	0	0.17	0.03	0.42	0.09
AK310013	0.03	0.03	0.08	0.03	0	0.17	0	0.18	0.02	0.11	0.09	0.06	0.1	0.03	0.01	0	0	0.06	0.09	0.03	0	0	0.1	0	0	0.01	0.12	0
AK310030	1.14	1.64	1.57	1.02	1.82	1.99	2.6	2.05	3.27	1.65	1.65	1.19	1.82	1.46	1.22	1.02	1.8	0.36	1.35	0.4	0.56	0.45	1.11	1.7	2.84	1.05	1.13	1.19
AK310041	0.61	0.43	0.05	0.12	0.12	0.31	0.53	0.38	0.93	0.54	0.59	0.25	0.61	0.39	0.37	0.11	0.67	0	0.35	0.14	0.21	0.58	1.43	0.75	1.03	0.31	0.75	0.95
AK310046	0.43	0.38	0.23	0.08	0.15	0.27	0.81	0.37	3.05	0.42	0.12	1.72	0.3	0.43	0.1	0.7	1.37	0	0	0.17	0	0	0.45	0.96	1.8	0.52	1.45	1.45
AK310094	19.93	11.12	12.72	5.06	13.62	8.01	14.49	1.41	16.85	11.01	14.92	16.71	7.64	29.67	10.53	21.04	12.54	9.3	22.91	23.77	10.34	19.46	11.05	3.39	0	1.56	7.19	2.34
AK310146	0.26	1.48	0.32	0.14	0.39	0.38	0.64	1.26	1.91	0.59	0.34	0.1	0.61	0.33	0.79	0.69	1.01	0.92	1.15	1.05	0.35	1.03	0.29	1.99	2.93	0.57	0.66	1.49
AK310226	0.33	0.63	0.36	0.23	0.14	0.31	0.54	0.25	0.75	0.45	0.36	0.31	0.16	0.23	0.38	0.09	0.34	0.21	0.48	0.03	0.17	0.53	0.31	0.71	0.86	0.17	1	0.45
AK310228	0.71	8.44	0.82	4.89	2.83	3	7.12	1.23	2.71	0.88	3.82	2.99	3.4	0.88	2.28	3.15	2.31	0.51	6.71	0.6	1	1.66	6.03	2.62	10.23	3.3	5.16	6.62
AK310237	0	0.07	0	0	0	0.03	0	0	0	0	0	0	0	0	0	0	0	0	0	0	0	0	0	0	0	0	0	0
AK310239	0.73	2.24	1.47	0.93	0.82	1.09	1.88	1.42	1.81	0.67	1.64	2.04	0.87	0.58	0.53	1.39	1.25	0.36	0.83	0.38	0.56	0.68	0.92	1.33	1.35	0.63	1.57	0.39
AK310350	0	0	0.05	0	0	0	0	0	0	0	0	0	0	0	0	0	0	0	0	0	0	0	0	0	0	0	0	0
AK310441	0	0	0	0	0	0	0	0	0	0	0	0	0	0	0	0	0	0	0	0	0	0	0	0	0	0	0	0
AK310471	0	0	0	0	0.08	0	0	0	0	0.01	0	0	0.05	0	0	0	0	0	0.14	0	0	0	0	0	0	0	0	0
AK310472	4.04	0	11.69	2.11	3.66	4.73	0.53	5.24	3.93	4.37	3.49	3.51	10.16	4.38	5.43	0.48	11.29	1.68	1.32	2.5	4.98	1.3	2.72	1.16	0	6.99	1.44	1.14
AK310493	0.03	0.1	0.04	0.14	0.11	0.15	0.06	0.06	0.08	0.05	0	0.07	0.17	0.09	0.1	0.06	0.27	0	0.36	0.06	0.03	0.15	0.11	0.03	0.03	0.08	0.06	0.23
AK310526	0	0.05	0	0	0	0	0	0	0.03	0	0	0.01	0	0	0	0	0	0	0	0.01	0	0	0	0	0	0	0	0.05
AK310634	0.24	3.02	1.49	0.69	0.48	1.75	2.77	2	3.65	0.89	1.51	1.04	1.02	2.08	1	0.96	0.41	0.29	1.71	0.88	0.5	0.74	0.31	3.57	0.49	0.5	0.5	1.23
AK310665	0.77	0.47	1.1	0.39	0.3	0.82	0.45	1.29	1.15	0.6	0.91	0.72	1.2	0.82	0.55	0.35	1.03	0.23	1.06	0.02	0	0.42	1.13	1.74	1.67	0.3	3.66	1.13
AK310751	1.33	1.6	0.84	0.78	0.62	0.86	0.81	1.52	0.87	0.63	0.91	1.1	0.66	0.91	0.43	0.5	0.39	0.33	0.4	0.98	0.4	0	0.43	0.05	0	0	3.36	1.13
AK310794	0.35	1.33	0.46	0.08	0.32	0.23	0.57	0.94	0.56	0.32	0.42	0.23	0.04	0.19	0.34	0.32	0.49	0.24	0.27	0.35	0.09	0.25	0.63	0.69	0.76	0.18	0.22	0.32
AK310876	0.14	0	0.06	0.04	0.2	0.08	0.12	0.12	0.63	0.08	0.35	0.23	0.14	0.07	0.11	0.04	0.22	0.29	0.46	0	0	0.17	0.85	0.39	0.71	0.08	0.51	0.48
AK311005	1.21	1.13	0.57	0.45	0.84	0.56	2.43	2.16	2.72	1.74	0.75	1.75	1.41	1.47	0.76	1.15	1.86	0.89	4.37	0.71	0.5	0.56	4.12	1.88	2.38	1.34	1.85	8.21
AK311108	1.52	0	0	0.31	0.53	0.25	0	0.5	1.21	0.66	0.52	1.16	1.52	0.96	0.4	0.36	0.8	0.66	0	0.33	0.06	0	1.65	0	1.97	0.92	2.1	2.08
AK311113	0.23	0.44	0.25	0.02	1.33	0.36	0.29	0.71	1.17	0.14	0.38	1.16	2.84	0.12	0.21	0.18	0.62	0.35	0.41	0.31	0.91	0.37	1.1	0.56	0.79	0.29	1.68	0.82
AK311120	0	0.28	0	0.03	0	0.03	0	0.21	0.07	0	0.35	0.02	0	0	0.06	0.29	0.12	0	0.25	0.03	0.24	0.04	0.2	0.06	0.4	0.02	0.3	0.49
AK311131	1.28	2.6	2.59	1.75	2.09	1.55	2.83	2.77	2.5	1.5	2.32	1.23	1.54	0.98	1.35	1.29	1.81	0.6	3.48	1.14	0.84	2.18	2.04	1.96	2.57	0.69	1.82	2.76
AK311167	1.41	2.74	2.34	0.73	2.77	1.89	2.66	3.7	3.17	1.76	2.45	4.06	2.39	2.51	2.79	2.31	3.49	1.15	1.03	1.28	1.98	0.87	0.67	2.95	3.36	1.43	1.98	2.21
AK311212	0.03	0	0	0	0.02	0	0	0	0	0	0	0	0	0	0.02	0	0	0	0	0	0.05	0	0.15	0	0.03	0	0.15	0.2
AK311213	0	0.22	0.38	0.09	0	0.14	0.51	0.03	0.39	0.07	0.05	0.23	0.11	0.23	0.09	0.14	0.1	0.03	0.15	0	0.07	0.15	0.2	0.03	0.17	0.1	0.28	0.52
AK311257	2.43	9.96	4.21	2.57	2.6	5.03	15.12	10.62	7.29	5.25	3.84	8.21	2.46	17.8	3.36	3.28	15.25	5.76	6.63	4.69	13.33	5.52	6.4	13.64	9.09	4.67	6.27	5.62
AK311282	0.73	0.56	0.33	0.13	0.33	0.22	1.06	0.6	1.34	0.51	0.39	0.6	0.39	0.35	0.29	0.44	1.25	0.11	0.48	0.28	0.3	0.43	1.47	0.49	1.36	0.32	1.67	1.09
AK311291	0	0	0	0	0	0	0	0	0	0	0	0	0	0	0	0	0	0	0	0	0	0	0	0	0	0	0	0
AK311342	0	0	0	0	0	0	0.07	0	0	0	0	0	0	0	0	0.02	0	0	0	0	0	0	0	0	0	0	0.07	0
AK311356	0.93	2.66	1.4	0.8	1.4	0.93	2.05	1.89	2.21	2.09	1.08	1.44	1.88	0.88	1.13	0.78	1.82	0.5	2.6	0.64	1.15	1.41	4.17	1.48	2.23	1.7	3.29	3.87
AK311374	0.33	0.81	0.14	0.16	0.17	0.32	0.66	0.56	1.7	0.33	0.45	0.37	0.1	0.04	0.13	0.14	1.04	0.07	0.12	0.1	0.09	0.16	0.15	0.59	0.96	0.33	0.94	0.05
AK311380	0.37	0.28	0.29	0.06	0.44	0.1	1.15	0.39	0.61	1.2	0.15	0.06	0.15	0.14	0.11	0.14	0.98	0	0.2	0	0	0.31	0.28	0.43	0.24	0.21	0.07	0.64
AK311383	0.23	0.71	0.45	0.24	0.53	0.44	0.67	0.88	1.68	0.65	0.22	0.61	0.71	0.22	0.33	0.25	1.75	0.48	0.58	0.35	0.15	0.74	1.45	0.76	0.99	0.67	0.55	0.89
AK311445	0	0	0.15	0.03	0	0.11	0.56	0	0.29	0.21	0.2	0	0	0.09	0.35	0	0.12	0	0.48	0.05	0.09	0.07	0.46	0	0.17	0.3	0.23	0
AK311458	0	0	0	0	0.11	0.04	0	0	0.05	0	0	0	0.08	0.22	0.17	0	0.06	0	0	0	0.19	0.17	0	0	0.05	0	0.14	0
AK311497	26.63	447.44	4.96	46.04	9.65	19.06	14.34	67.22	132.2	15.27	7	9.42	6.91	7.28	14.97	7.41	64.93	197.17	182.5	93.97	218.1	265.83	118.69	276.59	78.47	8.71	134.77	151.04
AK311558	0	1.77	0	0.17	0	4.72	0	0.91	1.67	0	0.33	0.19	1.5	2.14	0.2	0	4.81	1.89	1.1	13.25	4.68	0.64	0.16	0	15.91	21.11	0	0.29
AK311573	0	0	0	0	0.03	0.01	0.04	0.04	0	0	0.03	0	0.02	0.01	0	0.05	0	0.04	0	0	0	0	0	0	0.07	0.01	0	0
AK311578	0.49	0.27	1.14	0.85	0.45	0.7	0.74	0.75	0.53	0.47	0.52	0.34	0.79	0.33	0.34	0.51	0.24	0.23	0.58	0	0.17	0.29	0.25	0.47	0.48	0.63	0.78	0.99
AK311660	1.06	1.78	0.48	0.5	0.84	0.52	1.23	1.42	1.97	1.58	1.05	1.34	1.22	1.22	0.5	1	2.66	0.48	2.62	0.68	0.55	1.53	2.47	0.77	1.92	0.87	1.47	2.98
AK313893	0.85	1.51	2.49	0.46	1.52	0.75	2.76	2.55	3.87	1.11	1.59	1.93	1.36	1.61	1.3	1.1	1.23	0.46	1.28	0.9	0.63	1.15	2.54	1.73	3.75	1.24	2.75	1.78
AK316092	0	0	0	0	0	0	0	0.59	1.39	0	0.7	0	0	0	0.02	0.39	0	0.07	0	0	0	0	0	1.87	0	0	0	0
AK316321	56.16	54.91	45.9	52.16	129.61	78.45	32.68	27.05	80.74	42.97	69.94	51.5	64.98	108.91	29.03	31.18	459.18	299.3	36.21	78.22	194.72	37.6	85.24	104.34	167.03	96.33	102.51	43.35
AK4	15.87	3.4	31.46	14.49	15.76	18.61	11.06	12.38	16.36	16.55	10.8	14.87	22.69	8.41	16.64	17.06	23.98	4.38	6.61	3.52	1.32	4.72	3.4	5.4	8.03	2.88	4.17	5.78
AK5	0.25	0.53	0.17	0.1	0.14	0.23	0.06	0.66	0.52	0.08	0.25	0.27	0.31	0.22	0.23	0.14	0.3	1.31	0.42	0.49	0.04	0.29	0.7	1.11	0.69	0.45	4.22	0.35
AK7	0.27	0.58	0.37	0.07	0.26	0.34	0.24	0.35	0.32	0.23	0.23	0.29	0.2	0.07	0.32	0.18	0.3	0.4	0.14	0.16	0.12	0.23	0.11	0.33	0.89	0.33	0.47	0.48
AK8	0.13	0.83	0.34	0.09	0.1	0.27	0.14	0.4	0.57	0.04	0.14	0.16	0.19	0.02	0.11	0.19	0.5	0.39	0.51	0.35	0.42	0.29	0.61	0.62	0.68	0.33	0.73	0.42
AK9	2.16	2.52	4.9	2.87	2.56	3.37	2.3	2.33	4.89	4.02	2.09	2.84	3.84	1.23	3.58	2.6	4.39	1.64	2.7	2.21	1.24	1.96	2.64	2.67	3.77	2.01	3.68	3.44
AKAP1	4.92	8.83	31.6	16.48	8.44	15.41	17.93	21.4	19.88	20.42	13.32	12.55	11.47	4.06	10.32	13.05	19.07	7.75	12.06	8.19	15.7	6.67	7.81	9.87	13.73	7.33	8.05	8.58
AKAP10	8.49	16.84	14.5	9.06	13.39	11.73	14.53	17.83	18.81	10.33	11.09	11.01	11.86	12.54	12.19	9.65	17.96	11.58	15.35	9.21	6.6	9.69	12.25	15.18	14.73	13.37	14.62	13.53
AKAP11	16.22	18.58	10.95	8.34	18.36	10.36	15.57	18.85	23.17	12.81	11.13	12.34	17.69	10.73	10.92	9.86	28.78	16.98	35.06	18.43	10.28	20.67	24.33	18.14	19.9	22.84	22.43	26.93
AKAP12	21.55	70.67	37.03	30.19	27.01	27.05	27.24	22.26	49.81	25.67	12.85	26.92	37.88	32.04	30.42	12.78	103.68	49.94	66.62	27.48	9.77	49.44	53.5	75.59	50.75	49.46	129.85	70.55
AKAP13	29.59	333.55	53.97	42.33	45.24	77.84	75.33	56.71	88.78	37.43	50.75	68.45	63.69	112.19	50.52	48.83	70.53	173.29	90.86	66.76	19.5	176.17	84.15	248.42	63.84	56.61	70.98	104.7
AKAP14	0	0	0.05	0	0	0	0	0	0	0	0	0	0	0	0.04	0	0	0	0	0	0.02	0.38	0	0	0	0	0	0.28
AKAP17A	5.39	19.93	11.7	7.78	7.47	8.77	17.56	19.25	21.8	8.88	12.24	9.83	7.81	8.06	6.85	8.31	14.56	7.45	12.91	3.71	9.68	9.13	12.32	21.16	19.86	8.65	18.45	11.83
AKAP2	27.88	35.61	36.51	17.69	32.97	23.71	43.61	34.85	33.5	23.07	21.08	34.42	31.9	26.77	32.22	17.98	58.28	27.11	40.03	18.98	6.83	32.62	22.78	38.08	23.7	22.21	28.71	31.2
AKAP3	0.47	0.28	0.71	0.8	1.37	1.09	1.12	0.71	0.79	0.67	0.57	0.7	1.26	0.56	1.07	0.77	0.71	0.15	0.33	0.01	0.11	0.03	0.22	0.19	0.48	0.28	0.1	0.19
AKAP4	0	0.03	0.02	0	0	0	0	0.02	0	0	0	0	0.02	0	0	0	0	0	0	0.02	0	0	0	0.04	0.03	0	0.01	0
AKAP5	2.07	2.71	6.36	4.14	4.18	3.16	3.61	5.19	4.97	4.75	1.57	4.42	4.58	1.07	2.64	1.97	10.68	2.37	5.15	0.68	0.93	3.46	6.22	3.99	5.63	3.69	3.81	6.12
AKAP6	1.99	1.73	8.2	1.83	2.13	6.47	3.31	3.16	3.27	6.8	0.91	6.12	3.77	2.28	3.87	1.53	10.02	2.32	6.32	3.13	0.43	2.98	10.62	6.93	9.6	2.45	9.36	3.61
AKAP7	0.89	5.04	1.36	0.99	1.42	1.69	2.12	2.16	2.49	1.11	1.32	1.43	1.49	1.79	1.29	1.23	4.33	7.95	2.53	1.82	1.47	6.13	2.51	7.45	3.3	2.28	5.77	3.87
AKAP8	5.11	12.75	7.87	5.53	6.52	6.28	10.01	10.74	11.46	6.9	7.23	6.1	6.47	7.51	5.88	6.65	9.14	5.47	8.24	4.06	5.37	6.45	8.57	9.71	11.58	5.63	8.87	7.12
AKAP8L	11.49	22.47	27.43	15.97	14.86	16.82	24.44	27.34	31.21	15.65	19	15.8	15.97	11.25	13.98	16.9	15.82	9.63	14.63	6.18	14.87	8.25	15.12	23.26	26.3	10.99	22.9	13.26
AKAP9	14.91	18.01	15.76	6.66	19.29	10.07	17.9	23.95	25.76	15.43	9.98	14.11	18.34	16.24	11.83	10.99	25.69	13.4	26.14	10.21	9.61	17.17	29.24	20.87	32.7	17.14	34.06	26.51
AKIP1	11.96	12.93	19.23	12.55	15.24	14.8	22.08	17.45	18.78	12.32	12	13.2	14.68	11.81	15.93	9.8	15.74	8.87	10.65	6.46	5.65	8.58	7.34	16.55	7.02	9.01	8.71	10.4
AKIRIN1	15.47	23.14	48.78	15.63	18.35	28.05	22.42	20.8	42.46	17.1	18.13	15.25	19.97	20.81	21.86	14.37	32.72	19.02	20.43	9.65	10.27	15.64	13.29	25.06	16.61	18.8	11.78	14.9
AKIRIN2	6.48	9.67	8	7.41	5.25	8.3	13.15	8.03	11.5	6.83	9.2	7.27	8.84	5.71	5.27	7.47	8.26	5.67	14.42	5.86	2.67	9.28	7.95	8.16	8.15	5.49	9.93	14.2
AKNA	7.32	12.85	9.01	10.14	7.2	7.88	20.35	27.11	20.56	11.68	14.93	10.96	9.78	8.78	8.77	14.17	11.34	7.03	16.36	3.92	4.31	6.38	16.99	8.96	17.31	10.87	12.87	17.69
AKNAD1	0.22	0.13	0.54	0.18	0.81	0.34	0.68	0.92	0.34	0.83	0.82	0.58	0.3	0.1	0.86	0.32	0.17	0.13	0.19	0.09	0.02	0.2	0.22	0.33	0.34	0.13	0.28	0.55
AKR1A1	22.59	48.8	52.02	23.98	22.54	23.95	25.02	48.29	90.5	26.39	20.66	29.6	33.14	26.06	27.77	31.73	50.09	35.22	32.42	24.59	21.35	33.35	25.27	56.49	36.49	26.15	31.91	30.59
AKR1B1	35.33	30.38	30.53	19.63	26.5	24.63	25.3	37.89	37.84	24.03	29.38	33.68	27.41	20.28	19.22	28.65	27.21	17.56	26.01	12.45	5.85	17.8	15.58	24.67	18.42	13.02	16.18	20.43
AKR1B10	573.15	0.05	133.05	25.7	24.06	303.38	60.86	191.88	381.54	184.09	93.61	120.34	239.84	464.34	85.76	93.13	0.03	0.02	0	0.08	0.03	0.23	0.11	0.97	0.27	1.82	0.15	0.68
AKR1B15	3.07	0	1.03	0.24	0.15	2.89	1.01	1.61	0.03	0.1	0.89	1.1	0.18	2.2	0.46	0.85	0	0	0	0	0	0	0	0.04	0	0.04	0	0
AKR1C1	50.73	5.95	12.22	12.59	23.36	21.9	18.3	32.63	15.69	21.06	69.46	14.72	47.16	29.28	12.26	68.94	4.51	0.96	6.01	2.31	0.69	2.74	3.61	5.58	2.59	6.28	4.68	5.08
AKR1C2	6.36	1.39	0.61	0.51	1.08	3.29	0.84	10.76	3.58	2.49	1.76	6.7	2.76	1.25	0.66	1.82	2.44	0.64	1.81	1.65	0.16	1.19	2.32	3.25	3.08	4.55	1.6	1.77
AKR1C3	42.35	44.47	24.28	44.27	59.1	98.43	28.88	76.14	92.07	49.7	71.95	100.71	114.35	37.73	90.79	110.21	25.56	24.23	37.72	26.51	4.05	20.03	16.3	38.2	30.18	58.17	42.22	39.57
AKR1C4	0	0	0	0	0	0	0	0	0	0	0	0	0	0	0	0	0	0	0	0	0	0	0	0	0	0	0	0
AKR1C6P	0	0	0	0	0	0	0	0	0	0.03	0	0	0	0	0	0.02	0	0	0	0	0	0	0.1	0	0	0	0	0
AKR1CL1	0	0	0	0	0.01	0	0	0.05	0	0	0.01	0	0	0	0	0.02	0	0	0	0	0	0	0	0	0	0	0	0
AKR1D1	0	0	0.01	0.01	0	0.01	0	0.15	0.02	0	0	0.05	0	0	0	0	0	0	0	0	0	0	0	0.01	0	0	0	0
AKR1E2	0.9	2.55	0.44	0.08	1.13	0.71	0.53	1.45	3.87	0.42	0.56	2.24	0.66	1.17	1.31	1.04	2.38	4.07	2.6	0.76	2.14	1.48	3.15	5.08	2.99	1.66	5.26	0.96
AKR7A2	4.2	22.65	3.97	5.92	6.83	3.72	9.79	16.5	8.93	2.95	7.83	6.9	5.62	6.4	3.79	6.32	14.15	11.46	15.73	6.89	5.74	14.3	10.43	19.75	13.25	10.63	8.66	16.28
AKR7A2P1	0.1	3.29	1.1	0.28	0.12	0.42	1	0.47	0.67	0.42	0.47	0.48	0.17	0.74	0.15	0.44	1.71	0.75	0.73	0.28	0.55	0.54	0.42	1.09	2.13	0.37	1.72	3.3
AKR7A3	0.23	0.51	0.08	0.12	0.33	0.05	0.47	0.87	0.36	0.05	0.28	0.13	0.27	0.29	0.07	0.2	0.18	0.05	0.47	0.02	0.3	0.34	3	0.33	0.07	0.43	0.29	0.52
AKR7L	0.16	0.09	0.06	0.1	0.13	0.12	0.22	0.09	0.11	0.1	0.22	0.17	0.12	0.17	0.05	0.16	0.02	0.06	0.06	0.02	0.13	0	1.02	0.32	0.33	0.09	0.14	0.24
AKT1	22.99	71.19	38.39	30.95	24.41	34.57	50.61	44	49.33	25.53	36.81	31.26	31.76	32.72	24.55	31.09	60.78	32.98	32.97	19.94	20.43	31.59	24.83	66.75	33.29	25.91	21.5	39.71
AKT1S1	5.77	11.02	10.64	8.83	5.25	9.84	13.94	9.73	15.51	6.74	12.82	6.09	7.3	6.68	6.82	6.86	7.45	4.22	7.42	4.68	2.21	7.31	4.75	7.37	6.36	4.71	4.14	5.32
AKT2	16.33	28.88	26.63	15.18	20.07	19.73	35.09	34.56	35.49	19.92	23.03	23.02	23.86	20.34	18.39	17.63	26.21	13.11	21.78	9.87	18.4	12.51	19.92	28.75	23.52	14.9	15.26	22.2
AKT3	34.81	99.3	31.15	15.82	24.2	29.65	59.8	47.61	38.25	25.68	35.98	25.14	40.7	72.99	19.25	20.12	82.71	76.17	88.13	44.97	18.29	65.62	37.33	75.44	50.61	19.96	61.64	71.4
AKTIP	5.75	14.79	10.14	6.12	10.13	7.63	9.79	12.09	13.85	8.67	6.47	6.9	9.76	8.07	5.36	8.07	30.67	10.36	17.7	9.72	8.73	11.26	11.22	14.08	17.68	11.78	19.76	14.65
AL049415	2.65	1.07	2.85	1.59	1.77	1.53	2.02	0.87	0	2.5	0.48	2.32	2.11	1.31	2.87	1.23	4.41	1.11	2.07	1.83	1.06	3.24	2.26	2.71	0.5	1.51	1.97	2.59
AL049935	1.28	5.15	2.64	1.7	2.56	2.05	3.26	2.99	2.28	3.25	1.6	1.76	2.68	1.67	2.47	1.63	3.59	3.71	6.45	2.8	2.52	4.83	5.41	5.3	5.46	2.49	5.44	7.78
AL049948	1.34	1.72	0.65	0.38	1.6	0.51	2.23	1.91	2.03	1.28	0.94	1.23	0.88	1.04	0.69	0.87	2.8	0.69	2.16	0.72	1.42	2.04	3.5	1.83	4.26	2.1	8.85	4.15
AL050000	1.29	2.32	1.67	1.22	1.6	1.41	1.76	1.48	2.51	1.64	1.41	1.66	1.64	0.87	0.88	1.36	4.81	1.71	2.92	1.21	0.6	2.24	2.59	3.29	2.03	2.17	1.6	3.02
AL050085	0.16	1.02	0.14	0.2	0.32	0.3	0.41	1	0.57	0.49	0.53	0.36	0.1	0.13	0.34	0.09	0.58	0.06	1.4	0.31	0.3	0.19	1.7	0.84	1.39	0.24	0.95	1.03
AL050132	0.08	0.18	0.24	0.14	0.18	0.13	0.04	0.28	0.19	0.09	0.07	0.07	0.05	0.09	0.06	0.09	0.15	0.1	0.68	0.02	0.22	0.06	1.01	0.44	0.58	0.34	0.42	0.5
AL050141	0	0	0	0	0	0	0	0	0	0	0	0	0	0	0	0	0	0	0	0	0	0	0	0	0	0	0	0
AL109706	0	0.03	0.19	0.03	0.01	0.02	0.04	0.03	0.02	0.04	0.02	0.05	0.01	0.03	0.04	0	0.04	0.02	0.12	0.05	0.03	0.14	0.1	0.03	0	0.02	0.1	0
AL109718	0.12	0	0.09	0	0.11	0	0.34	0	0	0	0.29	0.1	0	0.14	0.22	0.01	0.35	2.99	0	0	0.01	0	0	1.93	0.68	0.13	0	0
AL109792	0	0	0	0	0	0	0	0	0	0	0	0	0	0	0.01	0	0	0.04	0.05	0.01	0	0.14	0	0	0	0	0.12	0
AL110171	0	0.12	0.1	0	0.04	0.1	0	1.8	0	0	0	0	0	0	0	0.49	2.02	0	0.42	1.03	0.17	0.49	1.3	0	0	0.31	0	0.96
AL110181	2.27	2.43	4.44	3.01	5.34	2.76	6.37	4.05	5.58	3.14	3.67	4.68	6.32	3.76	5.59	4.82	4.27	2.91	2.89	2.49	2.38	2.47	3.3	2.84	3.67	2.71	5.61	4.08
AL117485	0.01	0	0.01	0	0	0	0.02	0	0	0	0.01	0	0	0	0	0	0.02	0.01	0	0.02	0	0	0.01	0.06	0.17	0	0.08	0
AL122050	3.25	10.77	4.71	1.34	3.19	4.8	2.88	4.44	10.68	3.26	6.32	2.73	4.27	5.65	4.87	1.75	17.63	8.27	15.22	10.65	7.16	12.55	8.18	10.51	12.59	15.58	8.35	12.01
AL133568	0.01	0.05	0.04	0.01	0.07	0.03	0	0.06	0.11	0.01	0.09	0.05	0	0.06	0.01	0.04	0.09	0.01	0.08	0.03	0	0.07	0.11	0.12	0.29	0.02	0.02	0.17
AL137445	0.32	0.31	0.7	0.46	0.22	0.57	0.93	0.28	0.94	0.46	0.37	0.66	0.6	0.21	0.31	0.46	0.77	0.21	0.44	0.13	0.05	0.03	0.7	0.32	0.17	0.36	0.81	0.24
AL137522	0.38	0.8	0.35	0.25	0.3	0.24	0.76	0.58	1.15	0.48	0.42	0.71	0.43	0.4	0.42	0.3	1.31	0.21	1.01	0.18	0.22	0.45	1.33	0.82	1.1	0.6	0.83	0.9
AL137535	4.34	11.8	4.33	2.58	3.8	3	9.22	4.62	9.99	5.69	3.9	5.51	5.21	7.4	2.8	4.65	13.87	6.71	9.87	4.1	1.78	6.6	25.96	11.34	24.26	2.82	14.34	19.29
AL137551	0	0	0.18	0.07	0.08	0	0.04	0.3	0.21	0.07	0.03	0.22	0.04	0	0.04	0.08	0	0.06	0.11	0	0.05	0	0.13	0	0.12	0.15	0.17	0.32
AL137655	1.83	1.75	1.3	0.7	0.76	1.19	2.12	3.63	2.36	0.76	1.2	1.2	0.84	0.97	0.97	0.61	2.64	0.99	1.89	0.46	0.88	1.1	5.04	1.81	8.88	1.37	3.77	3.04
AL137752	0.17	0.41	0.39	0.27	0.33	0.2	0.6	0.55	0.77	0.38	0.29	0.29	0.17	0.2	0.27	0.16	1.23	0.23	0.65	0.05	0.5	0.21	0.64	0.86	0.53	0.26	0.27	0.32
AL157440	0.88	3.85	1.57	0.36	0.17	1.02	0.84	3.2	2.05	1.17	0.54	2.12	1.62	1.35	0.18	1.81	5.33	0.65	1.11	0.41	0.91	1.35	3.61	3.29	5.04	1.61	4.23	2.25
AL162052	0.09	0.21	0	0	0.01	0.01	0.02	0	0.12	0	0	0.05	0	0	0	0	0.19	0	0.17	0.03	0.01	0	0.16	0.18	0.21	0	0	0.08
AL355711	0.57	1.33	0.59	0.18	1.3	0.5	0.89	0.7	2.59	0.62	0.55	0.66	0.6	0.82	0.37	0.24	1.47	0.38	1.16	0.16	0.14	0.68	1.31	0.82	0.58	1.04	1.21	1.04
AL355732	0	0	0	0	0	0	0	0	0	0	0	0	0	0	0	0	0	0	0	0	0	0	0	0	0	0	0	0
AL357213	1.06	2.94	2.12	1.11	1.08	1.16	3.05	3.2	3.79	1.92	1.29	1.47	1.08	1.56	0.8	0.85	3.16	0.74	2.35	0.68	1.68	1.22	3.93	2.74	4.26	1.73	3.03	3.17
AL360260	1.94	12.84	4.72	2.28	1.5	2.98	4.14	3.74	3.25	1.86	3.44	3.48	2.44	2.42	1.76	1.84	5.14	4.01	5.39	1.79	1.23	4.49	4.49	8.04	4.21	4.32	1.82	4.74
AL389983	0.77	0.84	0.79	0.54	0.64	0.38	0.97	1.36	2.01	2.42	0.49	0.55	1.02	0.21	0.6	1	1.64	0.18	1.26	0.53	0.5	0.61	1.18	1.03	0.89	0.7	1.88	1.49
AL390170	3.17	2.77	0.94	0.08	0.54	1.47	0.25	2.07	2.59	2.77	0.04	0.59	2.89	1.07	2.1	0.05	3.28	2.6	6.21	2.32	1.02	1.15	4.62	1.69	1.97	2.25	1.95	1.5
AL831889	8.66	8.55	9.56	3.51	7.81	3.54	13.13	14.95	14.61	8.23	6.73	7.53	6.52	6.37	6.27	6.54	19.1	3.47	13.7	2.71	7.27	7.14	27.33	12.39	25.82	11.66	15.77	21.21
AL831948	0.22	0.17	0.35	0.29	0.36	0.53	1.16	0.56	0.5	0.43	0.38	0.4	0.59	0.27	0.07	0.18	0.37	0.05	0.04	0.01	0.12	0.16	0.3	0.31	0.59	0.22	0.13	0.4
AL831977	3.64	3.79	4.1	2.92	5.75	3.59	3.26	5.11	8.61	4.24	7.54	4.92	8.51	4.57	3.64	1.36	11.96	3.26	13.44	3.78	0.78	4.97	2.54	3.77	2.23	3.43	1.41	6.16
AL832007	0.75	3.74	1	0.65	0.59	1.06	1.26	0.95	2.9	0.92	0.74	1.22	0.97	0.91	0.74	0.95	2.46	2.32	4.85	1.55	0.4	2.96	2.75	4.15	2.23	1.3	2.96	4.3
AL832096	0	0	0.02	0	0.01	0	0	0.08	0	0	0.01	0	0	0	0	0	0	0	0	0	0	0.06	0	0	0.03	0.03	0	0
AL832163	0	1.77	0	0.01	0	0.01	0.02	0.23	0.13	0.05	0.01	0.02	0.04	0.11	0.02	0.03	0.45	1.03	2.34	0.17	0.9	1.49	0.82	2.68	3.72	0.34	5.54	3.69
AL832184	0.18	0.17	0.46	0.16	0.38	0.28	0.16	0.69	0.52	0.16	0.12	0.21	0.34	0.07	0.37	0.13	0.19	0.08	0.24	0.42	0.12	0.12	0.31	0.27	0.24	0.21	0.13	0.19
AL832212	1.06	0.33	0.22	0.14	0.32	0.36	1.23	0.72	1.87	0.97	0.33	1.06	0.62	0.12	0.51	0.53	0.88	0.2	1.43	0.52	0.1	0.64	2.99	0.95	1.16	0.8	2.44	1.71
AL832252	0.31	0.98	0.43	0.3	0.21	0.26	0.58	0.85	0.83	0.35	0.23	0.43	0.28	0.52	0.33	0.27	1.25	0.33	1.29	0.18	0.4	0.82	1.12	1.32	1.4	0.59	0.75	1.35
AL832378	0.12	0.03	0.16	0.24	0.06	0.22	0.12	0.04	0.13	0.35	0.18	0.11	0.09	0.04	0.37	0.23	0.27	0.09	0.12	0.03	0	0.06	0.01	0.14	0.01	0.05	0.03	0.09
AL832384	0	0	2.6	2.5	0.87	0.15	0	1.38	1.12	1.74	0	2.27	0	0.11	0.19	0.28	1.39	0.37	3.95	0.45	0.25	1.98	1.18	4.29	1.99	0	1.22	0
AL832439	1.68	2.63	1.19	0.53	1.39	0.94	2.15	2.69	4.24	2.48	1.2	2.28	1.53	0.98	1.29	1.08	4.58	1.35	3.47	1.26	1.42	2.62	7.84	4.27	6.98	2.48	6.76	6.09
AL832447	0	0	0.01	0	0	0	0	0	0	0	0	0	0	0	0	0	0	0	0	0.01	0	0	0.01	0.03	0	0.02	0	0.03
AL832593	0.07	0.15	0.16	0.04	0.06	0.06	0.22	0.21	0.19	0.16	0.14	0.12	0.03	0.1	0.09	0.07	0.24	0.02	0.16	0.03	0.04	0.05	0.22	0.2	0.5	0.04	0.2	0.29
AL832615	0.49	0	0.57	0.03	0.51	0.11	0.31	0.68	0.12	0.45	0.84	0.45	0.54	0.4	0.3	0.2	0	0	0.05	0.03	0.14	0.06	0.08	0.1	0	0.07	0	0
AL832737	0	0.04	0	0.01	0.01	0.02	0	0.01	0.06	0.01	0	0	0	0.01	0	0	0.08	0.02	0.11	0.03	0	0.04	0.11	0.15	0.04	0.02	0.1	0.05
AL832797	0.17	0.09	0.13	0.09	0.27	0.3	0.5	0.23	0.61	0.15	0.17	0.36	0.3	0.12	0.15	0.16	0.24	0.08	0	0.09	0.08	0.16	0.05	0.14	0.34	0.22	0.2	0.04
AL832891	5.44	11.1	1.98	3.71	5.61	4.42	2.02	9.57	13.21	4.57	1.93	7.27	3.19	10.91	1.66	3.86	48.58	33.02	15.9	5.28	14.84	5.98	51.21	25.49	59.33	37.33	7.25	20.35
AL832909	6.11	10.52	9.06	6.73	6.48	8.04	9.59	14.49	12.42	9.14	6.52	6.17	7	5.41	6.78	7.6	21.07	8.47	13.05	6.5	8.23	6.52	6.93	9.25	11.41	15.01	5.8	5.44
AL832937	6.1	0	0	0	6.05	0	2.37	3.26	3.42	1.52	0	1.53	3.86	5.3	0.72	2.3	7.86	1.19	2.61	0.99	0.6	0	4.77	0.98	0.64	3.53	1.35	0.21
AL833139	0	0	0	0	0	0	0	0	0	0	0	0	0	0	0	0.01	0	0	0	0	0	0	0	0	0	0	0	0
AL833150	0.59	1.73	2.05	1.65	0.79	1.34	1.93	0.95	1.47	0.91	2.29	0.87	0.77	0.51	1.25	0.99	1.59	0.29	1.95	0.4	0.64	0.83	1.01	1.47	0.97	0.93	0.72	1.38
AL833181	0.1	0.15	0	0	0.01	0.01	0.04	0.13	0.08	0.02	0.03	0.03	0.07	0.05	0.01	0	0.1	0.01	0.6	0.11	0.46	0.21	0.2	0.19	0.64	0.07	0.12	0.65
AL833346	0.01	0.04	0.01	0.02	0.01	0.04	0.07	0.2	0.13	0.09	0.04	0.08	0.06	0.08	0.01	0.05	0.38	0.01	0.07	0.03	0.02	0.03	0.24	0.11	0.13	0.09	0.1	0.06
AL833455	7.4	13.8	7.99	5.7	11.71	7.24	10.48	11.29	13.86	8.99	6.61	6.78	11.85	10.67	9.33	7.91	19.88	14.77	19.32	9.5	7.22	13.96	14.31	14.51	12.7	14.14	14.34	17.7
AL833634	0.2	1.75	0.52	0.47	0.26	0.54	0.97	0.55	0.2	0.35	0.14	0.26	0.53	0.34	0.56	0.37	0.76	1.06	0.64	0.45	0.31	1.24	0.77	1.39	0.54	0.26	0.6	0.8
AL953854.2-002	0	0.07	0	0.02	0.2	0.08	0.16	0.22	0.05	0	0.36	0.31	0.24	0.13	0.04	0	0.81	0	0.02	0	0.31	0	0.27	0.23	0.57	0.21	0.16	0.15
ALAD	8.78	12.35	14.03	8.53	8.41	11.13	9.34	9.99	17.18	7.82	9.16	8.34	10.06	6.96	8.81	7.09	16.8	8.44	13.42	8.83	3.5	9.67	8.28	11.69	11.99	7.64	7.64	13.31
ALAS1	9.43	16.22	18.56	14.79	13.36	15.37	17.64	16.44	19.88	12.06	15.09	10.93	13.04	12.75	18.15	14.24	14.05	11.13	12.91	8.84	6.88	9.24	8.3	13.63	11.17	10.54	9.4	7.67
ALAS2	0.02	0.1	0	0.01	0	0.01	0	0	0.17	0.02	0	0.03	0.04	0.07	0.01	0.01	0.37	0	0	0.1	0	0	0.07	0.26	0.04	0.08	0	0.04
ALB	0	0	0	0.03	0.04	0.02	0	0.13	0	0	0.02	0.02	0	0	0.02	0.01	0	0.03	0	0	0.04	0.04	0.07	0.04	0.09	0.03	0.26	0
ALCAM	19.18	8.63	2.01	2.34	9.4	2.65	8.61	13.94	3.58	1.05	1.28	8.25	19.07	6.36	1.41	1.86	145.82	6.89	12.73	3.58	19.72	8.53	6.74	5.85	18.67	17.17	15.39	14.29
ALDH16A1	3.55	8.51	4.6	2.22	2.71	2.8	4.79	8.25	10.33	2.41	3.38	3.61	2.33	2.95	3.03	2.28	6.37	3.5	5.82	2.39	2.63	4.81	2.91	7.91	5.39	2.8	2.77	3.44
ALDH18A1	10.49	25.27	12.47	11.85	8.49	11.3	11.77	18.52	22.12	8.43	13.62	12.86	15.6	11.72	10.19	15.3	27.12	17.28	16.59	8.78	4.18	16.95	12.93	26.25	12.17	14.11	17.73	20.18
ALDH1A1	1.78	16.48	2.57	9.91	0.78	12.69	0.37	6.47	38.6	8.21	1.29	2.82	8.73	1.75	1.6	5.58	36.41	8.13	16.02	23.19	9.31	11.23	13.8	13.88	11.02	7.37	11.38	21.61
ALDH1A2	23.69	29.5	69.49	16.59	180.03	23.25	82.06	12.75	43.74	36.7	22.15	74.36	73.45	40.87	70.94	3.51	56.28	16.77	5.36	6.38	2.21	13.96	23.04	9.94	6.06	50.67	15.74	34.38
ALDH1A3	1.35	29.67	0.12	0.44	0.53	1.92	1.09	1.67	4.99	0.84	0.38	1.46	2.7	5.74	1.04	0.59	10.13	22.47	17.41	4.95	1.94	9	5.68	17.26	6.26	11.51	14.65	4.96
ALDH1B1	21.1	96.07	150.16	76.84	15.28	93.71	24.63	62.32	86.87	86.81	8.27	39.66	29.02	18.72	26.1	26.68	223.34	90.3	54.96	27.71	7.72	70.51	31.61	87.26	77.35	43.35	43.17	45.42
ALDH1L1	0.19	0.09	0.13	0.02	0.1	0.17	0.1	1.94	0.42	0.14	0.16	0.34	0.1	0.01	0.05	0.09	0.6	0.21	0.48	0.43	0.09	0.14	0.15	0.29	1.9	0.31	0.65	0.42
ALDH1L1-AS1	0	0	0	0	0	0	0	0	0	0	0	0	0	0	0	0	0	0	0	0	0	0	0	0	0	0	0	0
ALDH1L1-AS2	0	0	0.01	0	0	0	0	0	0.02	0	0	0.01	0	0	0	0	0.17	0	0.02	0.03	0.05	0	0.07	0	0.08	0	0.01	0.17
ALDH1L2	2.99	5.78	0.52	0.55	0.48	1.43	0.31	1.84	3.14	1.04	0.25	0.67	1.14	0.68	0.77	0.41	9.18	5.89	4.12	2.69	0.25	5.41	3.5	6.27	3.04	2.54	8.1	4.75
ALDH2	19.08	43	39.43	23.54	22.86	37.23	31.49	48.64	53.9	28.54	21.62	25.86	32.68	24.24	29.74	23.71	49.83	20.92	32.05	24.69	16.58	22.22	17.73	34.04	35.35	26.7	24.21	24.5
ALDH3A1	0.01	0.02	0	0.01	0	0.02	0.02	0.04	0.05	0	0.13	0	0	0.05	0.02	0.04	0	0	0.04	0.03	0.03	0	0.02	0	0.17	0.15	0.43	0
ALDH3A2	27.99	18.49	51.71	36.34	24.78	25.91	37.62	36.01	29.05	32.92	30	28.79	34.97	20.11	34.95	45.65	45.41	15.09	28.45	13.71	9.95	12.92	13.69	20.06	23.19	20.26	20.01	17.83
ALDH3B1	0.94	2.98	4.53	1.05	0.86	0.91	1.33	2.59	2.17	0.57	2.05	1.42	0.5	0.86	1.48	1.45	5.29	0.86	1.37	0.58	0.5	0.66	1.47	1.11	1.33	1.18	0.91	1.66
ALDH3B2	0	0	0.02	0	0	0.01	0	0	0	0	0	0	0	0	0	0	0	0	0	0	0.02	0	0	0	0	0	0	0
ALDH4A1	3.74	6.77	4.82	3.87	3.34	3.9	3.71	4.62	5.19	1.83	3.52	5.12	2.97	3.46	1.94	4.31	8.68	4.43	4.62	1.56	2.54	4.24	2.39	6.44	4.2	3.89	1.72	3.69
ALDH5A1	0.99	2.28	1.54	1.47	2.13	1.78	1.3	3.77	2.92	1.08	1.22	1	1.35	0.9	1.16	1.02	3.71	1.38	4.35	1.58	1.77	2.04	2.5	2.03	3.66	4.61	3.5	3.49
ALDH6A1	5.76	15.26	9.41	5.86	8.83	9.94	11.15	15.08	21.14	6.15	6.42	8.14	14.64	19.74	8.74	6.26	14.94	11.48	18.33	8.15	4.41	13.06	9.74	21.29	15.69	6.26	13.87	12.96
ALDH7A1	5.84	17.52	6.88	2.85	7.46	4.95	7.34	12.51	10.16	6.68	6.97	8.19	8.67	4	3.68	5.94	10.35	12.44	17.44	7.89	3.97	13.78	9.71	14.33	10.34	8.41	17.37	12.57
ALDH8A1	0.09	0.62	0.06	0.07	0.02	0.01	0.1	0.17	0.45	0.09	0.08	0.08	0.12	0.27	0.04	0.01	0.45	0.08	0.6	0.13	0.13	0.12	0.46	0.59	1.06	0.24	0.33	0.38
ALDH9A1	20.71	27.91	45.53	17.28	27.54	29.99	31.73	42.64	64.98	25.31	21.05	25.09	32.76	24.31	27.31	25.64	35.38	24	34.57	18.36	18.2	24.06	22.38	35	24.86	36.68	35.35	25.59
ALDOA	320.14	341.82	677.08	652.85	357.65	548.37	608.56	502.6	728.36	468.79	537.81	505.25	465.21	481.86	403.68	631.81	462.33	211.24	254.61	166.89	126.14	203.73	138.72	280.16	192.56	228	132.86	175.98
ALDOB	0.09	0.08	0.04	0.04	0.3	0.05	0.17	0.04	0.22	0.2	0.13	0.05	0.2	0.04	0.19	0.08	0.2	0.26	0.32	0.15	0.08	0.07	0.18	0.15	0.25	0.07	0.01	0.27
ALDOC	14.45	11.69	18.31	8.74	16.64	15.23	10.59	6.09	15.63	4.94	8.66	19.98	24.08	6.54	7.17	15.43	12.9	4.98	6.69	2.44	0.52	1.55	3.78	6.09	3.26	3.26	2.37	2.63
ALG1	2.38	5.36	3.72	2.4	2.53	3.16	4.07	5.26	7.13	2.6	3.84	3.04	3.22	3.16	2.67	3	4.75	2.88	3.9	2.24	1.34	2.56	2.4	5.05	3.44	3.35	2.81	2.78
ALG10	2.76	4.41	3.82	2.23	4.25	3.35	3.47	3.98	6.9	3.31	3.23	3	4.41	2.5	2.66	2.52	4.45	5.38	7.08	4.25	2.13	5.09	6	4.04	4.84	3.73	7.02	7.08
ALG10B	2.3	3.15	2.47	1.59	3.28	2.16	2.47	3.47	3.65	2.48	1.79	1.93	3.21	1.76	1.83	1.64	3.73	3.33	5.03	3.19	0.97	4.25	3.84	2.68	4.63	3.06	5.41	4.37
ALG11	1.08	1.32	2.53	1.83	0.89	0.99	2.01	1.29	1.55	1.88	1.14	1.23	1.5	1.02	1.25	1.23	1.76	1	1.73	0.3	0.69	0.99	1.58	1.78	1.37	0.98	1.15	1.71
ALG12	3.8	12.92	7.12	5	4.73	5.23	8.09	8.02	12.54	4.6	7.16	5.17	5.52	4.42	5.03	4.28	9.55	5.77	9.32	4.04	3.45	6.39	6.37	9.15	7.54	5.12	5.47	6.71
ALG13	6.69	8.62	5.44	4.13	9.53	5.36	10.46	10.39	11.27	9.17	7.21	6.9	9.32	7.48	6.12	7.08	15.17	8.11	15	6.47	4.1	12.52	15.67	10.22	16.25	9.04	16.51	13.27
ALG14	5.43	4.62	6.85	4.24	5.67	4.58	7.83	6.69	10.58	4.51	4.46	5.96	6.96	4.79	7.89	5.76	11.53	4.36	3.96	2.24	2.88	3.33	4.4	4.56	4.62	6.29	5.33	3.14
ALG1L	0	0.56	0.13	0.12	0.11	0.06	0	0.27	0.1	0	0.04	0.14	0.05	0	0.07	0.03	0.41	0.3	0.11	0	0.07	0.54	0.69	0.26	1.28	0.28	0.29	0
ALG1L2	0	0	0	0	0	0	0	0	0	0	0	0	0	0	0	0.03	0	0	0.05	0	0	0	0	0	0	0	0	0
ALG1L9P	0.35	0.81	0.33	0.19	0.13	0.43	0.39	0.84	1.04	0.24	0.19	0.4	0.28	0.08	0.35	0.15	0.45	0.29	0.67	0.07	0.61	0.24	0.8	0.5	1.39	0.41	0.84	0.5
ALG2	9.11	15.12	11.07	7.7	10.19	9.64	11.26	13.43	17.61	9.17	10.43	9.61	11.59	10.81	9.2	9.58	12.34	10.97	14.6	5.77	5.96	9.86	9.16	14.74	11.72	9.01	11.62	10.25
ALG3	4.66	14.25	10.39	6.85	3.59	8.44	10.29	7.52	15.96	5.31	7.82	6.95	5.66	5.69	5.61	6.34	8.13	5.96	6.5	4.43	1.79	6.78	3.43	9.63	4.73	3.36	4.88	5.55
ALG5	14.01	20.01	14.3	8.42	14.88	10.87	13.95	21.6	26.82	12.94	11.79	16.31	24.63	16.47	16.93	15.37	22.49	17.82	16.19	13.62	9.87	15.98	13.95	23.32	17.67	13.53	17.16	16.28
ALG6	1.79	2.93	3.98	1.61	2.33	2.22	2	2.99	5.64	2.14	1.78	2.12	2.69	2.33	2.47	1.98	3.61	2.48	3.2	1.95	1.79	2.38	3.93	3.45	3.54	3.05	3.06	3.67
ALG8	6.49	11.57	11.2	6.56	5.51	7.74	7.98	11.55	14.69	7.55	5.82	7.43	8.38	8.03	7.15	7.65	10.33	7.56	7	5.4	2.95	6.43	5.84	11.92	8.24	6.26	7.85	8.34
ALG9	3.77	8.06	5.71	4.13	4.88	5.39	6.76	7.5	9.13	4.07	4.89	4.19	5.38	5.5	4.66	3.97	7.6	5.66	6.31	3.29	3.77	4.92	4.55	8.85	7.34	4.14	6.09	6.06
ALK	0.08	0.87	0.08	0.08	0.1	0.06	0.25	0.32	0.32	0.15	0.15	0.1	0.13	1.29	0.06	0.09	0.09	0.21	0.15	0.13	0.04	0.17	0.33	0.23	0.2	0.24	0.18	0.25
ALKBH1	1.72	4.55	3.3	2.55	2.7	3.02	3.43	3.56	5.25	2.51	2.74	2.54	3.52	3.59	2.9	2.2	3.82	3.01	4.01	2.08	1.84	2.86	2.43	4.11	4.79	3.04	4.13	3.94
ALKBH2	4.93	10.76	9.57	6.91	4.94	5.84	7.88	12.18	13.81	6.31	4.8	4.98	5.28	4.47	6	6.93	10.57	8.38	10.03	5.83	5.73	8.69	7.44	11.53	13.52	6.63	9.09	11.22
ALKBH3	5.68	14.43	10.97	7.3	7.08	9.6	11.3	12.94	17.15	8.53	7.15	8.16	10.19	7.2	8.17	9.1	13.5	7	8.95	6.9	6.64	8.22	8.99	14.6	12.65	9.01	14.03	10.24
ALKBH4	2.43	6.46	4.87	3.9	3.47	3.98	4.15	6.4	8.27	3.7	3.76	3.23	3.13	2.77	3.22	3.31	3.55	2.47	4.74	2.17	2.4	2.6	3.23	5.08	5.15	4.11	3.2	4.13
ALKBH5	24.71	45.82	52.77	34.51	32.67	45.04	51.31	40.57	49.88	29.38	34.75	36.06	39.6	28.15	23.52	36.41	51.87	26.25	31.55	19.09	14.01	25.43	20.21	39.24	26.59	27.35	20.33	26.26
ALKBH6	1.61	9.31	6.38	3.7	1.21	4.76	4.7	4.88	6.27	1.97	4.19	2.26	2.33	3.16	2.66	2.48	5.81	3.97	2.78	2.17	2.59	1.72	4.06	8	5.03	3.07	3.38	4.03
ALKBH7	4.28	19.07	9.65	6.63	5.11	7.06	9.27	14.15	25.94	7.21	7.48	8.64	4.96	5.89	7.04	8.34	13.11	8.59	9.21	7.29	6.88	8.38	5.75	16.3	6.43	7.82	6.53	5.96
ALKBH8	3.73	4.54	4.29	3.47	3.9	3.76	3.6	5.61	6.07	4.03	2.46	3.37	4.71	2.52	3.84	2.97	7.77	3.48	5.56	2.9	1.56	3.92	3.62	4.88	5.9	4.55	6.92	5.12
ALLC	0	0	0.01	0.06	0.05	0.01	0	0	0	0	0.07	0.04	0	0	0	0.04	0.11	0.02	0	0	0	0	0	0.05	0	0	0.12	0
ALMS1	5.72	15.15	8.01	4.77	8.94	7.29	11.42	14.42	14.48	8.43	6.67	8.55	10.85	7.48	8.26	7.27	19.13	10.43	23.23	11.49	7.79	14.13	15.92	14.81	16.11	9.42	12.55	16.36
ALMS1P	0.13	0.1	0.11	0.04	0.2	0.32	0.23	0.42	0.27	0.19	0.1	0.08	0.17	0.11	0.11	0.22	0.33	0.07	0.18	0.07	0.09	0.28	0.08	0.12	0.49	0	0.11	0.53
ALOX12	0.16	0.23	0.38	0.1	0.18	0.24	0.43	0.46	0.63	0.18	0.26	0.4	0.35	0.15	0.06	0.23	0.53	0	0.39	0.1	0.02	0.17	0.1	0.75	0.31	0.1	0.29	0.72
ALOX12B	0	0	0	0	0.02	0	0	0	0	0	0	0	0	0	0	0	0	0	0	0	0	0	0	0	0	0	0.03	0
ALOX12P2	0.03	0.06	0	0.02	0.08	0	0.03	0.07	0.1	0.02	0.04	0.05	0.1	0.01	0.02	0.05	0	0.02	0	0.01	0	0.02	0	0.11	0.15	0.04	0.04	0.08
ALOX15	0.01	0.01	0	0.01	0	0	0.01	0.01	0.1	0	0.02	0.01	0.05	0	0.01	0	0.02	0.03	0.07	0	0.01	0	0.02	0.07	0.01	0.01	0	0
ALOX15B	0.02	0	0.04	0	0	0.09	0	0	0	0	0.02	0	0.01	0.14	0.01	0	0.33	0.01	0	0	0	0	0	0.03	0.06	0	0.01	0.01
ALOX15P1	0	0	0	0	0	0.04	0	0	0	0	0	0	0	0	0	0	0	0	0.27	0	0	0	0	0	0	0	0	0
ALOX5	1.27	2.07	0.9	0.46	0.57	1.41	0.94	3.5	4.14	0.99	0.88	1.66	1.7	1.84	0.99	0.63	6.2	1.36	1.58	1.41	1.77	1.14	1.98	1.88	2.6	1.65	1.57	3.41
ALOX5AP	2.53	6.97	2.43	1.01	2.34	2.8	1.28	2.95	5.58	2.66	1.75	2.63	4.34	5.63	1.57	1	17.79	3.37	2.99	4.79	2.02	3.86	2.05	5.26	1.2	3.03	3.15	2.96
ALOXE3	0	0.02	0.01	0	0.01	0.01	0.01	0.03	0	0.02	0	0	0.03	0.01	0	0.01	0	0	0.02	0.01	0	0.02	0	0	0.05	0	0.02	0.04
ALPI	0	0	0	0	0	0	0	0	0	0	0	0	0	0	0	0	0	0	0	0	0	0	0	0	0	0	0	0
ALPK1	3.35	4.38	3.62	2.16	3.77	3.33	5.06	5.33	8.76	3.83	2.52	4.98	4.19	3.59	4.53	2.75	6.58	2.62	6.64	2.53	1.38	3.38	8.11	4.58	7.16	6.67	7.02	7.25
ALPK2	0.51	0.27	0.26	0.01	0	0.12	0.02	0.02	2.28	0.04	0.03	0.03	0.09	0.99	0.03	0.11	1.63	0.1	0.33	0.06	0.04	0.09	0.05	0.08	0	1.92	0.06	0.05
ALPK3	6.57	0.7	1.5	1.28	3.32	2.55	2.33	0.83	1.92	1.3	1.54	2.76	0.78	0.54	1.21	0.9	3.3	0.35	1.92	0.48	0.09	0.71	0.78	0.64	0.68	0.73	0.8	1.41
ALPL	6.36	2.19	2.55	0.99	3.37	3.6	3.81	1.38	4.24	1.56	1.14	3.11	1.04	0.98	1.21	1.93	9.83	0.96	3.27	0.93	0.05	1.67	1.76	3.35	3.29	0.4	3.7	1.15
ALPP	0	0	0	0	0	0	0	0.05	0	0	0	0	0	0	0	0	0	0	0	0	0.06	0	0	0	0	0	0	0
ALPPL2	0	0	0	0	0	0	0	0	0	0	0	0	0	0	0	0	0	0	0	0	0	0	0	0	0	0	0	0
ALS2	5.08	7.39	6.87	4.13	7.12	5.98	9.04	8.1	8.43	6.98	5.08	6.51	6.08	5.93	5.64	5.13	9.54	6.39	8.89	3.54	3.68	6.1	8.7	9.11	10.02	6.02	9.75	7.98
ALS2CL	0.69	1.18	1.9	0.68	1.26	1.06	1.55	2.3	4.24	0.88	1.21	1.28	0.68	0.44	0.64	1.06	3.72	0.7	0.92	0.37	0.28	0.36	1.08	2.25	3.16	1.01	2.74	0.9
ALS2CR11	0.44	0.34	0.06	0.05	0.25	0.16	0.24	0.26	0.26	0.08	0.1	0.12	0.2	0.22	0.08	0.03	0.62	0.87	0.38	0.1	0.13	0.25	1.13	0.43	2.12	0.38	1.38	1.05
ALS2CR12	0.17	0.42	0.12	0.04	0.13	0.14	0.22	0.23	0.7	0.38	0.29	0.11	0.37	0.13	0.05	0.1	0.45	0.1	0.25	0.03	0.04	0.21	0.3	0.19	0.42	0.34	0.33	0.47
ALS2CR8	1.67	5.99	3.87	2.63	2.73	3.35	3.54	6.5	7.54	2.23	2.48	3	2.84	3.19	2.74	2.18	6.39	4.26	7.75	3.72	3.65	3.51	9.23	6.81	11.45	6.21	13.76	8.69
ALX1	0	0.06	0	0.08	0.02	0	0	0	0.12	0	0	0.02	0.04	0	0	0	1.07	0	0	0	0.11	0	0	0.22	0.09	0	0	0
ALX3	1.05	1.41	0.44	0.31	0.67	0.58	0.91	0.97	2.46	0.77	0.83	0.37	0.63	0.67	0.6	0.55	1.81	0.18	1.12	0.4	0.3	0.74	1.17	1.84	1.06	1.04	0.87	1.25
ALX4	0.19	5.04	0.38	0.25	0.35	0.37	0.3	1.81	1.05	0.64	0.26	0.27	0.52	0.12	0.31	0.87	1.26	11.08	12.06	0.28	0.03	4.44	7.35	22.66	13.58	1.57	14.66	2.49
ALYREF	11.9	29.13	20.26	14.56	13.24	15.73	19.33	19.51	28.1	11.67	15.11	15.47	13.5	12.72	13.53	15.17	23.31	18.28	16.06	9	7.81	16.57	9.81	29.5	15.52	10.45	15.76	16.06
AMACR	2.32	4.18	3.01	2.08	2.36	2.33	3.83	6.58	6.53	2.26	2.5	3.47	5.64	3.79	4.64	3.41	8.13	3.37	4.1	3.18	2.68	3.05	2.8	3.98	3.35	4.71	5.86	4.39
AMBN	0	0.02	0	0	0	0	0.03	0	0	0	0	0.01	0	0	0	0	0	0	0	0	0	0	0	0	0	0	0	0
AMBP	0.08	0	0.13	0.09	0.15	0.25	0.25	0.58	0.18	0.22	0.16	0.2	0.07	0.23	0.03	0.13	0.28	0	0.03	0	0.06	0	0.37	0.27	0.09	0	0.05	0.03
AMBRA1	5.58	13.6	10.46	5.91	8.54	8.76	13.16	12.56	15.8	8.4	11.55	8.48	7.54	7.04	8.97	8.19	9.73	6.26	12.21	6	4	7.93	8.95	10.67	9.98	7.88	6.36	14.25
AMD1	23.83	29.3	26.76	17.51	24.75	21.38	32.39	30.16	31.89	27.45	16.7	23.45	29.24	25.36	29.93	25.48	36.81	32.41	35.57	17.18	19.12	25.04	26.04	31.86	33.14	16.87	27.83	25.61
AMDHD1	0.06	0.41	1.07	0.29	0.5	0.29	0.08	0.15	0.39	0.08	0.25	0.28	0.15	0.08	0.1	0.12	0.07	0.01	0.04	0.05	0.16	0.09	0.04	0.09	0.48	0.01	0.05	0.09
AMDHD2	1.69	7.83	4.16	1.99	1.86	3.03	3.64	6.99	8.66	2.28	3.16	2.38	2.14	2.57	2.93	2.12	4.73	3.46	4.95	3.25	2.77	3.09	5.17	7.53	5.82	4.66	4.5	5.4
AMELX	0.1	0	0	0	0.09	0.06	0	0	0	0	0	0.04	0	0	0	0	0	0	0.07	0	0.02	0	0	0.19	0	0	0	0.07
AMELY	0	0	0	0	0	0	0	0	0	0	0	0	0	0	0	0	0	0	0	0	0	0	0	0	0	0	0	0
AMER1	3.85	10.39	3.97	2.62	3.91	3.45	4.21	5.94	5.21	3.64	1.97	1.88	2.64	2.08	2.2	1.83	5.58	6	14.96	4.47	1.74	5.91	6.79	10.97	6.89	2.83	3.33	6.55
AMER2	0.02	0.89	0.02	0	0.02	0.01	0.13	0.12	0	0.05	0.03	0.02	0.01	0.06	0.03	0	0.07	0.19	0.23	0.22	0.15	0.18	0.36	0.33	0.08	0.05	0.84	0.35
AMER3	0	0	0	0	0	0	0	0	0	0	0	0	0	0	0	0	0	0	0.02	0	0	0	0.01	0.01	0	0	0.01	0
AMFR	33.21	57.45	42.53	28.43	41.21	40.85	48.97	49.89	55.73	32.56	46.65	39.35	46.38	36.61	33.16	41.34	50.47	30.21	42.18	23.72	19.34	28.52	27.78	48.58	32.43	34.29	38.54	34.19
AMH	0.13	0.29	0.8	0.78	0.15	0.67	0.71	1.7	0.37	0.57	1.4	0.27	0.21	0.21	0.21	0.56	0.17	0	0.2	0.03	0.03	0.07	0.15	0.24	0.15	0.02	0.49	0.09
AMHR2	0	0.06	0	0.01	0.09	0.01	0	0.11	0.07	0.01	0.02	0	0	0.08	0.06	0.02	0	0.01	0.05	0	0.07	0.06	0.11	0.1	0.22	0	0	0.12
AMICA1	3.8	1.31	1.31	0.44	0.97	1.45	1.08	1.3	4.96	1.45	0.86	1.06	3.4	1.85	0.84	0.7	6.25	1.17	1.93	0.67	1.53	0.84	2.64	3.4	2.66	2.23	1.58	0.75
AMIGO1	1.14	3.79	1.15	2.44	1.86	1.99	1.84	2.84	3.78	2.01	2.03	0.89	2.07	1.59	1.08	0.9	6.28	1.55	3.83	1.37	2.61	1.35	2.95	2.67	2.44	4.12	2.86	2.28
AMIGO2	41.84	99.9	17.98	21.49	17.76	47.31	27.31	20.25	127.64	18.17	4.38	18.28	23.36	18.99	33.9	21.99	14.34	139.27	48.4	11.02	1.86	80.03	41.58	117.39	22.93	100.12	30.18	93.66
AMIGO3	0.51	2.09	0.77	0.62	0.48	0.49	0.93	1.73	2.54	0.72	0.97	0.76	0.45	0.75	0.47	0.66	1.47	0.74	1.07	0.28	0.65	0.91	1.98	2.51	2.59	0.56	1.23	1.2
AMMECR1	1.35	5	1.37	0.88	1.52	1.94	2.15	3.79	4.13	1.53	2.56	1.36	2.23	2.02	2.2	2.2	6.43	7.25	3.19	1.62	1.74	4.22	3.02	4.52	2.37	2.15	2.77	2.79
AMMECR1L	4.86	10.8	8.09	5.48	6.68	6.45	7.47	8.3	9.77	6.89	6.16	5.99	7.25	7.89	6.4	5.84	9.32	8.55	12.62	5.65	3.24	9	7.63	12.77	7.32	6.56	7.25	9.13
AMN	0	0.14	0	0.01	0	0	0	0	0	0	0.01	0	0	0.04	0	0	0.03	0	0	0	0.01	0	0	0	0	0	0	0
AMN1	4.78	7.92	5.25	2.95	5.83	5.81	5.01	5.59	6.99	4.44	2.93	4.62	5.3	5.23	4.92	3.54	7.22	4.51	7.55	3.82	2.95	4.06	6.46	5.05	6.75	5.16	8.66	9.13
AMOT	1.69	10.96	2.15	1.56	2.8	2.3	3.24	5.42	6.93	1.93	2.18	2.06	2.53	2.42	1.94	1.97	6.43	5.23	7.11	5.26	7.77	6.41	7.06	9.52	6.62	3.88	8.64	7.14
AMOTL1	15.2	29.89	18.67	13.15	24.66	14.24	34.72	35.17	32	16.58	11.96	19.91	25.24	22.81	20.92	14.42	34.43	19.07	42.44	12.88	20.45	31.06	23.72	37.56	22.22	28.15	25.68	33.87
AMOTL2	3.75	27.12	3.36	5.57	6.35	7.45	7.19	9.51	21.55	3.63	5.45	6.41	10.81	5.77	2.41	6.25	18.98	8.24	9.5	5.1	7.79	9.64	15.53	23.68	13.95	7.23	12.01	16.34
AMPD1	0	0.03	0	0	0	0	0	0	0.44	0.01	0	0	0	0	0	0	0	0	0	0	0	0	0	0.11	0	0	0	0.08
AMPD2	10.31	14.83	11.44	10.41	15.96	11.06	26.07	27.33	15.36	10.22	17.83	15.32	13.53	10.65	8.98	10.7	14.88	7.84	9.43	4.8	17.4	8.35	6.04	10.23	6.41	6.46	7.26	11.08
AMPD3	4.6	1.33	1.14	0.37	0.99	2.2	0.99	1.5	4.78	0.95	4.65	2.02	0.86	2.91	1.37	0.72	2.11	0.51	1.55	0.64	0.36	1.36	1.72	1.29	1.26	0.89	1.51	1.16
AMPH	1.87	6.66	0.73	1.16	1.33	1.92	2.39	4.35	5.32	2.59	1.49	1.88	2.57	2.21	2.19	1.74	2.18	4.07	10.36	3.72	0.19	7.59	6.2	6.17	4.1	2.5	8.01	11.18
AMT	1.26	8.54	2.18	2.57	1.52	1.94	4.71	5.72	7.14	3.22	2.9	1.9	2.18	2.61	1.02	2.14	8.56	1.98	3.04	0.88	4.25	2.47	11	8.24	10.43	3.91	12.01	6.63
AMTN	0	0	0	0	0	0	0	0	0	0	0	0	0	0	0	0	0	0	0	0	0	0	0	0	0	0	0	0
AMY1A	0	0	0.01	0	0	0	0	0.04	0.06	0	0.02	0.02	0	0	0.02	0	0.03	0	0	0	0.03	0.06	0.05	0	0.02	0	0.02	0
AMY2A	0	0.24	0.07	0	0	0.01	0	0	0	0.03	0	0.12	0	0	0.06	0	0	0.02	0.03	0	0.13	0.22	0	0	0	0.02	0.31	0
AMY2B	2.55	6.34	7.98	5.25	5.71	6.48	8.14	15.25	11.38	8.65	4.82	5.52	7.66	4.97	7.38	6.83	11.2	5.84	12.48	3.72	19.2	6.86	12.28	8.09	16.2	7.92	16.08	9.61
AMZ1	1.52	1.67	1.27	1.43	0.49	1.31	1.46	2.36	1.63	1.65	1.01	0.85	0.66	0.51	0.81	3.47	0.54	1.33	2.8	0.34	0.16	1.94	1.19	0.9	1.26	1.11	0.38	3.41
AMZ2	17.28	41.25	27.96	24	20.78	22.39	29.86	37.1	39.15	22.66	22.35	23.3	27.33	19.16	21.31	23.08	38.54	32.99	42.31	26.36	13.89	26.52	25.86	39.65	41.57	23.8	40.39	34.73
AMZ2P1	0.39	3.51	0.5	2.65	0.8	1.38	1.61	3.94	5.04	1.04	2	1.12	2.05	1.44	0.77	2.8	4.56	3.68	4.59	2.41	3.63	3.3	4.47	5.1	5.79	3.84	6.17	4.79
ANAPC1	5.95	13.25	11.53	7.83	8.59	8	9.75	13.45	16.68	8.67	7.82	8.41	8.88	6.84	9.19	8.97	12.25	8.41	12.04	5.99	4.82	7.47	9.91	13.98	12.65	6.63	8.51	12.91
ANAPC10	5.26	6.67	6.06	4.53	7.96	5.65	7.23	9.81	7.3	5.45	3.71	4.98	8.33	5.22	5.32	4.64	10.47	7.75	6.81	5.81	4.85	7	6.78	7.36	9.37	6.8	11.95	7.55
ANAPC11	17.39	33.09	25.15	21.22	19.79	20.17	25.57	32.85	31.9	20.96	21.08	23.53	20.24	22.61	16.39	23.75	33.27	25.86	20.74	21.7	13.79	22.33	13.69	30.62	14.48	16.53	15.36	19.84
ANAPC13	17.57	30.23	19.85	15.38	20.09	19.14	24.84	35.4	40.51	19.54	20.29	14.5	22.32	17.55	19.32	19.89	48.53	18.17	23.25	18.23	13.02	19.15	22.77	30.72	19.49	26.39	24.34	22.96
ANAPC15	10.77	29.2	22.04	12.06	9.55	16.9	12.99	17.22	21.33	11.82	11.25	13.53	12.33	9.86	10.39	14.25	27.68	24.57	14.8	16.33	11.58	15.99	10.65	29.02	16.68	15.58	13.14	13.64
ANAPC16	15.83	35.83	22.6	16.89	20.04	20.31	23.89	26.69	23.15	17.98	15.76	14.75	24.6	19.36	18.39	17.81	42.28	25.26	26.56	17.68	12.36	21.96	22.78	31.5	30.73	24.28	28.61	28.41
ANAPC1P1	0.03	0.02	0	0.03	0	0.08	0	0.06	0.03	0	0.02	0.03	0	0	0.02	0.01	0.06	0	0	0	0	0.02	0.05	0	0	0	0	0.04
ANAPC2	3.73	11.24	6.91	3.68	5.05	4.12	7.29	10.12	15.13	4.55	5.24	5.42	4.68	4.42	4.45	4.5	10.16	4.19	9.81	3.94	4.44	6.84	8.84	10.11	10.69	6.1	7.85	7.33
ANAPC4	7.27	13.43	11.09	6.48	8.53	7.29	8.78	15.06	18.86	10.82	8.42	8.66	11.95	7.01	10.6	9.19	19.8	10.96	16.1	7.31	7.59	10.99	14.69	17.01	21.5	12.84	21.52	15.91
ANAPC5	19.14	47.41	28.73	19.42	19.74	20.86	31.41	39.7	46.64	20.17	21.31	24.36	22.13	23.42	21.75	26.47	42.19	26.79	29.16	15.48	14.15	26.22	32.21	49.54	40.2	25.78	48.94	33.79
ANAPC7	16.49	21.68	44.45	15.09	20.46	19.86	19.28	27.61	27.37	25.08	14.4	22.33	19.4	14.83	19.85	15.86	22.5	15.45	18.35	9.61	6.86	15.08	14.26	21.38	18.19	19.88	18.01	18.68
ANG	2.64	14.8	4.89	1.97	5.58	6.62	7.85	6.87	7.11	4.35	7.72	6.14	11.54	14.49	2.49	4.41	10.24	5.51	5.36	4.43	3.45	4.43	5.15	7.2	4.57	4.12	6.71	5.69
ANGEL1	3.53	5.75	4.19	2.35	4.07	3.97	6.07	7.01	8.62	4.54	4.04	5.41	4.13	3.77	4.14	4.53	7.36	2.82	6.74	2.48	1.37	3	4.51	5.36	5.48	4.35	5.37	4.56
ANGEL2	4.59	13.57	17.48	6.59	9.19	9.56	12.94	14.25	19.4	5.82	7.88	7.31	9.5	7.09	3.71	4.22	13.79	9.28	13.17	7.09	6.28	9.62	14.53	12.52	16.42	11.09	15.18	14.47
ANGPT1	1.73	8.17	0.86	0.69	6.41	1.16	1.78	2.63	4.46	1.6	0.43	1.88	8.72	1.1	1.25	0.96	14.1	19.13	5.06	23.03	9.54	4.99	11.35	7.24	12.21	9.99	11.33	6.09
ANGPT2	6.83	3.49	1.94	2.21	5.61	1.49	6.19	2.67	3.98	4.19	2.68	4.51	9.74	3.39	1.35	4.31	2.66	2.06	3.54	2.09	1.43	2.53	4.13	3.89	3.96	2.79	6.25	5.3
ANGPT4	0.24	0.35	0.37	0.35	0.06	0.73	1.14	1.2	1.5	0.79	0.48	1.47	0.55	0.52	0.47	0.43	0.48	0.63	0.84	0.09	0.1	0.41	0.54	1	1.07	0.66	0.35	0.6
ANGPTL1	4.83	77.84	42.16	10.25	2.07	41.14	24.09	32.36	36.1	21.07	9.39	31.08	47.76	26.69	3.24	23.73	95.81	69.43	33.66	23.07	15.64	49.19	23.85	45.71	80.22	23.65	39.3	15.43
ANGPTL2	12.54	28.4	9	8.6	9.27	11.23	7.9	10.04	30.27	8.97	9.53	8.93	16.64	12.09	13.18	8.18	41.79	18.62	25.04	34.98	2.61	21.35	20.48	30.58	19.09	17.51	35.01	35.83
ANGPTL3	0.32	0.17	0.22	0.14	0.39	0.14	0.4	0.21	0.57	0.62	0.13	0.17	0.28	0.1	0.2	0.07	0.23	0.18	0.7	0.26	0.17	0.35	1.12	0.09	1.05	0.2	1.25	0.63
ANGPTL4	1.23	1.06	2.43	0.87	3.43	2.51	1.81	3.15	7.78	3.32	3.38	2.04	2.23	3.55	3.91	0.49	6.61	0.3	0.42	0.06	0.08	0.11	0.81	0.44	0.91	2.53	0.38	0.59
ANGPTL5	0.04	0.03	0.04	0.01	0.04	0.02	0.04	0.07	0.02	0.02	0.02	0.05	0.02	0.06	0.05	0.06	0.02	0.03	0.07	0.07	0	0	0.13	0.02	0.12	0.1	0.11	0.03
ANGPTL6	0.07	0.08	0.15	0.08	0.08	0.04	0.12	0.09	0.03	0.03	0.03	0.07	0.05	0.06	0.05	0.06	0	0.04	0.19	0.21	0.03	0.04	0.15	0.13	0.63	0.03	0.05	0.23
ANGPTL7	0.17	0.24	0.03	0.05	0.07	0.03	0.26	0.22	0.36	0.15	0.16	0.14	0.4	0.03	0.06	0.11	1.62	0.42	0.27	0.29	0.08	0.06	0.54	0.37	0.48	0.59	0.25	0.32
ANHX	0	0	0	0	0	0	0	0	0	0	0	0	0	0	0	0	0	0	0	0	0	0	0	0	0	0	0	0
ANK1	0.08	0.08	0.01	0.22	0.09	0.07	0.22	0.12	0.18	0.06	0.06	0.06	0.18	0.03	0.08	0.12	0.23	0.04	0.14	0.04	0.26	0.06	0.04	0.12	0.07	0.04	0.05	0.1
ANK2	25.4	15.51	55.51	21.04	29.66	25.21	26.51	19.89	21.57	20.87	16.43	41.56	31.1	10.75	24.27	12.75	46.1	15.03	31.16	16.56	32.05	16.22	16.64	31.72	22.56	46.95	44.93	18.93
ANK3	21.59	11.75	34.63	17.44	23.78	31.62	20.3	24.49	28.1	29.71	41.2	37	30.33	10.76	26.24	32.42	4.69	7.94	19.33	6.87	2.61	12.03	12.19	6.01	13.77	4.65	8.66	9.62
ANKAR	3.46	4.39	5.78	2.73	5.37	4.03	6.65	7.38	8.04	5.95	3.51	5.08	5.59	5.07	4.36	3.39	4.75	3.1	4.12	2.12	2.93	3.13	6.76	4.55	8.69	3.98	8.61	5.28
ANKDD1A	2.88	3.47	8.67	0.53	5.81	3.07	4.98	4.99	5.08	4.3	5.66	4.13	2.85	3.11	2.21	1.36	9.73	3.01	4.9	2.55	3.25	2.67	5.12	3.97	6.16	3.14	3.33	4.25
ANKDD1B	0.11	0.17	0.03	0.04	0.18	0.07	0.12	0.21	0.05	0.13	0.1	0.17	0.17	0.13	0.06	0.04	0.33	0.14	0.2	0.02	0.02	0.09	0.34	0.27	0.25	0.3	0.24	0.25
ANKEF1	0.55	0.11	1.17	0.25	0.25	0.95	0.17	0.48	1.13	0.3	0.23	0.34	1.04	0.25	0.32	0.56	0.72	0.19	0.08	0.03	0.26	0.21	0.29	0.24	0.29	0.8	0.15	0.2
ANKFN1	0	0.05	0	0	0	0.01	0	0	0	0	0	0	0	0.04	0	0	0	0.24	0.3	0	0	0	0.26	0	0.16	0.01	3.34	0
ANKFY1	8.45	41.04	10.67	9.25	10.04	13.99	17.32	16.25	24.13	10.09	11.96	11.2	12.04	15.17	8.9	10.99	17.49	29.93	22.08	11.14	6.46	29.72	19.17	39.23	18.83	12.75	11.89	26.22
ANKH	5.51	8.47	8.42	4.48	6.81	5.84	6.26	6.26	7.59	6.77	4.73	7.68	4.59	4.93	6.34	3.97	11.13	7.04	17.4	5.12	1.04	9.17	9.12	10.84	8.37	2.9	17.35	11.09
ANKHD1	15.47	29.17	19.29	13.55	22.64	17.19	30.04	27.75	36.48	21.73	17.81	17.24	26.42	14.56	19.44	16.68	33	20.51	40.73	20.01	11.42	26.82	32.88	25.81	36.17	26.72	30.82	34.69
ANKHD1-EIF4EBP3	1.85	5.28	3.44	2.05	2.81	2.83	4.92	2.59	4.21	1.88	3.36	1.54	2.86	1.91	1.76	1.53	2.74	0.64	5.15	1.64	0.73	2.13	2.44	2.75	2.35	1.62	1.81	1.54
ANKIB1	12.26	16.31	17.51	9.14	14.94	12.44	13.48	16.32	21.2	13.48	11.96	12.52	16.02	11.22	14.57	10.55	23.05	13.95	18.25	9.55	5.01	12.86	12.91	18	15.43	14.69	13.82	20.02
ANKK1	0.08	0.12	0.04	0.03	0.08	0.04	0.12	0.16	0.2	0	0.05	0.01	0	0.01	0.04	0.1	0.12	0.06	0.74	0.01	0.11	0.17	0.07	0.14	0.52	0.12	0.08	0.07
ANKLE1	0.09	0.33	0.1	0.15	0.13	0.09	0.26	0.3	0.23	0.13	0.12	0.09	0.12	0.03	0.09	0.08	0.03	0.04	0.08	0.02	0.15	0.1	0.23	0.37	0.29	0.01	0.09	0.1
ANKLE2	8.6	20.31	11.43	7.61	9.9	10.46	15.4	14.82	23.27	11.89	9.73	9.9	10.4	10.51	10.25	12.63	33.32	12.38	16.94	8.6	7.52	14.12	16.28	25.84	24.81	13.07	16.11	16.19
ANKMY1	1.32	2.14	2.03	1.15	1.37	1.56	3.17	3.97	4.58	2.24	2.4	1.67	1.23	1.32	1.42	1.92	3.48	1.34	2.5	0.83	1.11	1.07	2.89	2.47	3.44	1.89	2.56	2.78
ANKMY2	4.49	11.65	3.93	2.41	7.03	3.58	5.35	10.8	9.8	3.78	3	4.21	6.05	3.35	5.47	4.48	11.44	7.2	12.97	5.28	6.39	8.87	8.82	10.41	8.76	10.13	13.3	9.82
ANKRA2	5.27	7.95	7.29	5.37	7.24	5.34	7.58	10.38	8.47	5.67	5.47	5.85	6.57	5.97	8.04	4.36	7.38	5.38	9.1	4.98	5.45	6.2	9.55	9.71	11.34	7.27	13.09	9.37
ANKRD1	0.05	0.04	0.01	0.02	0.01	0	0	0.14	0.02	0	0.01	0	0.06	0	0.01	0	0.03	0.03	0.02	0	0	0	0.04	0.02	0	0	0	0.02
ANKRD10	23.25	41.25	42.16	23.27	25.76	27.04	43.48	41.4	61.24	29.56	32.68	29.12	25.43	14.93	34.6	25.73	37.12	20.74	37.4	16.96	13.58	21.23	45.64	39.58	44.36	22.06	44.34	42.39
ANKRD11	11.73	20.03	13.23	11.37	12.55	12.06	22.6	16.6	23.15	14.46	15.15	13.18	14.63	9.83	9.08	10.78	20.66	10.43	31.4	10.67	6.39	18	14.6	16.75	19.93	12.29	14.84	18.54
ANKRD12	23.07	31.4	47.06	17.15	35.25	29.65	34.87	36.51	35.35	25.56	21.34	32.27	33.04	20.89	27.09	20.33	34.04	25.87	29.74	15.74	20.86	20.52	26.71	28.53	29.57	27.19	44.73	28.53
ANKRD13A	9	17.55	16.04	12.93	15.44	15.48	20.71	18.58	24.07	13.34	16.32	17.07	21.89	17.89	15.42	16.38	35.74	11.15	13.31	7.94	7.93	9.03	11.14	17.89	13.31	15.23	14.76	12.36
ANKRD13B	1.73	5.27	2.87	3.05	1.12	2.67	2.87	3.29	5.41	2.92	2.42	1.67	1.65	1	1.31	1.94	1.81	2.19	3.95	1.59	0.55	3.12	2.49	4.28	5.27	1.12	4.12	3.14
ANKRD13C	6.46	10.33	12.65	6.51	8.98	7.4	11.8	9.79	19.38	9.17	7.16	7.63	10.05	8.47	9.61	6.46	12.26	8.21	10.11	5.07	4.33	7.01	9.02	10.43	10.84	8.74	11.27	9.94
ANKRD13D	3.12	11.4	6.28	4.92	4.06	5.75	9.15	10.75	11.12	4.95	6.5	4.99	4.67	5.56	3.11	4.75	8.69	4.71	5.35	3.05	4.84	4.09	7.13	12.14	9.62	5.94	4.96	7.68
ANKRD16	1.54	3.99	2.27	1.59	1.24	1.91	2.74	3.2	5.95	1.64	2.01	1.67	1.33	1.78	1.45	1.36	2.58	1.2	2.49	1.43	1.08	1.85	2.96	3.83	2.94	1.86	2.41	4.2
ANKRD17	13.25	23.31	17.33	11.93	16.88	14.58	24.04	24.02	27.97	13.72	16.15	13.65	19.78	13.87	12.62	13.72	25.07	17.11	26.38	12.08	9.34	19.86	17.99	22.7	22.12	15.73	18.06	23.09
ANKRD18A	0	0.02	0	0	0	0	0	0.04	0.26	0.01	0	0	0	0	0	0	0.08	0	0.04	0	0	0.04	0.02	0.12	0.02	0	0.09	0.02
ANKRD18B	0	0	0.01	0	0	0.01	0	0	0.04	0.38	0.01	0	0	0	0	0	0	0	0	0	0	0	0	0	0	0	0	0
ANKRD18DP	0	0.01	0	0	0	0	0.03	0.03	0	0	0.01	0	0.01	0.01	0.01	0.02	0.04	0	0	0	0	0	0.03	0	0.03	0.01	0	0
ANKRD19P	0.06	0.3	0.15	0.04	0.23	0.28	0.31	0.54	0.41	0.32	0.22	0.35	0.22	0.21	0.18	0.06	0.45	0.13	0.19	0.08	0.15	0.2	0.28	0.52	0.35	0.31	0.28	0.4
ANKRD2	0.07	0.03	0.04	0	0	0.01	0.05	0.08	0.11	0	0.06	0	0	0	0	0	0.49	0.04	0.03	0.13	0.02	0	0	0.14	0.18	0	0	0.19
ANKRD20A11P	0.05	0.18	0.04	0.08	0.18	0.08	0.04	0.12	0.3	0.17	0.1	0.04	0.06	0.09	0.02	0.1	0.06	0.08	0.63	0.06	0.08	0.07	2.08	0.39	3.07	0.11	11.22	1
ANKRD20A12P	3.2	0.96	2.86	5.62	1.38	4.04	2.62	2.11	3.11	3.07	3.66	3.33	3.51	0.65	3.24	2.9	1.37	1	0.68	0.25	0.25	0.32	0.41	1.14	0.87	0.01	1.31	1.16
ANKRD20A19P	0	0	0	0	0	0	0	0	0.02	0	0	0	0	0	0	0	0	0	0	0	0	0	0.02	0	0	0	0	0
ANKRD20A3	0.04	0.53	0.02	0.11	0.22	0.09	0.25	0.51	0.13	0.07	0.12	0.02	0.08	0.1	0.06	0.08	0.61	0.1	1.17	0.15	0.21	0.66	0.24	0.37	0.24	0.76	1.53	1.2
ANKRD20A4	0.11	0.15	0	0.07	0.1	0.02	0.41	0	0.26	0.25	0.01	0	0.35	0.03	0.27	0.02	0.15	0	0	0.03	0.34	0	0	0.4	0.04	0.1	0.14	0.23
ANKRD20A5P	0.03	0.1	0.01	0.07	0.17	0.07	0.08	0.11	0.2	0.09	0.12	0.11	0.07	0.11	0.04	0.1	0.52	0.08	0.19	0.05	0.04	0.22	0.68	0.15	1.1	0	2.63	0.69
ANKRD20A8P	0.03	0.01	0	0.01	0.01	0	0.03	0.01	0.01	0.02	0.02	0	0.03	0.01	0	0.01	0.05	0.01	0.1	0.02	0.08	0.05	0.04	0	0.08	0.04	0.06	0.26
ANKRD20A9P	0	0	0	0	0	0	0.01	0	0.03	0	0.01	0	0	0	0	0	0.01	0.01	0.03	0	0	0.01	0.04	0.01	0.08	0.01	0.33	0.06
ANKRD22	0.02	0.12	0.01	0	0	0	0	0.02	0.12	0	0.03	0.01	0	0.04	0.02	0	0.45	0.01	0.08	0.08	0.24	0.1	0.03	0.01	0.05	0.12	0.03	0.51
ANKRD23	0.45	2.35	1.16	0.69	0.73	0.72	1.54	2.31	2.42	0.95	1.03	1.19	0.66	0.98	0.77	0.74	1.08	1.03	1.33	0.51	0.87	0.77	1.98	2.92	2.69	0.83	1.57	1.52
ANKRD24	0.02	1.73	1.17	0.15	0.03	0.31	0.12	0.37	0.61	0.03	0.12	0.08	0.15	0.07	0.07	0.05	1.1	0.11	0.22	0.08	0.04	0.67	0.07	0.63	0.36	0.19	0.24	0.2
ANKRD26	3.36	3.93	3.7	2.69	4.48	3.03	4.3	6.16	5.97	4.15	2.86	3.39	4.96	3.44	3.35	3.2	5.05	3.72	7.6	2.73	3.37	3.66	5.75	4.92	8.4	6.96	7.28	6.28
ANKRD26P1	0	0	0	0	0	0	0	0	0	0	0	0	0	0	0.01	0	0	0	0	0	0	0	0.02	0	0	0	0.02	0
ANKRD26P3	0	0	0	0	0	0	0	0.03	0	0	0.02	0.01	0.01	0	0.01	0.01	0	0.01	0	0	0.01	0	0.02	0	0	0	0	0.01
ANKRD27	4.83	16.26	5.72	5.38	5.6	7.4	7.83	9.07	9.55	5.26	5.91	4.97	5.8	6.75	4.33	6.05	15.28	10.61	11.97	5.95	6.29	10.25	7.77	16.9	11.14	7.1	7.36	10.54
ANKRD28	5.57	7.01	9.37	4.52	9.21	6.24	9.12	11.22	13.53	6.5	7.48	8.36	7.75	5.84	7.44	5.45	10.93	5.48	10.2	6.1	12.85	5.99	11.45	9.09	13.06	11.81	12.48	11.92
ANKRD29	1.54	3.89	7.11	5.62	2.26	7.02	2.78	11.14	7.73	9.96	8.54	9.61	5.48	3.86	1.67	5.99	16.25	6.56	8.23	1.07	2.55	7.88	6.31	6.58	11.36	3.35	9.28	5.38
ANKRD30A	0	0	0	0	0	0.01	0	0	0.06	0	0	0	0.01	0	0	0.01	0	0	0	0	0	0.01	0.02	0	0	0	0.01	0
ANKRD30B	0	0	0	0	0	0	0	0	0	0	0	0	0	0	0	0	0	0	0	0	0.04	0	0	0	0.02	0	0.03	0
ANKRD30BL	1.3	0	0.11	0	1.88	1.22	1.75	0.23	0.19	2.67	0.02	1.85	3.25	0.45	1.89	0	0.08	0.06	0	0	0	0	0.03	0.06	0	0.28	0.02	0.06
ANKRD30BP2	0.03	0	0	0	0.01	0	0.01	0	0	0.02	0	0.04	0.03	0.01	0.01	0	0	0	0	0	0	0	0	0	0	0.01	0	0
ANKRD30BP3	0.01	0	0.01	0	0	0	0	0	0	0.02	0.01	0	0	0	0	0	0.09	0	0	0	0	0	0.94	0	0	0	0	0
ANKRD31	0.08	0.08	0.11	0.07	0.1	0.1	0.14	0.5	0.1	0.14	0.05	0.19	0.22	0.03	0.1	0.15	0.18	0.07	0.18	0.06	0.11	0.15	0.31	0.21	0.39	0.08	0.29	0.24
ANKRD32	2.32	2.38	2.22	1.32	2.45	1.74	2.69	3.25	3.81	3.75	1.35	2.34	2.46	1.49	2.04	1.91	3.84	2.39	3.83	1.6	1.01	2.63	2.88	3.17	4.69	1.98	4.69	4.39
ANKRD33	0	0	0	0	0.03	0	0.02	0	0.09	0	0	0	0	0.01	0.02	0	0.01	0	0	0	0	0.07	0.05	0	0	0	0.01	0
ANKRD33B	0.55	7.09	6.33	1.75	2.49	2.17	3.51	1.99	3.75	0.85	1.6	2.71	2.39	8.44	1.44	1.14	2.51	3.34	2.96	3.44	1.15	2.83	4.76	3.54	3.55	2.2	5.31	3.22
ANKRD34A	0.38	1.36	1.03	0.28	0.39	0.71	0.53	0.79	1.2	0.38	0.28	0.61	0.49	0.13	0.43	0.26	0.67	0.31	1.36	0.65	0.19	0.78	1.14	1.17	0.72	0.25	0.84	1.02
ANKRD34B	0	0.03	0	0	0	0	0	0	0.01	0	0	0	0	0	0.01	0	0	0.03	0.05	0	0	0	0	0	0	0.01	0.03	0
ANKRD34C	0.01	0	0	0	0	0.01	0	0.01	0.06	0	0.02	0	0.03	0	0.04	0	0	0	0.01	0.02	0.01	0.01	0	0	0.01	0.01	0	0
ANKRD35	1.97	0.36	1.22	0.97	1.97	0.87	2.55	3.43	0.74	1.38	1.5	1.95	2.57	0.93	0.85	1.35	2.93	0.47	0.5	0.32	0.45	0.43	0.52	0.84	0.31	0.11	0.8	0.16
ANKRD36	8.69	16.83	7.68	4.98	12.77	8.15	14.93	21.56	28.96	8.2	9.34	14.23	12.13	8.63	8.37	7.44	23.25	10.16	14.43	5.61	9.16	15.45	44.69	30.49	39.84	9.03	39.33	27.44
ANKRD36B	6.4	8.73	4.54	2.7	6.12	3.77	6.9	13.08	15.01	9.85	4.35	7.28	8.57	4.02	6.79	4.58	12.04	7.56	13.07	5.58	9.63	8.67	23.7	13.19	40.52	6.73	44.57	17.44
ANKRD36BP1	25.7	37.93	35.73	9.04	41.07	23.1	30.44	23.65	116.91	27.93	10.81	23.69	51.39	34.49	36.1	15.84	51.27	28.16	60.43	41.18	5.08	41.52	44.36	23.43	25.03	41.31	28.17	48.43
ANKRD36BP2	0.05	0.16	0.01	0.03	0.07	0.19	0.02	0.04	1.45	0.07	0.03	0.03	0.1	0.01	0	0.06	0.03	0.29	0.02	0.08	0.07	0.37	0.03	0.33	0.18	0.17	0.04	0.26
ANKRD36C	1.47	2.62	0.77	0.55	1.67	1.24	2.37	4.08	3.76	1.46	1.35	2.56	2.08	1.64	1.69	1.4	3.48	1.38	2.32	0.79	1.8	2.42	6.09	3.89	8.41	1.74	8.28	6.38
ANKRD37	1.52	1.75	2.54	2.28	2.78	2.29	2.68	2.66	1.57	1.69	1.7	2.12	1.87	2.55	1.41	2.3	4.58	1.17	2.01	1.03	0.39	0.96	1.62	2.61	0.81	0.99	4.1	2.54
ANKRD39	1.72	8.72	3.68	1.79	2.04	2.57	3.66	5.07	4.61	2.79	2.43	3.05	1.97	2.31	1.88	2.19	7.18	3.38	3.76	2.74	2.23	3.76	5.04	8.29	7.64	3.16	6.03	2.9
ANKRD40	15	23.75	31.3	16.07	15.57	19.4	23.39	23.81	22.97	17.86	16.25	15.82	20.81	15.18	15.92	18.08	34.04	16.8	24.77	14.5	10.33	17.58	15.21	23.8	18.53	15.87	12.47	20.9
ANKRD42	2.81	3.35	3.04	1.8	3.55	3.44	3.2	2.83	3.99	2.02	2.61	2.09	3.27	3.01	2.14	1.85	6.95	2.16	4.4	2.31	2.28	2.09	3.16	3.4	4.12	4	3.8	2.94
ANKRD44	15.61	14.49	18.95	18.74	23.31	9.75	33.59	18.89	19.93	25.99	18.2	21.47	15.89	7.89	16.67	17.82	10.36	5.33	20.32	5.14	2.17	10.69	15.28	16.15	15.3	7.12	15.27	16.76
ANKRD45	0.55	0.84	0.29	0.37	0.45	1.96	0.75	0.51	2.33	0.31	0.15	0.2	0.24	0.21	0.83	0.34	0.29	0.8	2.52	0.95	0.72	2.49	1.74	0.89	2.9	3.56	1.18	3.76
ANKRD46	10.05	9.08	10.17	5.4	13.75	7.62	8.69	9.13	12.18	10.73	6.05	7.85	11.47	6.03	6.99	6.68	14.98	9.91	12.73	6.95	7.03	9.36	9.49	10.33	13.58	12.53	15.85	10.48
ANKRD49	5.3	9.17	7.96	4.81	7.77	6.13	7.87	7.82	9.69	7.11	4.72	7.11	9.35	7.6	6.48	5.72	9.73	8.76	11.83	5.68	4.92	8.17	7.54	10.28	10.76	8.39	12.7	11.8
ANKRD50	6.71	21.1	10.47	6.24	13.44	5.62	6.83	17.59	14.7	6.04	5.89	11.32	16.55	10.78	7.05	4.83	27.29	14.42	25.34	10.31	7.76	16.48	19.55	18.49	14.31	21.63	21.05	25.87
ANKRD52	5.28	8.13	4.68	5.04	4.9	5.49	6.77	8.18	13.02	5.73	6.45	5.02	4.67	4.91	4.45	3.59	6.41	4.92	10.38	4.21	3.18	6.97	7.74	9.41	5.45	4.2	4.31	7.35
ANKRD53	0.18	0.37	0.08	0.03	0.19	0.05	0.16	0.12	0.26	0.13	0.07	0.2	0.19	0.08	0.08	0.05	0.21	0.12	0.47	0.26	0.12	0.3	0.25	0.66	0.45	0.12	0.39	0.42
ANKRD54	3.96	15.5	8.25	7.96	5.23	7.49	9.46	10.73	10.4	4.99	8.2	6.42	5.21	5.66	4.83	6.62	9.22	7.36	7.28	3.9	4.79	5.32	5.72	11.9	8.63	5.4	7.05	5.13
ANKRD55	0.01	0	0.01	0.01	0.03	0	0	0	0	0.06	0	0	0.08	0.01	0	0	0.06	0	0	0	0	0	0	0	0	0	0	0.02
ANKRD6	2.27	3.31	5.56	1.44	3.61	3.49	2.1	4.06	5.91	3.06	1.11	2.98	3.49	1.48	3.44	0.99	10.84	2.22	3.95	1.68	0.68	2.15	3.6	3.23	5.55	3.47	4.77	3.68
ANKRD61	0.32	0.66	0.48	0.28	0.25	0.18	0.74	0.48	0.72	0.51	0.38	0.33	0.38	0.25	0.36	0.31	1.03	0.19	1.11	0.05	0.27	0.55	0.87	0.84	1.11	0.35	1.13	1.72
ANKRD62	0.01	0.06	0.01	0	0.02	0.01	0.01	0.01	0	0.02	0	0.01	0	0	0.02	0	0	0.01	0.02	0	0.02	0	0.01	0	0	0	0.06	0
ANKRD62P1-PARP4P3	0	0.08	0	0	0.56	0.1	0	0	0	0.44	0.08	0.27	0	0.13	0.14	0	0.03	0	0.03	0	0.1	0	0.06	0.03	0.08	0.02	0.07	0.1
ANKRD63	0	0	0.07	0.02	0	0	0	0	0	0	0	0	0	0	0	0	0	0	0	0	0.09	0.03	0	0.15	0	0	0	0
ANKRD65	0.96	5.13	0.79	0.42	1.19	0.51	1.19	2	2.51	1.1	0.7	0.89	1.02	1.61	0.31	0.64	7.35	0.52	1.3	0.37	4.54	3.7	2.77	5.48	5.54	0.19	2.53	3.76
ANKRD66	0	0	0	0	0	0	0	0	0	0	0	0	0	0	0	0	0	0	0	0	0	0	0	0	0	0	0	0
ANKRD7	0.09	0.03	0.3	0.03	0.02	0.12	0	0.35	0.83	0.14	0	0.06	0.04	0.13	0.01	0	0	0.22	0.45	0.06	0.14	0.13	0.14	0.06	0.94	0.05	0.26	0.44
ANKRD9	0.2	2.45	1.04	0.79	0.35	0.9	1.45	0.65	1.87	0.24	0.71	0.96	0.37	0.62	0.31	0.69	1.15	0.72	0.69	0.22	0.52	0.45	0.63	2.06	0.55	0.36	0.47	0.5
ANKS1A	3.3	7.15	4.74	2.61	4.39	4.85	4.73	5.79	9.54	4.02	3.25	5.22	5.65	3.44	2.51	2.17	15.9	4.4	8.26	3.99	3.09	5.63	9.82	9.69	10.8	6.86	9.58	5.75
ANKS1B	3.27	3.95	0.64	0.96	0.26	0.69	0.66	1.47	3.03	0.7	0.87	0.55	1.03	2.77	0.45	1.88	7.71	4.37	2.86	2.09	1.92	3.79	3.11	4.6	5.13	3.78	4.96	3.9
ANKS3	3.31	8.02	7.05	4.54	4.01	3.87	6.22	8.22	10.46	4.59	4.98	5.36	4.48	3.67	3.46	4.37	6.06	3.88	4.48	2.25	3.88	2.85	6.41	8.14	6.78	3.21	5.78	5.82
ANKS4B	0.02	0	0.01	0	0	0.01	0	0	0	0.02	0.02	0	0.01	0	0	0	0	0	0	0	0	0	0	0	0	0	0	0.04
ANKS6	2.39	4.8	3.81	2.24	2.33	2.9	4.14	4.63	5.56	2.81	2.21	3.12	3.22	2.06	2.74	2.41	4.81	3.26	3.35	1.35	1.76	3.41	4.23	5.58	4.98	2.72	3.5	5.13
ANKUB1	0	0	0.03	0	0.02	0	0.04	0.01	0.1	0	0	0.01	0	0	0.02	0	0	0.03	0.02	0	0	0	0.02	0	0	0.02	0	0
ANKZF1	4.8	10.38	12.41	6.35	6.48	7.23	14.49	14.3	16.75	8.65	8.26	7.63	7.68	6.94	6.11	7.54	10.05	4.24	7.06	2.91	5.58	4.4	9.81	10.43	16.39	6.53	11.91	7.58
ANLN	0.8	1.84	0.95	0.55	0.52	0.8	1.04	2.49	1.8	1.09	2.15	1.43	1.84	0.78	0.83	2.75	2.2	1.37	1.4	0.63	1.1	5.46	0.24	2.58	0.38	2.34	1.22	1.72
ANO1	5.85	42.05	21.43	16.98	7.94	18.99	8.26	36.82	5.93	8.27	5.1	2.68	5.4	8.66	5.74	9.73	27.05	21.27	104.02	5.27	1.04	91.88	22.66	60.16	56.32	20.45	45.72	101.23
ANO10	9.62	19.94	15.19	6.85	13.92	8.57	13.11	25.93	19.34	12.01	12.65	12.66	15.3	12.65	12.55	13.69	20.51	17.48	20.95	10.05	4.37	13.57	15.11	21.12	16.79	12.48	14.6	18.79
ANO2	1.46	1.13	0.62	0.4	0.92	0.79	2.49	1.15	3.61	0.73	0.63	1.78	1.88	1.31	0.55	0.71	0.93	0.55	1.89	0.44	0.11	0.66	2.38	2.53	2.18	0.72	1.99	1.57
ANO3	0.08	0.25	0.1	0.04	1.45	0.17	0.43	1.3	0.32	0.41	0.11	0.32	1.57	0.16	0.1	0.08	0.58	0.21	0.23	0.1	0.05	0.12	0.29	0.26	2.76	1.36	0.93	0.63
ANO4	4.96	0.96	10.14	2.56	3.97	18.93	0.68	1.56	12.7	16.88	14.21	1.7	0.35	0.99	5.75	1.77	0.19	0.52	6.99	0.57	2.54	0.76	1.61	1.3	1.91	4.09	1.17	1.51
ANO5	0.14	1.07	0.13	0.19	0.33	0.13	0.03	0.28	0.41	0.21	0.29	0.05	0.09	0.09	0.13	0.15	3	0.73	3.37	1.43	0.48	2.42	1.11	1.48	3.33	2.37	3.73	2
ANO6	34.79	79.38	55.02	40.63	64	44.07	64.43	74.47	63.76	52.05	35.21	50.45	62.18	56.08	54.73	37.68	83.89	57.47	104.12	57.98	22.16	70.17	53.92	88.06	68.92	52.74	57.23	82.21
ANO7	0.11	0.38	0.14	0.09	0.09	0.08	0.14	0.21	0.21	0.1	0.11	0.11	0.22	0.12	0.1	0.1	0.05	0.04	0.23	0.14	0.02	0.07	0.2	0.07	0.15	0.1	0.1	0.2
ANO8	0.18	1.46	0.45	0.43	0.32	0.33	0.93	1.55	1.47	0.53	0.67	0.48	0.52	0.33	0.26	0.56	1.47	0.57	1.56	0.45	1.13	0.43	1.21	2.17	1.78	0.69	1.74	1.3
ANO9	0.06	0.06	0.02	0.01	0.02	0.04	0.08	0.03	0.61	0	0.01	0.07	0.07	0	0.02	0.02	0.16	0.01	0.08	0.03	0.04	0.01	0.05	0.15	0.22	0.03	0.05	0.07
ANP32A	21.35	24.51	51.58	27.28	33.83	29.86	31.11	36.57	39.67	31.77	23.87	24.09	33.79	17.92	26.74	26.66	31.45	22.93	33.23	20.33	12.25	21.38	19.83	27.97	36.25	18.41	30.48	27.35
ANP32A-IT1	0.53	0.38	0.3	0.17	0.61	0.28	0.64	0.78	1.11	0.96	0.48	0.65	0.73	0.26	0.26	0.29	1.07	0.2	0.96	0.25	0.18	0.8	0.95	0.39	1.17	0.56	1.85	1.14
ANP32AP1	0.2	0.07	0.04	0	0.35	0	0.06	0.06	0.24	0.03	0.04	0.04	0.04	0	0.03	0	0	0.21	0.91	0.08	0.02	0.16	0.83	0.26	0.07	0.12	0.06	0.33
ANP32B	13.52	10.79	10.37	7.77	15.74	9.83	13.08	15.33	21.28	20.58	11.24	13.61	17.67	7.36	10.85	12.11	25.37	13.57	36.09	19.21	6.44	25.44	15.85	15.21	20.14	14.25	23.79	20.11
ANP32C	0	0.14	0	0	0	0	0	0	0	0	0	0.09	0.05	0	0.03	0	0	0	0.08	0	0	0	0.08	0	0.07	0	0.06	0.07
ANP32D	0	0	0.11	0	0	0	0	0	0.23	0	0	0.26	0	0	0	0	0	0	0	0	0	0	0.22	0	0	0	0	0
ANP32E	9.67	12.42	15.16	7.62	14.41	10.71	14.05	13.45	11.72	11.48	8.53	7.2	13.89	7.14	11.38	6.83	26.08	17.11	21.91	12.08	13.11	19.66	21.39	11.82	21.71	14.45	24.97	19.77
ANPEP	0.23	1.01	0.06	0.04	0.02	0.26	0.15	0.59	1.23	0.09	0.05	0.22	0.63	0.1	0.12	0.1	0.95	1.62	0.76	0.2	0.13	0.07	0.96	1.75	1.58	0.23	7.44	0.31
ANTXR1	23.41	65.02	17.35	12.87	23.52	17.4	29.98	42.6	64.69	23.56	27.31	17.89	28.54	29.32	20.2	16.42	123.82	50.98	119.91	57.22	14.22	72.96	59.58	67.14	41.85	80.51	84.48	79.94
ANTXR2	31.06	195.61	46.24	35.31	47.51	56.99	95.93	87.31	96.67	52.23	67.23	76.25	89.37	122.53	49.38	78.56	58.93	99.06	134.95	86.3	65.59	78.07	88.38	133.44	121.03	115.79	117.59	145.39
ANXA1	18.68	41.07	23.55	52.16	44.82	49.18	29.24	38.4	76.73	31.61	37.22	53.26	115.25	40.06	29.25	62.65	249.66	41.33	39.88	27.63	17.83	18.59	26.15	71.36	42.63	57.23	87.4	35.83
ANXA10	0	0.09	0.06	0.06	0	0	0	0	0.11	0.05	0.03	0	0	0	0	0	0	0	0	0	0	0	0	0	0	0	0	0.33
ANXA11	16.87	52.16	34.04	22.8	26.44	25.95	37.8	31.26	49.63	17.48	32.82	28.92	32.71	25.73	18.65	24.46	83.01	23.11	33.13	16	13.37	26.59	21.81	41.62	31.17	27.85	25.23	29.41
ANXA13	0.07	0.31	0.65	0.28	0.47	2.38	2.15	1.12	0.96	2.02	1.92	1.01	1.03	0.55	0.5	2.34	0.55	0.44	0.24	0.23	0.07	0.31	0.31	0.24	0.91	0.18	0.28	0.19
ANXA2	188.81	195.08	168.61	82.12	131.51	125.9	173.15	186.83	157.38	98.04	94.42	197	293.32	247.81	87.87	129.88	452.36	175.95	61.14	61.32	41.76	88.23	52.09	246.65	101.34	143.95	158.7	92.69
ANXA2P1	0.64	0.22	0.12	0.07	0.36	0.06	0.53	0.68	1.03	0.34	0.31	0.35	0.3	0.14	0.12	0.17	0.33	0.13	0.58	0.31	0.14	0.13	0.55	0.45	0.57	0.27	0.82	0.98
ANXA2P2	2.31	1.7	1.04	0.6	1.82	1.04	1.66	1.99	2.7	1.39	0.77	2.85	7.26	2.39	1.03	1.39	6.46	2.36	1.04	1.09	0.51	1.18	0.81	2.63	0.91	1.96	1.88	1.37
ANXA2P3	0	0	0	0	0	0	0	0	0	0	0.02	0	0	0	0	0	0	0	0	0	0	0.02	0.07	0.06	0.03	0	0.03	0.03
ANXA2R	0.67	1.26	0.94	0.73	0.51	0.76	1	1.72	3	0.69	0.93	0.89	0.94	0.71	0.21	0.47	1.01	0.55	0.94	0.28	0.38	0.45	1.56	1.47	1.38	0.66	1.03	0.54
ANXA3	0.38	1.12	0.28	0.14	0.34	0.99	0.24	0.76	2.18	0.33	0.14	0.62	1.25	0.12	0.09	0.48	20.69	0.53	1.26	0.26	0.39	0.64	0.39	2.78	2.29	1.26	2.53	1.62
ANXA4	28.89	27.16	37.1	18.91	27.01	25.58	21.79	24.43	32.21	23.04	20.82	22.56	32.6	16.48	19.81	19.43	53.13	24.79	31.37	18.79	11.92	27.01	28.12	24.48	31.27	22.9	42.37	24.39
ANXA5	215.85	281.3	303.69	246.2	256.31	274.13	344.73	272.54	322.93	196.79	255.48	289.68	413.42	328.5	251.41	303.17	446.69	205.01	193.47	135.94	42.05	182.88	143.95	299.44	179.66	156.14	248.42	229.81
ANXA6	86.03	205	163.6	101.5	87.13	94.48	126.13	188.69	184.21	103.17	76.28	148.8	114.76	167.1	110.91	79.48	251.05	141.57	116.02	67.03	82.6	137.38	78.49	195.73	122.89	127.94	92.22	125.3
ANXA7	45.53	54.66	51.07	34.1	46.04	38.93	55.78	64.3	69.09	35.57	36.95	45.48	57.61	48.23	42.41	41.39	87.64	41.78	62	34.51	19.17	38.35	38.62	52.74	51.29	44.9	61.46	50.15
ANXA8	0	0	0.04	0	0.01	0	0	0	0	0	0	0	0	0	0	0	0	0	0	0	0	0	0	0	0	0.07	0	0
ANXA8L2	0	0	0	0.01	0.04	0.01	0.06	0.15	0.11	0.01	0	0.01	0	0.01	0	0	0.06	0	0	0	0.04	0.02	0.02	0	0.12	0	0.02	0
ANXA9	0.28	1.23	0.59	0.49	0.52	0.69	0.95	1.51	1.78	0.68	0.74	0.4	0.55	0.38	0.77	0.8	3.15	0.35	1.09	0.15	0.13	0.93	1.54	0.94	0.97	2.15	0.84	0.89
AOAH	1.85	2.17	1.36	0.73	1.19	1.4	1.19	1.4	4.92	0.89	1.49	1.35	2.5	1.53	1.85	0.49	5.39	2.29	2.8	2.15	0.76	2	2.44	2.24	1.96	1.98	2.2	1.86
AOAH-IT1	0.15	0.1	0	0.04	0	0.05	0	0.27	0.35	0.35	0	0.06	0	0.21	0.05	0	0	0	0	0	0	0.17	0.33	0.09	0.92	0	0	0
AOC2	0.71	0.5	0.93	0.72	0.86	0.79	1.56	1.34	1.97	1.23	1.29	0.76	0.86	0.67	0.67	1.08	0.86	0.08	0.46	0.21	0.35	0.22	0.31	0.4	0.9	0.2	0.46	0.61
AOC3	57.98	155.68	38.65	5.5	25.6	62.29	37.26	40.66	97.52	35.94	10.97	15.59	18.37	59.94	28.35	8.79	145.69	95.44	105.47	96.85	9.59	95.65	42.55	76.92	43.92	39.93	27.09	66.02
AOC4	0.67	0.65	0.19	0.09	0.2	0.22	0.51	0.46	1.18	0.3	0.09	0.02	0.07	0.22	0.13	0.07	0.9	0.19	0.41	0.31	0.16	0.49	1.04	0.96	0.28	0.27	0.52	1.03
AOX1	0.11	1.24	0.02	0.02	0.09	0.23	0.04	0.3	3.13	0.11	0.05	0.3	5.45	0.11	0.05	0.32	22.19	1.16	3.26	0.53	0.75	1.5	2.25	3.56	2.88	0.51	5.93	2.59
AOX2P	0	0	0	0	0.01	0	0	0	0	0	0.01	0	0	0	0	0	0	0	0	0	0	0	0	0	0	0	0	0
AP1AR	7.62	8.49	11.49	6.26	8.78	7.89	7.95	10.26	11.72	10.05	6.23	5.35	7.44	5.47	7.11	7.57	10.08	8.51	10.83	6.79	5.13	8.67	7.34	7.17	10.63	9.13	13.78	10.93
AP1B1	8.33	21.18	15.53	9.14	9.04	13.77	15.35	16.08	21.99	9.86	12.89	11.04	11.4	9.99	8.93	9.35	22.43	8.95	10.5	6.5	4.59	9.69	8.49	15.55	9.18	9.42	7.92	10.14
AP1B1P1	0	0	0	0	0	0	0	0	0	0	0	0	0	0	0	0	0	0	0	0	0	0	0	0	0	0	0	0
AP1G1	12.88	17.76	14.22	9.37	15.19	11.19	17.92	20.94	21.92	13.18	12.87	13.32	17.27	14.65	13.2	13.41	22.25	14.51	22.8	10.22	8.25	16.83	15.87	20.25	17.15	16.5	15.42	19.07
AP1G2	2.52	8.23	4.98	2.69	3.48	3.68	11.44	11.49	12.85	4.15	6.37	4.18	4.36	4.28	3.08	4.08	5.53	2.42	3.88	2.51	6.18	2.9	9.43	8.43	9.86	4.2	6.63	8.06
AP1M1	9.14	28.26	12.49	11.47	11.64	13.28	16.89	19.52	23.43	9.2	13.31	12.8	13.87	13.16	9.45	12.44	21.71	13.73	15.61	9.73	6.22	14.74	11.24	23.64	15.93	10.21	7.15	14.49
AP1M2	0	0.16	0	0.05	0.01	0.05	0.02	0.02	0.38	0	0.09	0.04	0	0	0.09	0.02	0.03	0.11	0	0.14	0	0.02	0	0.07	0	0.34	0.19	0.04
AP1S1	10.41	17.48	13.04	13	9.77	12.72	13.98	15.14	26.99	9.31	13.74	10.64	11.17	9.47	12.61	13	13.25	10.32	8.77	5.15	3.07	7.2	6.87	11.91	7.83	12.17	5.83	11.68
AP1S2	15.88	78.64	24.47	31.22	32.13	24.66	42.48	86.89	33.06	41.71	29.21	37.91	23.57	38.11	24.4	50.24	44.22	129.04	94.04	98.16	39.57	104.17	78.5	87.04	114.96	152.46	118.53	93.89
AP1S3	0.71	0.53	0.18	0.26	0.22	0.16	0.45	0.57	1.03	0.21	0.35	0.24	0.38	0.5	0.27	0.1	0.51	0.18	0.19	0.19	0.12	0.86	0.16	0.26	0.33	0.28	0.17	0.41
AP2A1	12.42	46.33	24.69	17.04	13.93	24.33	27.46	27.5	44.2	14.5	23.45	16.6	14.63	18.06	14.44	13.91	34.02	18.06	30.58	13.24	6.88	23.83	15.29	31.77	18.61	20.77	12.52	19.75
AP2A2	7.57	24.61	13.57	10.58	9.63	13.22	18.3	16.08	21.95	10.33	14.2	11.02	10.8	10.47	8.77	10.42	19.88	12.66	19.93	7.85	6.42	13.96	12.88	20.92	18.23	12.49	13.35	14.48
AP2B1	17.54	31.29	18.16	12.28	23.84	19.02	24.58	27.23	39.8	16.54	18.43	18.56	25.86	16.89	17.95	18.31	34.06	27.57	32.17	16.24	8.19	28.68	20.94	31.09	22.6	21.43	21.92	30.23
AP2M1	71.38	181.45	135.69	91.41	90.62	125	142.55	151.43	179.23	80.41	107.91	102.09	102.12	106.36	89.23	88.9	227.2	108.02	130.74	80.9	54.08	97.61	74.99	164.48	88.97	108.11	81.42	108.82
AP2S1	27.47	41.93	31.36	28.98	23.83	33.51	41.16	47.32	61.06	24.78	33.77	29.99	27.03	36.74	30.36	34.46	49.71	24.35	19.84	16.6	11.3	22.35	15.94	35.9	16.35	26.34	17.43	21.52
AP3B1	13.19	22.73	16.56	10.75	14.21	15.83	18.27	21.12	29.83	14.49	15.82	16.32	21.47	15.58	18.06	15.1	26.42	18.37	18.98	10.52	7.52	16.39	15	22.14	16.18	13.79	17.29	17.67
AP3B2	0.31	0.52	0.64	0.48	0.09	0.89	0.87	0.85	0.88	0.78	0.37	0.32	0.59	0.47	0.79	0.13	0.62	0.33	0.68	0.11	0.04	0.48	0.37	0.57	0.56	0.27	0.65	1.51
AP3D1	10.03	30.75	18.69	15.09	12.9	16.21	22.62	23.3	30.82	14.85	19.1	14.23	13.37	12.61	12.09	12.97	25.74	13.79	21.86	10.26	7.07	18.53	17.04	23.71	17.72	15.74	11.26	17.16
AP3M1	6.17	14.07	8.25	6.75	8.43	7.13	11.98	11.45	12.7	8.95	7.81	8.12	11.19	9.52	7.96	8.35	17.47	10.6	16.6	9.8	5.42	10.34	11.51	15.14	13.92	11.53	10.29	12.83
AP3M2	5.81	8.88	5.93	5.38	7.69	5.79	8.6	10.18	9.9	5.21	5.37	6.59	7	5.71	5.11	6.42	7.95	6.37	8.67	3.76	3.68	7.33	6.24	10.12	8.96	7.11	7.3	12.33
AP3S1	40.42	76.49	36.42	35.27	68.82	38.14	53.13	47.97	50.11	36.12	41.89	46.65	76.01	47.9	39.6	41.64	87.35	67.89	67.99	42	27.55	51.2	37.85	80.9	53.01	50.79	65.94	61.95
AP3S2	3.22	4.84	4.63	3.29	4.24	4.19	5.01	5.11	6.24	3.83	3.29	3.97	4.24	4.08	3.94	3.22	8.52	5.53	5.93	3.05	2.39	5.32	5.52	7.62	5.18	6.73	3.37	2.44
AP4B1	3.91	8.56	5.46	3.19	4.37	4	4.72	8.08	11.23	4.29	3.8	4.26	4.08	4.39	4.11	3.61	7.83	4.56	5.55	3.48	3	4.36	6.28	8.63	9.76	4.93	8.4	6.81
AP4B1-AS1	0.5	0.53	0.4	0.26	0.15	0.19	0.51	0.6	0.88	0.73	0.45	0.31	0.29	0.35	0.22	0.28	1.17	0.09	0.67	0.04	0.17	0.15	0.52	0.65	0.44	0.43	1.01	0.7
AP4E1	4.6	4.99	7.16	4.1	6.08	5.57	5.71	6.32	7.77	5.69	3.7	5.89	8.08	6.28	5.72	5.1	10.44	4.87	7.26	3.23	2	5.76	5.07	6.49	6.25	4.87	4.9	7.38
AP4M1	2.24	18.3	3.18	2.33	2.86	3.56	3.86	7.65	9.08	3.17	3.82	4.61	3.64	6.34	3.66	3.43	10.92	7.87	10.09	4.43	5.69	6.85	10.55	17.42	12.54	9.58	8.78	9.88
AP4S1	2.37	5.39	4.7	2.89	3.63	2.74	4.79	4.78	5.2	3.98	2.58	3.92	3.7	2.47	3.54	2.79	4.22	4.26	4.95	2.6	2.08	3.34	5.56	5.71	5.36	2.88	4.24	5.69
AP5B1	2.78	4.61	4.06	2.5	2.45	3.15	4.37	3.86	6.1	3.38	3.5	3.46	3.58	2.59	3.01	3.52	4.24	1.57	3.81	1.42	1.05	2.64	3.18	4.18	3.06	2	2.17	3.49
AP5M1	9.62	15.46	14.52	7.88	12.87	10.58	11.68	15.24	16.11	10.51	8.51	13.58	14.04	10.13	11.33	9.59	22.3	13.88	17.94	8.85	5.94	13.65	11.68	15.29	14.38	16.62	16.71	16.4
AP5S1	3.06	5.65	4.81	3.74	3.02	3.93	5.13	5.91	8.83	3.16	5.61	3.84	4.09	3.67	3.46	3.45	5.46	2.63	3.07	1.76	2.19	2.59	2.36	4.03	2.68	3.22	2.11	3.23
AP5Z1	2.13	4.97	4.15	2.73	2.22	3.1	3.75	4.73	7.32	2.79	3.35	2.57	2.34	3.41	2.66	2.7	4.07	1.71	2.99	1.31	1.21	1.71	2.49	3.98	3.42	2.38	2.25	2.8
APAF1	2.89	4.57	2.39	1.63	4.22	2.4	3.18	4.92	6.45	2.84	2.84	2.69	3.75	3.63	2.43	2.74	5.72	5.02	5.73	2.84	1.41	3.84	5.21	5.92	4.97	4.29	5.78	5.77
APBA1	2.39	3.13	2.47	1.98	3.06	2.48	3.11	2.28	5.28	1.72	2.59	3.1	2.54	3.14	1.89	0.51	2.39	1.86	2.74	0.8	0.37	3.1	1.82	3.1	0.93	3.31	3.46	2.99
APBA2	0.21	2.58	0.03	1.4	0.06	2.34	0.26	0.74	1.52	0.12	0.35	0.7	0.38	0.08	0.46	0.14	0.96	1.34	4.48	0.26	0.09	3.94	0.66	5.13	1.7	0.28	2.33	3.75
APBA3	1.85	9.2	4.72	2.97	2.28	2.97	5.08	4.62	7.68	2.66	3.93	2.82	2.69	3.3	2.47	3.03	5.47	2.75	5.52	1.91	1.92	2.99	2.67	7.53	4.94	3.42	3.66	2.71
APBB1	14.73	58.28	31.26	22.59	17.38	27.3	40.99	36.55	40.78	20.78	23.42	18.5	18.81	19.52	20.07	22.56	37.94	23.74	32.51	15.41	18.42	22.14	27.29	39.34	32.95	22.42	22.9	31.22
APBB1IP	0.68	1.51	0.6	0.31	0.65	0.83	0.33	0.82	2.49	0.68	0.62	0.8	1.21	0.7	0.36	0.35	2.06	0.71	1.73	1.13	0.57	1.27	1.78	1.32	1.32	1.17	1.27	1.42
APBB2	8.33	11.98	5.19	3.18	8.26	5.73	5.42	9.1	16.49	3.55	4.82	10.36	11.37	5.42	4.58	3.49	22.56	5.95	9.94	5.37	4.88	5.91	12	11.1	14.64	7.07	22.51	10.68
APBB3	2.35	10.86	5.33	3.49	2.67	3.4	6.65	10.32	14.43	4.07	4.11	4.53	3.18	3.85	3.11	3.07	6.28	3.56	6.33	2.14	5.59	3.78	13.1	11.43	14.11	5.74	10.91	7.23
APC	5.83	14.53	8.51	5.1	9.06	7.32	8.8	11.99	12.27	7.7	6.27	6.54	9.73	7.67	6.66	6.13	18.81	11.3	15.67	7.93	6.54	11.52	11.16	14.52	11.43	13.87	11.17	13.77
APC2	0.2	0.43	0.62	0.41	0.18	0.24	0.77	0.6	0.53	0.28	0.68	0.44	0.39	0.12	0.17	0.47	0.29	0.05	0.3	0.05	0.05	0.15	0.19	0.21	0.31	0.09	0.27	0.24
APCDD1	4.45	75.24	1.94	2.64	3.74	10.02	13.9	16.46	9.08	9.59	8.76	9.37	4.99	30.79	1.43	7.07	3.46	21.34	17.53	7.74	2.77	18.2	5.54	16.62	7.41	2.97	3.42	5.61
APCDD1L	0.48	1.34	0.54	0.07	0.16	0.62	0.39	0.2	0.86	0.08	0.07	0.53	0.37	0.03	0.09	0.06	1.61	0.78	0.41	0.25	1.86	0.81	0.72	1.41	0.42	1.08	0.19	0.74
APCDD1L-AS1	0.09	0.25	0.44	0.03	0.13	0.36	0.14	0.06	0.21	0.04	0.09	0.38	0.42	0.09	0.06	0.08	0.36	0.3	0.14	0.08	0.96	0.11	0.2	0.41	0.2	0.22	0.19	0.2
APCS	0	0	0	0	0	0	0	0	0	0	0	0	0	0	0	0	0	0	0	0	0	0	0	0	0	0	0	0
APEH	5.45	23.33	10.32	7.83	6.85	8.5	10.52	13.75	17.96	7.07	7.73	7.79	8.98	7.72	6.52	8.04	22.22	11.44	17.55	6.95	6.69	11.62	10.01	19.18	12.43	7.61	9.85	14.54
APEX1	21.21	50.85	36.64	27.59	21.52	23.48	31.76	45.66	67.01	26.64	26.64	21.24	23.67	18.86	25.86	27.12	46.51	33.49	63.08	31.05	20.24	43.65	29.69	46.33	49.46	39.61	50.2	45.8
APEX2	2.69	8.87	4.43	4.31	3.72	4.8	5.47	6.68	9	2.9	3.63	4.21	4.93	3.38	3.63	3.99	4.53	4.07	6.13	3.52	1.91	5.18	4.06	7.51	5.11	2.9	3.65	5.23
APH1A	14.4	38.9	19.48	11.84	18	18.82	22.38	34.47	35.82	16.56	17.84	18.34	20.44	21.65	20.35	19.64	29.67	25.11	30.97	17.42	14.97	23.09	21.25	39.59	26.08	22.43	21.73	28.39
APH1B	4.47	5.26	5.73	2.52	6.91	4.09	4.94	5.99	7.13	3.75	4.47	5.27	5.69	5.01	4.25	3.84	7.06	3.75	5.55	3.27	3.48	3.15	5.49	5.89	4.49	4.93	5.68	4.62
API5	18.13	43.84	22.8	20.18	23.18	23.67	30.08	35.71	44.34	25.9	19.78	21.92	29.83	25.9	24.21	23.57	53.53	37.54	51.96	27.38	16.2	38.71	33.27	45.25	39.67	37.39	40.15	45.81
APIP	8.87	13.46	10.76	6.72	10.24	9.33	9.95	13.65	12.14	11.44	5.9	7.17	12.66	7.21	7.03	8.58	20.13	11.6	10.98	7.76	8.61	10.82	10.24	12.36	15.36	14.18	19.92	13.46
APITD1	1.5	2.74	0.84	1.53	1.64	0.75	2.08	2.8	2.18	0.83	2.06	1.54	1.83	1.59	0.74	2.11	2.75	2.53	2.79	2.19	0.85	2.49	2.12	2.52	2.08	1.81	3	1.66
APITD1-CORT	0.93	2	0.47	1.13	1.23	0.54	1.39	2.74	0.89	0.49	1.29	0.92	1.12	1.37	0.71	1.4	1.14	1.63	1.31	1.09	0.8	1.34	1.38	1.46	2.02	0.95	1.57	1.95
APLF	8.16	26.59	18.43	8.85	9.86	12.04	14.55	16.79	20.05	11.99	10.33	11.3	15.6	12.2	16.04	10.38	9.56	16.03	17.25	11.01	9.19	13.36	14.32	21.98	19.21	8.71	18.72	18.12
APLN	2.38	0.63	7.6	4.53	3.13	1.59	2.36	2.06	0.43	3.46	1.55	1.22	3.29	0.76	0.73	2.07	1.45	0.07	1.72	0.13	1.55	0.33	1.49	1.24	0.31	1.14	0.31	0.81
APLNR	1.2	10.98	2.49	0.69	4.37	1.69	4.19	6.08	8.04	1.91	4.11	1.82	3.99	7.75	1.92	3.46	6.88	2.89	7.52	1.58	0.75	6.7	4.87	6.49	4.02	6.41	4.58	3.59
APLP1	0.88	2.7	0.25	0.14	0.27	1.02	0.35	1.38	1.94	0.22	0.9	0.77	0.18	0.28	0.54	0.34	2.01	1.22	1.3	0.44	0.04	0.97	0.92	3.47	1.06	0.3	2.2	1.24
APLP2	91.09	159.32	166.61	71.03	106.8	102.88	153.92	122.05	163.76	82.79	173.01	127.57	152.74	153.29	96.28	108.26	216.05	107.99	106.14	71.9	27.85	91.05	78.92	146.94	108.83	121.02	93.22	88.1
APMAP	12.83	39.9	20.24	17.58	18.57	21.38	28.64	25.32	36.13	15.5	20.71	20.47	21.71	22.17	19.61	20.48	38.25	24.37	29.69	15.71	8.38	23.18	21.73	35.03	28.4	23.15	22.7	24.1
APOA1	1.01	3.66	0.06	0.09	0.16	0.07	0	0.63	0.43	0.26	0.16	0.26	0.13	0.06	0	0.28	16.36	1	1.97	1.15	0	1.35	1.03	1.98	2.33	0.67	1.17	0.85
APOA1BP	19.44	71.43	48.21	31.07	16.32	49.15	35.17	38.86	38.52	21.07	24.83	26.64	32.02	30.91	29.14	25.98	51.18	42.68	27.56	21.28	22.26	32.7	22.88	55.78	33.73	27.85	26.66	32.7
APOA2	0	0	0	0	0	0	0	0	0	0	0	0	0	0	0	0	0	0	0	0	0	0	0	0	0	0	0	0
APOA4	0.03	0	0	0	0	0	0	0	0	0	0	0	0	0	0	0	0	0	0	0	0.04	0	0	0	0	0	0	0
APOA5	0.04	0	0.03	0	0	0	0.02	0.02	0	0	0	0.01	0	0	0.01	0	0	0	0	0.04	0	0.02	0.05	0	0	0	0	0.02
APOB	0	0.01	0	0	0	0.01	0	0	0.02	0	0	0.01	0.02	0	0	0.01	0.22	0.02	0.01	0	0	0.01	0	0.04	0.02	0.01	0.02	0.02
APOBEC1	0	0	0	0	0	0	0	0	0	0	0	0	0	0	0	0	0	0	0	0	0	0	0	0	0	0	0	0
APOBEC2	0.41	0.31	0.2	0.11	0.37	0.08	0.15	0.44	0.5	0.21	0.31	0.36	0.46	0.07	0.21	0.12	0.22	0.26	0.44	0.13	0.06	0.22	0.74	0.67	0.35	0.45	0.33	0.56
APOBEC3A	0	0.06	0.02	0.03	0	0.03	0.08	0.03	0.07	0	0.02	0	0.13	0.02	0.03	0.04	0.18	0	0	0.06	0.05	0	0	0	0	0.03	0	0.65
APOBEC3A_B	0.06	0	0	0	0	0	0.03	0	0	0	0	0.09	0	0	0	0.01	0.11	0.08	0	0	0	0	0	0.27	0	0	0	0.03
APOBEC3B	0.35	1.18	0.63	0.63	0.19	0.39	0.65	0.42	0.55	0.29	0.37	0.37	0.51	0	0.76	1.04	0.26	0.27	0.92	0.55	0.17	0.44	0.23	0.65	0.48	0.35	0.45	0.76
APOBEC3C	9.92	37.2	13.54	10.39	9.76	11.67	15.09	15.15	17.52	8.31	9.19	9.63	14.19	7.39	7.82	10.74	13.58	13.27	20.82	9.87	3.81	17.06	7.46	17.96	13.21	9.96	5.91	13.23
APOBEC3D	0.48	2	1.04	0.36	0.67	0.5	0.83	0.76	2.08	0.65	0.58	1.26	0.95	0.32	0.21	0.37	1.03	0.86	1.54	0.93	0.3	1.51	1.33	0.73	1.59	2.22	0.84	2.82
APOBEC3F	2.26	7.95	3.03	2.23	2.91	2.36	3.9	3.92	3.35	1.74	2.52	2.11	3.55	1.23	2.05	2.19	4.06	3.37	6.5	3.45	1.56	7.82	4.09	6.48	3.91	5.09	3.02	6.46
APOBEC3G	2.61	6.42	1.56	0.83	2.46	1.43	2.04	3.58	5.25	1.77	2.08	1.85	3.14	1.64	1.03	2.61	3.42	2.35	2.23	4.04	1.93	3.53	3.41	3.55	5.83	4.18	2.92	8.99
APOBEC3H	0.1	0	0.05	0.04	0.16	0.15	0.28	0.11	0.4	0.25	0.25	0.13	0.05	0.02	0.12	0.02	0	0.09	0	0	0	0	0.09	0	0.04	0.15	0.29	0
APOBEC4	0.04	0.27	0.09	0.01	0.11	0.04	0.1	0.07	0.15	0.05	0.07	0.18	0.1	0.04	0.1	0.13	0.05	0.14	0.17	0.04	0.01	0.06	0.87	0.3	0.14	0.12	0.34	0.4
APOBR	0.25	0.13	0.18	0.02	0.05	0.14	0.12	0.1	0.46	0.16	0.13	0.11	0.3	0.16	0.06	0.13	0.45	0.17	0.2	0.2	0.09	0.21	0.12	0.19	0.08	0.24	0.07	0.13
APOC1	1.87	8.02	10.95	2.94	0.31	4.08	0.12	2.68	3.55	0.85	2.44	0.28	0.71	0.69	2.27	0.58	2.41	9.13	9.96	5.58	1.22	8.43	4.62	2.51	1.88	5.43	4.93	6.96
APOC1P1	0	0	0.05	0	0	0	0	0	0	0	0	0	0	0	0	0	0	0	0	0	0	0.14	0.09	0	0.05	0	0	0.42
APOC2	0	0	0.15	0	0.03	0	0	0.04	0	0.13	0	0	0	0	0	0	0	0	0.1	0	0	0.04	0	0	0	0	0	0
APOC3	0	0	0	0	0	0	0	0	0	0	0	0	0	0	0	0	0	0	0	0	0	0	0	0	0	0	0	0
APOC4-APOC2	0.01	0	0.03	0.09	0	0.05	0.04	0	0.03	0.09	0.11	0	0.04	0	0	0.02	0.2	0	0.04	0.02	0	0	0.07	0.04	0.16	0.05	0	0.06
APOD	7.65	32.77	1.71	11.17	1.96	54.99	2.24	25.36	58.83	11.07	2.7	4.65	7.1	3.75	3.41	20.15	33.71	40.29	93.52	29.9	3.94	32.99	54	48.02	34.14	41.63	124.9	31.86
APOE	19.79	80.71	76.26	9.74	5.21	32.03	23.7	248.09	124.89	12.39	39.48	17.63	10.56	46.69	56.87	16.71	12.17	59.92	57.41	21.51	18.95	65.52	25.83	70.88	19.4	67.2	29.19	47.83
APOF	0.01	0.02	0	0	0	0	0.02	0	0.06	0.02	0.04	0	0.07	0.04	0	0.01	0	0.02	0	0	0.02	0	0.05	0	0	0	0.02	0.07
APOH	0	0	0	0	0	0	0	0.03	0	0	0	0	0	0	0	0	0	0	0	0	0	0	0	0	0	0	0	0
APOL1	5.44	4.14	4.08	1.9	10.93	2.97	4.14	7.3	15.73	3.02	5.46	5.41	3.64	6.12	2.74	3.69	23.86	2.93	7.48	3.1	3.55	6.03	5.29	5.56	6.95	14.91	9.48	21.56
APOL2	9.24	12.25	20.45	8.55	16.84	12.43	25.57	27.25	41.34	15.17	11.8	15.53	17.05	12.44	20.5	7.08	30.54	11	15.47	6.28	7.23	10.78	9.14	10.26	14.1	14.55	14.12	21.38
APOL3	5.21	6.04	7.91	4.23	12.76	7.14	12.84	12.66	17.6	6.49	9.8	9.12	16.56	7.89	5.59	8.77	13.16	3.37	3.17	3.17	2.85	3.7	3.59	3.89	7.04	5.58	6.56	10.9
APOL4	1.43	0.01	0	0.06	0.69	0.15	1.35	4.31	1.83	0.04	0.95	1.97	0.81	0.79	0.56	0.25	0.9	0.42	0.54	0.1	0.09	0.58	0.27	1.13	0.73	1.2	0.92	0.18
APOL5	0	0.06	0	0.01	0	0	0	0	0.03	0	0.04	0	0	0	0.03	0.06	0	0	0	0	0	0	0	0	0.03	0.07	0.05	0.05
APOL6	7.67	7.14	7.39	5.13	13.5	6.6	13.74	16.07	17.78	7.49	10.45	9.33	16.8	7.53	8.04	10.86	12.59	4.89	11.96	6.25	5.91	6.88	9.54	8.95	9	13.12	5.51	32.32
APOLD1	36.28	7.17	19.05	4.44	34.28	9.21	45.73	6.64	12.68	9.33	7.3	26.76	17.28	14.77	21.59	11.74	59.53	6.1	5.73	10.03	1.82	2.79	7.32	5.75	10.53	4.9	32.64	10.53
APOM	0.51	1.65	0.81	0.45	1.05	0.49	1.85	2.05	1.33	0.42	0.93	0.58	0.67	1.28	0.4	0.96	1.4	1.86	1.44	1.71	1.21	1.11	1.58	1.15	1.63	1.71	1.58	0.86
APOO	3.24	9.77	6.14	4.66	4.29	6.13	5.34	7.84	8.23	4.32	5.67	4.24	5.53	6.68	6.01	4.93	6.54	5.53	3.39	5.73	2.88	5.31	3.91	6.6	4.43	3.52	4.17	4.49
APOOL	5.45	3.68	3.46	2.53	8.39	3.07	4.11	3.8	4.79	3.86	2.54	3.49	7	2.39	2.19	2.22	6.31	3.05	6.81	4.04	1.28	4.14	4.32	2.8	4.35	3.95	3.71	4.95
APOPT1	6.03	16.8	8.99	6.55	8.39	8.29	7.59	12.62	16.85	8.15	7.24	8.75	9.81	8.81	6.81	8.98	17.16	15.77	17.29	13.53	6.45	11.25	7.17	16.46	11.37	11.85	12.67	14.09
APP	222.44	172.84	168.08	121.45	208.87	129.04	208.93	171.11	320.24	133.79	224.64	200.15	261.16	133.63	112.39	235.71	170.79	109.06	193.94	78.24	24.03	154.71	101.23	155.22	143.53	115.95	135.67	184.2
APPBP2	11.53	18.89	16.23	9.85	16.17	13.01	13.86	19.27	21.07	12.61	11.43	11.61	16.8	12.42	15.7	11.65	23.12	16.11	22.29	11.87	9.18	15.32	15.31	19.49	18.92	19.15	16.78	19.48
APPL1	13.85	26.12	23.76	18.03	25.49	19.72	29.58	30.41	28.46	17.81	20.32	18.32	24.21	17.5	17.72	20.97	32.83	20.3	28.24	12	12.4	17.51	20.92	27.01	29.19	20.76	25.85	24.68
APPL2	12.13	15.89	11.48	5.74	15.13	11.69	9.82	17.32	24.66	9.79	10.99	9.83	16.22	14.39	10.77	14.07	19.46	15.73	18.46	8.62	4.84	11.74	15.9	15.54	15.77	16.92	26.69	15.59
APRT	24.59	60.31	36.09	38.13	16.12	25.42	38.82	55.83	51.34	28.59	29.11	28.08	23.74	29.79	23.86	31.04	49.04	16.76	35.61	15.44	12.62	24.61	20.25	33.33	30.08	28.69	25.41	24.37
APTX	6.24	11.65	11.54	8.16	8.44	8.25	10.75	12.43	12.6	7.37	9.28	8.23	8.33	7.98	8.95	7.98	12.22	8.14	10.66	4.55	5.69	6.56	8.05	11.3	10.72	8.54	9.28	7.13
AQP1	65.44	99.44	50.16	24.52	123.35	74.2	76.08	89.9	186.26	54.08	63.61	119.92	30.65	127.51	34.63	32.15	236.5	100.52	73.36	25.65	33	40.43	59.01	160.47	130.25	58.1	224.01	57.63
AQP10	0.01	0	0.05	0	0	0.01	0	0	0.21	0	0.01	0	0	0	0.01	0.02	0	0.03	0	0	0.01	0	0	0	0	0.05	0	0
AQP11	0.61	0.94	0.98	0.52	0.47	0.7	0.84	0.89	1.27	1.3	0.6	0.41	0.88	0.56	0.55	0.56	0.65	0.34	1.16	0.36	0.21	0.72	2.04	1.69	1.63	0.39	1.29	1.25
AQP12A	0	0	0	0.02	0	0	0.01	0	0	0.01	0.01	0.01	0	0	0	0	0	0	0	0	0.01	0	0	0	0	0	0	0
AQP12B	0	0	0	0	0	0	0.01	0	0	0.01	0.01	0.01	0.01	0	0	0	0	0	0	0	0.01	0	0	0	0	0	0	0
AQP2	0	0.03	0.01	0	0	0	0	0	0.14	0	0.03	0	0.02	0.01	0.03	0	0.06	0	0.04	0.02	0.01	0.01	0.05	0	0.04	0.01	0	0.03
AQP3	0.16	0.65	0.65	0.07	0.35	0.36	0.15	0.39	2.25	0.65	0.13	0.28	0.36	0.5	0.48	0.08	6.35	0.43	1.24	0.43	0.03	0.96	0.48	1.63	1.06	0.35	0.1	0.28
AQP4	0	0.06	0	0	0.01	0	0	0.01	0	0.01	0	0	0	0	0	0	0	0.01	0.02	0	6.63	0.04	0.03	0	0.03	0.03	0.01	0.05
AQP4-AS1	0	0.02	0	0	0	0	0	0	0	0	0.01	0	0	0	0	0	0	0.03	0	0	0.07	0	0	0	0	0	0	0
AQP5	0.08	0.32	0.09	0	0	0.07	0.04	0.13	0.72	0.13	0.07	0.01	0	0.1	0.15	0.04	0.53	0.37	0.2	0.08	0.97	0.16	0.14	0.31	0.14	0.09	0.31	0.62
AQP6	0.05	0.03	0.01	0	0	0	0	0	0.03	0	0.02	0.01	0.03	0.01	0.01	0.02	0	0	0	0.03	0.08	0.04	0	0.01	0.02	0.04	0.04	0.11
AQP7	0.38	0.41	1.59	1.73	2.65	3.58	6.67	3.34	1.05	5.31	10.47	2.15	1.91	0.16	2.24	3.9	1.83	0.13	0.17	0.12	0.37	0.22	0.13	0.22	0.94	0.57	0.37	0.14
AQP7P1	0.42	0	0.09	0.02	0.28	0.17	0.14	0.21	0.37	0.15	0.34	0.32	0.09	0.27	0.06	0.04	0.68	0	0.02	0	0.01	0.05	0.19	0.25	0.24	0	0.05	0.13
AQP7P3	0	0	0	0	0	0	0	0	0	0	0	0	0	0	0.14	0	0	0	0	0	0	0	0	0	0.24	0	0	0
AQP8	0.03	0.16	0	0.03	0	0.02	0.06	3.19	0.38	0.19	2.86	0.1	0	0.12	0	0.82	0	0.16	0.4	0.05	0.02	0.34	0.25	0.46	2.19	0.11	3.12	1.87
AQP9	0.08	0.04	0.02	0.02	0.03	0.01	0.08	0.04	0.31	0.02	0.06	0.04	0.03	0.15	0.05	0.13	0.4	0.01	0.05	0.04	0.03	0	0	0.26	0	0	0.05	0
AQPEP	0.05	0.02	0.05	0	0.06	0.05	0.04	0.07	0.08	0.04	0.02	0.03	0.02	0	0.08	0.02	0.14	0.02	0.13	0.02	0.01	0.04	0.15	0.13	0.05	0.03	0.14	0.22
AQR	9.45	15.72	14.21	8.71	15.53	11.62	16.07	18.06	19.97	12.11	11.56	12.35	16.91	13.3	12.31	11.2	18.61	11.7	16.21	8.32	7.35	11.99	11.77	15.73	14.21	12.06	13.2	14.48
AR	17.07	17.14	12.57	10.43	20.1	16.07	35.99	50.41	24.67	18.64	27.59	21.12	25.78	13.37	12.52	26.78	13.99	13.27	35.64	8.93	12.82	17.9	11.51	12.63	22.68	18.99	11.54	24.67
ARAF	5.72	22.25	11.42	8.77	7.73	10.26	16.45	14.02	18.65	8.34	11.54	9.01	9.17	9.4	7.17	9.71	21.09	9.64	15.52	7.9	6.26	11.5	9.54	16.83	14.2	9.57	11.42	12.27
ARAP1	10.23	21.93	16.92	12.09	16.52	13.66	22.83	23.54	24.87	13.28	16.45	16.21	18.16	13.29	14.32	10.33	20.7	9.86	18.93	7.57	5.53	13.14	14.83	22.93	16.7	13.53	13.08	15.15
ARAP2	1.04	1.91	0.86	0.86	1.74	2.62	2.53	2.58	5.27	1.6	0.9	1.86	3.88	2.14	1.7	1.51	6.7	1.18	1.74	1.24	0.59	1.45	2.82	2.92	3.35	2.83	1.95	3.3
ARAP3	5.4	4.68	8.6	5.86	9.66	7.2	14.05	9.43	9	7.2	7.92	9.33	9.35	6.58	6.6	3.16	5.8	1.88	3.3	1.47	0.86	3.03	3.89	4.56	3.44	2.51	2.38	4.1
ARC	0.12	0.86	0.07	0.42	0.13	0.07	0.32	0.17	0.02	0.11	0.37	0.75	0.13	0.11	0.04	0.08	0.66	0.2	0.91	0.1	0.8	0.44	0.17	0.37	0.42	0.48	0.12	0.32
ARCN1	29.85	63.06	36.32	26.8	30.28	34.32	40.56	41.28	53.73	33.77	28.17	31.35	42.37	40.3	29.18	33.82	83.46	56.61	60.73	34.42	17.3	57.47	32.41	71.49	40.89	43.91	48.11	43.29
AREG	0.04	0	0	0	0.01	0.03	0.01	0	0.04	0	0	0.29	0.12	0	0.07	0.02	2.95	0	0	0.05	0.19	0	0	0.19	0.09	0.01	0.14	0.03
AREL1	4.9	9.09	7.2	6.04	5.24	7.01	7.84	8.16	11.55	6.23	7.24	6.27	6.1	6.11	7.22	8.81	8.06	6.29	8.31	3.07	3.89	5.25	6.95	9.69	7.73	7.17	4.46	7.97
ARF1	38.06	186.53	51.11	42.08	48.85	49.88	134.93	119.98	97.55	45.36	100.33	54.62	57.73	100.73	36.44	59.43	143.23	101.05	124.7	61.95	43.61	115.2	75.24	160.03	100.22	69.81	95.09	108.5
ARF3	18.61	34.86	24.02	17.47	23.81	23.14	35.04	35.79	51.02	22.64	23.74	21.14	29.91	21.85	20.48	21.45	39.46	19.42	27.78	17.48	10.4	23.55	19.94	29.34	20.29	23.06	15.5	24.03
ARF4	62.72	119.29	62.3	51.01	55.71	56.78	75.98	72.71	97.45	53.73	56.54	58.61	87.98	78.31	55.82	65.71	155.99	111.16	89.88	66.94	25.12	95.96	61.19	100.02	63.01	74.1	99.11	90.02
ARF5	24.24	112.47	41.12	42.78	32.34	52.76	66.32	86.33	86.2	52.23	55.86	41.92	43.63	48.28	42.86	77.4	62.61	57.68	53.22	27.82	23.35	53.48	33.03	93.63	49.02	39.18	46.2	51.39
ARF6	17.51	36.99	37.11	23.42	20.01	31.07	38.13	28.59	41.73	17.87	24.2	34.95	24.17	27.18	23.94	26.49	31.48	25.93	43.66	13.19	9.62	27.34	17.91	43.26	22.08	14.8	31.2	20.94
ARFGAP1	7.78	31.84	12.66	9.59	9.63	9.78	17.55	19.86	24.41	10.58	13.08	11.89	11.23	13.35	8.87	10.96	20.53	14.26	18.19	6.71	9.45	14.96	18.18	30.25	23.67	10.72	17.45	17.07
ARFGAP2	8.91	34.78	16.13	9.67	11.05	12.72	19.91	28.44	29.52	11.13	13.54	13.64	11.89	15.4	11.52	11.36	26.79	16.38	21.2	10.48	14.92	16.4	22.15	34.27	27.38	19.31	16.29	23.57
ARFGAP3	16.87	27.75	16.63	12.28	17.65	13.51	20.14	21.97	25.06	16.05	17.55	16.58	23.68	20.24	17.71	20.34	33.35	24.96	22.8	14.65	9.53	20.55	16.91	28.83	18.12	20.44	21.93	21.66
ARFGEF1	12.91	15.2	13.92	9.58	16.29	12.19	17.11	20.91	26.01	15.42	13.68	15.14	16.85	15.42	14.77	12.73	21.75	12.9	21.19	9.3	6.92	13.33	18.9	19.23	17.28	17.63	19.48	20.98
ARFGEF2	8.08	14.58	10.46	7.28	9.69	10.36	13.42	13.17	17.58	9.64	9.32	10.89	14.07	14.68	10.59	10.43	18.87	10.8	13.99	6.92	6.48	9.53	11.07	14.76	11.41	13.98	10.94	13.05
ARFIP1	11.34	18.23	12.65	8.98	14.89	11.07	17.79	19.83	20.03	13.38	13.02	10.09	16.19	14.43	12.47	12.37	27.01	17.24	19.84	10.79	8.37	16.38	17.21	18.53	21.97	20.63	23.15	20.7
ARFIP2	6.6	10.85	10.89	8.8	6.42	7.5	14.93	14.94	16.32	7.31	9.54	9.36	7.59	9.35	7.6	9.87	10.52	4.92	4.88	3.09	4.41	5.31	7.25	10.28	7.72	5.56	9.46	6.37
ARFRP1	4.84	14.84	8.85	5.38	5.84	7.56	11.35	13.21	14.43	5.69	7.04	7.62	7.82	7.57	5.64	6.43	14.24	8.67	10.1	5.08	5.53	9.73	6.69	15.5	9.44	6.5	8.83	10.13
ARG1	0.1	0.11	0.02	0.05	0.13	0.03	0.05	0.05	0.08	0	0	0.12	0.21	0.06	0.02	0	0.33	0	0.12	0.02	0.04	0.03	0.15	0.27	0.37	0.21	0.24	0.03
ARG2	2.97	5.18	7.32	3.15	6	5.26	8.73	8.01	10.72	5.48	6.69	4.86	5.03	3.98	5.67	7.2	5.7	5.11	6.09	6.29	1.12	3.29	5.6	5.68	5.57	3.15	5.96	4.24
ARGFX	0	0	0	0	0	0	0	0	0	0.01	0	0	0	0	0	0	0	0	0	0	0	0	0	0	0	0	0	0
ARGFXP2	0.08	0.14	0.11	0.11	0.37	0.19	0.53	0.22	0.54	0.31	0.07	0.27	0.3	0.17	0.12	0.19	0.94	0.1	0.6	0.3	0.08	0.23	0.71	0.41	0.62	0.14	1.15	1.4
ARGLU1	36.38	93.52	53.05	48.12	44.61	39.94	100.09	101.94	94.43	54.76	53.79	58.85	59.19	36.8	37.56	58.88	91.05	39.83	59.86	21.25	43.44	55.19	102.36	114.77	129.59	71.99	185	93.44
ARHGAP1	22	105.24	35.97	18.18	19.61	33.55	36.87	35.91	50.97	19.91	22.01	23.71	29.02	32.16	23.98	17.61	112.77	38.24	89.09	43.65	9.76	74.74	40.95	78.11	52.22	43.85	28.18	57.12
ARHGAP10	5.76	6.52	3	1.09	7.93	3.2	1.18	5.16	7.51	2.37	2.42	7.55	9.71	4.09	1.49	1.35	14.23	5.04	3.15	1.95	25.09	5.26	5.28	5.48	6.36	2.91	25.57	4.99
ARHGAP11A	1.51	0.89	2.29	0.65	1.19	1.6	1.12	1.77	2.11	1.53	2.1	1.22	3.05	1.36	1.61	2.4	2.37	0.67	1.21	0.78	0.62	2.53	0.63	1.31	1.26	1.81	1.12	1.27
ARHGAP11B	0.59	0.37	0.93	0.31	0.3	0.41	0.73	1	1.05	0.48	0.82	0.26	0.5	0.86	0.35	0.58	0.65	0.27	0.22	0.08	0.28	0.53	0.04	0.27	0.19	0.47	0.19	0.05
ARHGAP12	15.16	23.81	30.46	19.11	24.26	21.33	26.79	24.82	29.58	21.74	22.36	25.04	21.3	23.25	19.76	22.43	20.83	13.71	23.14	12.16	9.92	11.77	23.21	19.05	19.22	13.07	31.51	21.05
ARHGAP15	2.24	3.02	0.82	0.48	1.15	1.27	0.74	1.66	5.46	1.07	0.65	1.86	4.33	2.25	1.7	0.77	11.92	1.7	3.27	1.74	1.91	2.46	2.24	3.31	3.45	3.31	4.43	2.87
ARHGAP17	8.65	9.02	4.76	3.84	12.76	6.28	8.43	13.43	22.66	8.88	7.11	8.56	12.52	6.86	6.23	7.52	16.31	7.7	20.98	8.08	3.54	12.83	14.19	11.16	14.62	8.1	13.19	15.16
ARHGAP18	6.5	8.06	4	2.66	7.36	4.25	7.01	8.32	13.31	6.06	3.77	5.41	12.53	9.48	5.32	4.16	14.46	6.75	7.06	6.33	2.74	8.02	8.33	9.47	8.01	10.28	14.05	15.63
ARHGAP19	2.24	2.74	3.48	2.83	5.7	2.7	3.95	5.81	5.08	2.69	2.87	3.21	5.11	2.89	2.8	2.75	4	2.79	3.89	2.37	2.4	2.9	4.16	3.49	3.58	4.56	5.39	4.6
ARHGAP19-SLIT1	0	0.17	0	0.09	0.13	0.14	0.07	0.09	0.89	0	0	0	0	0	0	0	0	0	0	0	0.05	0	0.21	0	0.6	0	0.38	0
ARHGAP20	0.94	2.32	4.13	7.05	1.89	4.71	4.85	10.29	4.27	2.66	10.14	2.73	2.63	1.93	5	5.32	4.58	1.46	5.17	1.25	1.58	1.74	1.9	2.24	5.16	2.97	4.6	3.68
ARHGAP21	21.95	33.77	15.8	9.44	17.82	16.57	24.09	24.77	29.73	14.02	26.56	18	24.93	20.9	15.24	15.9	53.6	26.07	30.27	12.81	7.67	25.48	31.69	41.81	35.33	20.03	50.14	34.42
ARHGAP22	0.66	1.91	0.53	0.37	0.36	0.64	0.73	1.6	1.76	0.44	0.67	0.82	0.54	0.69	0.47	0.37	1.98	0.89	1.76	1.09	0.56	1.17	1.03	1.29	1.8	0.6	1.38	1.94
ARHGAP23	5.06	17.6	6.8	6.15	5.95	7.25	13.55	8.47	14.47	5.28	7.57	6.96	7.08	5.6	4.27	5.76	16.5	5.48	9.91	4.42	3.92	8.24	6.81	14.54	8.1	6.54	4.86	7.9
ARHGAP24	6.72	10.79	8.28	5.06	4.6	10.82	8.51	12.27	12.29	7.54	7.05	8.67	9.33	11.1	7.69	6.35	14.57	7.35	9.92	10.42	5.93	6.6	13.09	11.15	9.88	13.05	20.87	10.45
ARHGAP25	2.13	4.71	2.45	2.03	2.57	2.29	4.41	5.86	6.21	2.16	2.68	1.82	4.3	4.08	1.54	2.65	4.55	2.05	4.74	2.39	1.96	4.28	3.83	4.56	4.52	3.22	5.08	5.34
ARHGAP26	5.65	2.24	4.83	1.97	5.97	1.91	4.36	6.32	5.86	6.45	3.09	5.01	5.14	3.85	5.39	4.91	3.97	1.2	3.84	1.83	0.6	1.81	3.5	2.6	3.96	4.23	4.07	3.28
ARHGAP26-AS1	0.24	0	0.03	0	0	0.04	0	0	0.11	0.02	0	0.15	0	0	0	0	0	0	0	0	0	0	0	0	0	0.03	0.04	0.09
ARHGAP27	2.24	3.66	2.54	1.39	1.83	3.42	4.34	3.89	7.46	1.98	3.66	2.82	2.36	2.77	1.36	2.04	3.71	1.62	1.85	1.19	0.95	2.43	2.07	4.06	2.58	2.01	1.7	2.73
[truncated: 26,457 more rows]

## Sheet: SuppTable4
Categories	Diseases or Functions Annotation	p-value	Molecules	# Molecules
Humoral Immune Response,Inflammatory Response	Classical complement pathway	5.22e-29	IGHG2,IGHG3,IGHG4,IGHV1OR15-1,IGHV3-11,IGHV3-23,IGHV3-30,IGHV3-53,IGHV3-7,IGKC,IGKV1-39,IGKV1D-12,IGKV1D-33,IGKV2-30,IGKV3-20,IGKV3D-11,IGKV4-1,IGLV3-21	18
Humoral Immune Response,Inflammatory Response	Complement activation	6.79e-27	C4A/C4B,IGHG2,IGHG3,IGHG4,IGHV1OR15-1,IGHV3-11,IGHV3-23,IGHV3-30,IGHV3-53,IGHV3-7,IGKC,IGKV1-39,IGKV1D-12,IGKV1D-33,IGKV2-30,IGKV3-20,IGKV3D-11,IGKV4-1,IGLV3-21	19
Cellular Function and Maintenance	Receptor-mediated endocytosis	6.33e-17	IGHA1,IGHA2,IGHV1OR15-1,IGHV3-11,IGHV3-23,IGHV3-30,IGHV3-53,IGHV3-7,IGKC,IGKV1-39,IGKV1D-12,IGKV1D-33,IGKV2-30,IGKV3-20,IGKV3D-11,IGKV4-1,IGLV3-21	17
Cellular Function and Maintenance	Endocytosis	7.36e-11	IGHA1,IGHA2,IGHM,IGHV1OR15-1,IGHV3-11,IGHV3-23,IGHV3-30,IGHV3-53,IGHV3-7,IGKC,IGKV1-39,IGKV1D-12,IGKV1D-33,IGKV2-30,IGKV3-20,IGKV3D-11,IGKV4-1,IGLV3-21,RACK1	19
Cellular Movement,Immune Cell Trafficking	Leukocyte migration	7.4e-08	C4A/C4B,IGHA1,IGHA2,IGHM,IGHV1OR15-1,IGHV3-11,IGHV3-23,IGHV3-30,IGHV3-53,IGHV3-7,IGKC,IGKV1-39,IGKV1D-12,IGKV1D-33,IGKV2-30,IGKV3-20,IGKV3D-11,IGKV4-1,IGLV3-21,RACK1	20
Hereditary Disorder,Neurological Disease,Organismal Injury and Abnormalities	Early-onset progressive encephalopathy with brain edema and/or leukoencephalopathy	1.07e-05	NAXD,NAXE	2
Dermatological Diseases and Conditions,Immunological Disease,Inflammatory Disease,Inflammatory Response,Organismal Injury and Abnormalities	Initiation of contact dermatitis	1.07e-05	IGHM,IGKC	2
Cellular Movement	Migration of cells	0.000212	ARPIN/ARPIN-AP3S2,C4A/C4B,IGHA1,IGHA2,IGHM,IGHV1OR15-1,IGHV3-11,IGHV3-23,IGHV3-30,IGHV3-53,IGHV3-7,IGKC,IGKV1-39,IGKV1D-12,IGKV1D-33,IGKV2-30,IGKV3-20,IGKV3D-11,IGKV4-1,IGLV3-21,NRDC,RACK1,STK26,TNS2	24
Cellular Assembly and Organization	Formation of rosettes	0.000222	IGHG2,IGHG3	2
Cell-To-Cell Signaling and Interaction,Cellular Compromise,Cellular Function and Maintenance,Inflammatory Response	Respiratory burst of granulocytes	0.000286	IGHA1,IGHA2,IGHG3	3
Hematological System Development and Function,Hematopoiesis,Humoral Immune Response,Lymphoid Tissue Structure and Development,Tissue Morphology	Quantity of pre-B2 lymphocytes	0.000378	IGHA1,IGHM	2
Embryonic Development,Hematological System Development and Function,Humoral Immune Response,Immunological Disease,Lymphoid Tissue Structure and Development,Organ Development,Organismal Development,Organismal Injury and Abnormalities,Tissue Development,Tissue Morphology	Abnormal morphology of germinal center	0.00075	C4A/C4B,IGHM,IGKC	3
Antimicrobial Response,Inflammatory Response	Antibacterial response	0.00266	IGHA1,IGHA2,IGHM,IGKV3-20	4
Cancer,Cellular Development,Cellular Growth and Proliferation,Hematological Disease,Immunological Disease,Organismal Injury and Abnormalities,Tumor Morphology	Arrest in growth of B cell lymphoma cells	0.00329	IGHM	1
Hereditary Disorder,Neurological Disease,Organismal Injury and Abnormalities	Early-onset progressive encephalopathy with brain edema and/or leukoencephalopathy type 2	0.00329	NAXD	1
Organismal Development,Skeletal and Muscular System Development and Function	Architecture of forelimb	0.00329	P3H1	1
Cancer,Cardiovascular Disease,Developmental Disorder,Hematological Disease,Hereditary Disorder,Organismal Injury and Abnormalities	Diamond-blackfan anemia type 4	0.00329	RPS17	1
Cell Cycle	Exit from mitosis of colorectal cancer cell lines	0.00329	RACK1	1
Carbohydrate Metabolism,Lipid Metabolism,Molecular Transport,Small Molecule Biochemistry	Co-localization of phosphatidylserine	0.00329	IGHM	1
Gastrointestinal Disease,Hereditary Disorder,Organismal Injury and Abnormalities	Goldberg-Shprintzen megacolon syndrome	0.00329	KIFBP	1
Cellular Movement	Positioning of spermatids	0.00329	NECTIN2	1
Cellular Function and Maintenance,Cellular Growth and Proliferation,Hematological System Development and Function,Humoral Immune Response	Production of germinal center B lymphocytes	0.00329	CCAR2	1
Cell Morphology,Cellular Development,Cellular Growth and Proliferation,Embryonic Development,Organ Development,Organ Morphology,Organismal Development,Reproductive System Development and Function,Tissue Development	Morphogenesis of spermatids	0.00329	NECTIN2	1
Connective Tissue Disorders,Developmental Disorder,Hereditary Disorder,Metabolic Disease,Organismal Injury and Abnormalities,Skeletal and Muscular Disorders	Osteogenesis imperfecta type VIII	0.00329	P3H1	1
Cellular Assembly and Organization,Cellular Function and Maintenance,Nervous System Development and Function	Maintenance of axons	0.00329	KIFBP	1
Developmental Disorder,Hereditary Disorder,Neurological Disease,Organismal Injury and Abnormalities	Bilateral generalized polymicrogyria	0.00329	KIFBP	1
Developmental Disorder,Hereditary Disorder,Organismal Functions,Organismal Injury and Abnormalities,Skeletal and Muscular Disorders	Limb-girdle muscular dystrophy type 1G	0.00329	HNRNPDL	1
Developmental Disorder,Hereditary Disorder,Neurological Disease,Organismal Injury and Abnormalities	Neurodevelopmental disorder with epilepsy and hypoplasia of the corpus callosum	0.00329	LNPK	1
Connective Tissue Development and Function,Connective Tissue Disorders,Organ Morphology,Organismal Development,Organismal Injury and Abnormalities,Skeletal and Muscular Disorders,Skeletal and Muscular System Development and Function,Tissue Development	Abnormal morphology of broad frontal bone	0.00329	B3GLCT	1
DNA Replication, Recombination, and Repair	Allelic exclusion of DNA	0.00329	IGHM	1
Hematological Disease,Hereditary Disorder,Immunological Disease,Organismal Injury and Abnormalities	Immunoglobulin kappa light chain deficiency	0.00329	IGKC	1
Developmental Disorder,Hereditary Disorder,Immunological Disease,Organismal Injury and Abnormalities	Complement component C4A deficiency	0.00329	C4A/C4B	1
Cellular Development,Cellular Growth and Proliferation,Embryonic Development,Hematological System Development and Function,Hematopoiesis,Lymphoid Tissue Structure and Development,Organ Development,Organismal Development,Tissue Development	Development of subcapsular sinus macrophages	0.00329	IGHM	1
Developmental Disorder,Hereditary Disorder,Immunological Disease,Organismal Injury and Abnormalities	Complement component C4B deficiency	0.00329	C4A/C4B	1
Hematological Disease,Hereditary Disorder,Immunological Disease,Metabolic Disease,Organismal Injury and Abnormalities	Agammaglobulinemia	0.00355	C4A/C4B,IGHM	2
Protein Synthesis	Synthesis of protein	0.00429	EIF4A1,IGHM,MTPN,NAPRT,PYM1,RACK1,RPS17,SHFL	8
Immunological Disease,Neurological Disease,Skeletal and Muscular Disorders	Myasthenia gravis	0.0053	C4A/C4B,CCAR2,IGHM	3
Protein Synthesis	Metabolism of protein	0.0062	C4A/C4B,CCAR2,ECPAS,EIF4A1,IGHM,MTPN,NAPRT,NRDC,P3H1,PYM1,RACK1,RPS17,SHFL	13
Cell Cycle	Delay in initiation of G1/S phase transition of colorectal cancer cell lines	0.00656	RACK1	1
Developmental Disorder,Hereditary Disorder,Metabolic Disease,Organismal Injury and Abnormalities	2,4-dienoyl-CoA reductase deficiency	0.00656	NADK2	1
Cellular Function and Maintenance,Cellular Growth and Proliferation,Hematological System Development and Function,Humoral Immune Response	Production of plasma cells	0.00656	CCAR2	1
Cancer,Cell Cycle,Organismal Injury and Abnormalities	Arrest in cell cycle progression of acute lymphoblastic leukemia cells	0.00656	IGHM	1
Cell-To-Cell Signaling and Interaction,Hematological System Development and Function,Inflammatory Response	Memory T cell response of cytotoxic T cells	0.00656	IGHM	1
Hematopoiesis,Lymphoid Tissue Structure and Development	Frequency of granulomonocytic cells	0.00656	EFL1	1
RNA Post-Transcriptional Modification	Methylation of mRNA	0.00656	CMTR1	1
Cardiovascular System Development and Function,Cell Death and Survival,Cellular Development,Organ Morphology,Tissue Development,Tissue Morphology	Regeneration of cardiomyocytes	0.00656	MTPN	1
Lipid Metabolism,Molecular Transport,Small Molecule Biochemistry	Co-localization of ganglioside GM1	0.00656	IGHM	1
Cellular Function and Maintenance,Humoral Immune Response	Turnover of marginal-zone B lymphocytes	0.00656	IGHM	1
Cellular Development	Transition of bipolar cells	0.00656	SHTN1	1
Cardiovascular Disease,Organismal Injury and Abnormalities,Skeletal and Muscular Disorders	Stage II acute myocardial infarction	0.00656	C4A/C4B	1
Cancer,Gastrointestinal Disease,Organismal Injury and Abnormalities,Tissue Morphology	Quantity of stomach tumor	0.00656	STK26	1
Developmental Disorder,Hereditary Disorder,Organismal Injury and Abnormalities,Respiratory Disease	Primary ciliary dyskinesia type 18	0.00656	DNAAF5	1
Cell Morphology,Cellular Function and Maintenance	Autophagy of nervous tissue cell lines	0.00656	ERO1A	1
Cell Cycle,Humoral Immune Response	Initiation of cell cycle progression of B lymphocytes	0.00656	IGHM	1
Cellular Development	Transition of multipolar neurons	0.00656	SHTN1	1
Developmental Disorder,Hereditary Disorder,Ophthalmic Disease,Organismal Injury and Abnormalities	Peters plus syndrome	0.00656	B3GLCT	1
Cell Morphology,Cellular Assembly and Organization,DNA Replication, Recombination, and Repair,Endocrine System Disorders,Organ Morphology,Organismal Injury and Abnormalities,Reproductive System Development and Function,Reproductive System Disease	Abnormal morphology of cajal bodies	0.00656	ZPR1	1
Cell-To-Cell Signaling and Interaction,Cellular Assembly and Organization,Cellular Compromise	Disruption of cell-cell contacts	0.00694	NECTIN2,RACK1	2
RNA Post-Transcriptional Modification	Processing of RNA	0.00824	CCAR2,CMTR1,LSM8,RPS17,SF3B6,SNU13	6
RNA Post-Transcriptional Modification	Unwinding of mRNA	0.00983	EIF4A1	1
Hematological Disease,Hereditary Disorder,Immunological Disease,Metabolic Disease,Organismal Injury and Abnormalities	Autosomal recessive agammaglobulinemia 1	0.00983	IGHM	1
Cell-To-Cell Signaling and Interaction,Cellular Compromise,Cellular Function and Maintenance	Endoplasmic reticulum stress response of pancreatic cancer cell lines	0.00983	ERO1A	1
Antigen Presentation,Cell-To-Cell Signaling and Interaction,Inflammatory Response	Antigen presentation by follicular dendritic cells	0.00983	IGHM	1
Neurological Disease,Organismal Injury and Abnormalities,Psychological Disorders	Neurodegeneration of substantia nigra	0.00983	SEPTIN5	1
Connective Tissue Disorders,Developmental Disorder,Gastrointestinal Disease,Organismal Development,Organismal Injury and Abnormalities,Skeletal and Muscular Disorders	Facial asymmetry	0.00983	B3GLCT	1
Cell-To-Cell Signaling and Interaction,Hematological System Development and Function,Inflammatory Response	Agglutination of blood platelets	0.00983	IGHM	1
Dermatological Diseases and Conditions,Infectious Diseases,Organismal Injury and Abnormalities	Lepromatous leprosy	0.0109	IGHG3,IGHM	2
Hematological System Development and Function,Hematopoiesis,Humoral Immune Response,Lymphoid Tissue Structure and Development,Tissue Morphology	Quantity of pre-B lymphocytes	0.0119	IGHA1,IGHM,IGKC	3
Cellular Compromise	Condensation of mitochondria	0.0131	CCAR2	1
Cell Morphology,Hematological System Development and Function,Immunological Disease,Inflammatory Response,Lymphoid Tissue Structure and Development,Tissue Morphology	Abnormal morphology of marginal zone macrophages	0.0131	IGHM	1
Cell Morphology	Size of carcinoma cell lines	0.0131	NAPRT	1
Inflammatory Response	Cytotoxic reaction of epithelial cell lines	0.0131	NAPRT	1
Gene Expression,Protein Synthesis,RNA Trafficking	Recruitment of mRNA	0.0131	EIF4A1	1
Cell-To-Cell Signaling and Interaction,Cellular Assembly and Organization	Targeting of synaptic vesicles	0.0131	SEPTIN5	1
Hematological System Development and Function,Immunological Disease,Lymphoid Tissue Structure and Development,Organ Morphology,Organismal Development,Organismal Injury and Abnormalities,Tissue Morphology	Abnormal morphology of marginal sinus of spleen	0.0131	IGHM	1
Cardiovascular Disease,Cell Death and Survival,Organ Morphology,Organismal Injury and Abnormalities,Skeletal and Muscular Disorders,Skeletal and Muscular System Development and Function,Tissue Morphology	Quantity of apoptotic cardiomyocytes	0.0131	NECTIN2	1
Connective Tissue Disorders,Developmental Disorder,Gastrointestinal Disease,Organismal Development,Organismal Injury and Abnormalities,Skeletal and Muscular Disorders	Abnormal morphology of short face	0.0131	B3GLCT	1
Cell-To-Cell Signaling and Interaction,Cellular Assembly and Organization	Reassembly of cell-cell contacts	0.0131	RACK1	1
Molecular Transport,Protein Trafficking	Secretion of antibody	0.0131	IGHM	1
Cell Morphology,Hematological System Development and Function,Immunological Disease,Lymphoid Tissue Structure and Development	Abnormal morphology of CD8-positive alpha-beta intraepithelial T-cell	0.0131	IGHM	1
Inflammatory Response	Affinity maturation of B lymphocytes	0.0131	IGHM	1
Hematological System Development and Function,Tissue Morphology	Abnormal number of leukocytes	0.0141	IGHM,IGKC	2
Molecular Transport,Protein Trafficking	Secretion of protein	0.0161	IGHM,P3H1,SEPTIN5	3
Cell Morphology,Hematological System Development and Function,Immunological Disease,Inflammatory Response,Lymphoid Tissue Structure and Development,Organ Morphology,Organismal Injury and Abnormalities,Tissue Morphology	Lack of follicular dendritic cells	0.0163	IGHM	1
Carbohydrate Metabolism	Metabolism of fructose-2,6-diphosphate	0.0163	TIGAR	1
Organismal Injury and Abnormalities,Respiratory Disease	Asbestosis	0.0163	ERO1A	1
Cellular Compromise,Skeletal and Muscular Disorders,Tissue Morphology	Disorganization of myofibrils	0.0163	NECTIN2	1
Cell-To-Cell Signaling and Interaction,Cellular Assembly and Organization,Cellular Compromise	Disruption of intercalated disks	0.0163	NECTIN2	1
Infectious Diseases	Production of vesicular stomatitis virus	0.0163	TKFC	1
Connective Tissue Disorders,Developmental Disorder,Ophthalmic Disease,Organismal Injury and Abnormalities,Skeletal and Muscular Disorders	Hypertelorism of eye	0.0163	B3GLCT	1
Developmental Disorder,Skeletal and Muscular System Development and Function	Abnormal membranous ossification	0.0163	B3GLCT	1
Cell-mediated Immune Response,Cellular Development,Cellular Function and Maintenance,Cellular Growth and Proliferation,DNA Replication, Recombination, and Repair,Embryonic Development,Hematological System Development and Function,Hematopoiesis,Humoral Immune Response,Lymphoid Tissue Structure and Development,Organ Development,Organismal Development,Tissue Development	Immunoglobulin light chain V-J recombination	0.0163	IGKC	1
Inflammatory Response	Cytotoxic reaction of kidney cell lines	0.0163	NAPRT	1
Cellular Function and Maintenance	Turnover of epithelial cells	0.0163	IGHM	1
Molecular Transport,Protein Trafficking	Import of protein	0.0166	NUP58,TOMM70,ZPR1	3
Antimicrobial Response,Inflammatory Response	Antimicrobial response	0.0179	IGHA1,IGHA2,IGHM,IGKV3-20,SHFL	5
Hematological System Development and Function,Lymphoid Tissue Structure and Development,Tissue Morphology	Abnormal quantity of lymphocytes	0.0188	IGHM,IGKC	2
Dermatological Diseases and Conditions,Hair and Skin Development and Function,Organ Morphology,Organismal Injury and Abnormalities	Spotting of fur	0.0196	B3GLCT	1
Cellular Movement	Scattering of colorectal cancer cell lines	0.0196	RACK1	1
Gene Expression,Protein Synthesis	Termination of translation of RNA	0.0196	SHFL	1
Cell Cycle,Humoral Immune Response	Arrest in G1 phase of B lymphocytes	0.0196	IGHM	1
Nervous System Development and Function,Organ Morphology,Tissue Morphology	Quantity of cortical neurons	0.0196	PPP4R3A	1
Cell Morphology,Hematological System Development and Function,Immunological Disease,Inflammatory Response	Abnormal morphology of metallophilic macrophages	0.0196	IGHM	1
Cellular Development,Cellular Growth and Proliferation,Hematological System Development and Function,Lymphoid Tissue Structure and Development	Expansion of central memory T lymphocyte	0.0196	MYDGF	1
Connective Tissue Development and Function,Organismal Development,Skeletal and Muscular System Development and Function,Tissue Development	Width of cranium	0.0196	B3GLCT	1
Carbohydrate Metabolism	Metabolism of fructose-1,6-diphosphate	0.0228	TIGAR	1
Cell Morphology,Hematological System Development and Function,Tissue Development,Tissue Morphology	Cellularity of bone marrow	0.0228	EFL1	1
Cell Death and Survival,Cellular Function and Maintenance	Colony survival of cervical cancer cell lines	0.0228	SELENOH	1
Cellular Movement	Invasion by vascular endothelial cells	0.0228	RACK1	1
Nervous System Development and Function,Tissue Morphology	Quantity of inhibitory interneurons	0.0228	PPP4R3A	1
Nervous System Development and Function,Organ Morphology,Tissue Morphology	Quantity of neocortical neurons	0.0228	PPP4R3A	1
Cellular Development,Cellular Growth and Proliferation	Colony formation of lung cell lines	0.0228	SELENOH	1
Cell Cycle,Connective Tissue Development and Function	Delay in G1 phase of fibroblast cell lines	0.0228	RACK1	1
Cell Morphology,Humoral Immune Response,Immunological Disease,Lymphoid Tissue Structure and Development	Abnormal morphology of B-1a lymphocytes	0.0228	IGHM	1
RNA Post-Transcriptional Modification	Splicing of RNA	0.0236	CCAR2,LSM8,SF3B6,SNU13	4
Cancer,Hematological Disease,Hereditary Disorder,Organismal Injury and Abnormalities	Constitutional bone marrow failure syndrome	0.0253	EFL1,RPS17	2
Cellular Growth and Proliferation,Organ Development	Proliferation of intestinal cells	0.0253	RACK1,TIGAR	2
Cell-To-Cell Signaling and Interaction,Hematological System Development and Function,Hypersensitivity Response,Immune Cell Trafficking,Inflammatory Response	Activation of mast cells	0.0253	C4A/C4B,NECTIN2	2
Post-Translational Modification,Protein Folding	Folding maturation of protein	0.026	ERO1A	1
Connective Tissue Development and Function,Skeletal and Muscular System Development and Function,Tissue Development	Volume of compact bone	0.026	IGHM	1
Hematological System Development and Function,Hematopoiesis,Humoral Immune Response,Lymphoid Tissue Structure and Development,Tissue Morphology	Quantity of pre-B1 lymphocytes	0.026	IGHM	1
Cell-To-Cell Signaling and Interaction,Hematological System Development and Function,Immune Cell Trafficking,Inflammatory Response	Activation of inflammatory leukocytes	0.026	C4A/C4B	1
Cell-To-Cell Signaling and Interaction	Adhesion of stomach cancer cell lines	0.026	NECTIN2	1
Cellular Development,Cellular Growth and Proliferation,Organ Development,Tissue Development	Growth of colonocytes	0.026	RACK1	1
Nucleic Acid Metabolism,Small Molecule Biochemistry	Biosynthesis of NAD+	0.026	NAPRT	1
Connective Tissue Development and Function,Connective Tissue Disorders,Organismal Development,Organismal Injury and Abnormalities,Skeletal and Muscular Disorders,Skeletal and Muscular System Development and Function,Tissue Development	Abnormal morphology of neurocranial base	0.026	B3GLCT	1
RNA Post-Transcriptional Modification	Processing of mRNA	0.0275	CMTR1,LSM8,SF3B6,SNU13	4
Inflammatory Response	Antibody response	0.0275	C4A/C4B,IGHM,IGKC	3
Developmental Disorder,Neurological Disease,Organismal Injury and Abnormalities	Global developmental delay with intellectual disability	0.0279	IGHG2,IGHM	2
Hematological Disease,Immunological Disease,Metabolic Disease,Organismal Injury and Abnormalities	Immunoglobulin G deficiency	0.0292	C4A/C4B	1
Connective Tissue Disorders,Hematological Disease,Immunological Disease,Organismal Injury and Abnormalities	Chronic primary immune thrombocytopenia	0.0292	C4A/C4B	1
Infectious Diseases	Recurrent infection by bacteria	0.0292	C4A/C4B	1
Cellular Development,Hematological System Development and Function,Hematopoiesis,Lymphoid Tissue Structure and Development	Maturation of pro-B lymphocytes	0.0292	IGHM	1
Organismal Injury and Abnormalities,Respiratory Disease	Recurrent sinopulmonary infection	0.0292	C4A/C4B	1
Hematological Disease,Immunological Disease,Metabolic Disease,Organismal Injury and Abnormalities	Severe hypogammaglobulinemia	0.0324	C4A/C4B	1
Cellular Development,Cellular Growth and Proliferation,Hematological System Development and Function,Lymphoid Tissue Structure and Development	Expansion of cytotoxic T cells	0.0324	IGHM	1
Infectious Diseases	Quantity of lymphocytic choriomeningitis virus	0.0324	IGHM	1
Infectious Diseases,Inflammatory Disease,Neurological Disease	Postpoliomyelitis syndrome	0.0324	C4A/C4B	1
Connective Tissue Development and Function,Skeletal and Muscular System Development and Function	Strength of femur	0.0324	P3H1	1
Cancer,Organismal Injury and Abnormalities,Renal and Urological Disease	Tumorigenesis of kidney cell lines	0.0324	TKFC	1
Hematological System Development and Function,Immunological Disease,Lymphoid Tissue Structure and Development,Organ Morphology,Organismal Development,Organismal Injury and Abnormalities,Tissue Morphology	Abnormal morphology of periarteriolar lymphoid sheath	0.0324	IGHM	1
Antimicrobial Response	Immune protection of organism	0.0324	IGHM	1
Connective Tissue Disorders,Hematological Disease,Organismal Injury and Abnormalities	Refractory thrombocytopenia	0.0324	C4A/C4B	1
Connective Tissue Disorders,Developmental Disorder,Hereditary Disorder,Metabolic Disease,Organismal Injury and Abnormalities,Skeletal and Muscular Disorders	Osteogenesis imperfecta type III	0.0356	P3H1	1
Cellular Function and Maintenance	Homeostasis of red blood cells	0.0356	RPS17	1
Cellular Assembly and Organization,Cellular Function and Maintenance	Formation of tubulovesicular structures	0.0356	LNPK	1
Cellular Assembly and Organization	Fusion of early endosomes	0.0356	RBSN	1
Immunological Disease,Inflammatory Disease,Neurological Disease	Guillain-BarrÃ© syndrome	0.0356	C4A/C4B	1
Infectious Diseases,Respiratory Disease	Whooping cough	0.0356	C4A/C4B	1
Cardiovascular Disease,Cell Death and Survival,Connective Tissue Disorders,Hematological Disease,Organismal Injury and Abnormalities	Fetal erythroblastosis	0.0356	C4A/C4B	1
Lipid Metabolism,Small Molecule Biochemistry	Synthesis of very long chain fatty acid	0.0356	HACD3	1
Gene Expression,Protein Synthesis	Translation of RNA	0.0376	RACK1,RPS17,SHFL	3
Immunological Disease,Inflammatory Response	Abnormal function of immune system	0.0376	C4A/C4B,IGHM	2
Cardiovascular Disease,Cardiovascular System Development and Function,Cell Morphology,Organ Morphology,Organismal Development,Organismal Injury and Abnormalities,Skeletal and Muscular Disorders,Skeletal and Muscular System Development and Function,Tissue Morphology	Hypertrophy of myocardium	0.0387	MTPN	1
Cancer,Developmental Disorder,Endocrine System Disorders,Gastrointestinal Disease,Hematological Disease,Hereditary Disorder,Immunological Disease,Organismal Injury and Abnormalities	Shwachman syndrome	0.0387	EFL1	1
Inflammatory Disease,Inflammatory Response,Neurological Disease,Organismal Injury and Abnormalities	Severe encephalitis	0.0387	C4A/C4B	1
Inflammatory Disease,Neurological Disease,Organismal Injury and Abnormalities	Transverse myelitis	0.0387	C4A/C4B	1
Connective Tissue Disorders,Hematological Disease,Immunological Disease,Organismal Injury and Abnormalities	Neonatal alloimmune thrombocytopenia	0.0387	C4A/C4B	1
Cell Cycle,Connective Tissue Development and Function	G0/G1 phase transition of fibroblast cell lines	0.0387	RACK1	1
Connective Tissue Disorders,Dermatological Diseases and Conditions,Hematological Disease,Organismal Injury and Abnormalities	Chronic idiopathic thrombocytopenic purpura	0.0387	C4A/C4B	1
Hereditary Disorder,Neurological Disease,Organismal Injury and Abnormalities,Psychological Disorders	Unverricht-Lundborg syndrome	0.0387	C4A/C4B	1
Cell Cycle	Arrest in G1 phase of B-lymphocyte derived cell lines	0.0387	IGHM	1
Cancer,Developmental Disorder,Hematological Disease,Immunological Disease,Organismal Injury and Abnormalities	Marginal zone cell lymphoma	0.0399	IGHM,IGKC	2
Inflammatory Disease,Inflammatory Response,Neurological Disease,Organismal Injury and Abnormalities	Progressive encephalitis	0.0419	C4A/C4B	1
Immunological Disease,Neurological Disease,Skeletal and Muscular Disorders	Generalized myasthenia gravis	0.0419	C4A/C4B	1
Organismal Injury and Abnormalities,Renal and Urological Disease	Steroid dependent nephrotic syndrome	0.0419	C4A/C4B	1
Hematological Disease,Infectious Diseases,Neurological Disease,Organismal Injury and Abnormalities	Cerebral malaria	0.0419	C4A/C4B	1
Connective Tissue Disorders,Dermatological Diseases and Conditions,Inflammatory Disease,Inflammatory Response,Organismal Injury and Abnormalities,Skeletal and Muscular Disorders	Psoriatic arthritis	0.0421	IGHM,IGKC	2
Cardiovascular Disease,Hematological Disease,Organismal Injury and Abnormalities	Aplastic anemia	0.0437	C4A/C4B,RPS17	2
Cellular Growth and Proliferation,Organismal Development	Growth of yeast	0.0445	EIF4A1,RACK1	2
Cellular Development,Cellular Growth and Proliferation,Digestive System Development and Function	Proliferation of colon cell lines	0.0451	RACK1	1
Cell-To-Cell Signaling and Interaction	Penetration of cells	0.0451	NECTIN2	1
Cellular Development,Cellular Growth and Proliferation,Digestive System Development and Function,Embryonic Development,Organ Development,Organismal Development,Tissue Development	Development of intestinal epithelial cells	0.0451	TIGAR	1
Cancer,Developmental Disorder,Gastrointestinal Disease,Hematological Disease,Immunological Disease,Organismal Injury and Abnormalities	Gastric mucosa-associated lymphoid tissue lymphoma	0.0451	IGKC	1
Protein Synthesis	Expression of protein	0.0459	EIF4A1,IGHM,RACK1,RPS17,SHFL	5
Cell-To-Cell Signaling and Interaction,Molecular Transport,Small Molecule Biochemistry	Quantity of monoamines	0.0465	C4A/C4B,MTPN,SEPTIN5	3
RNA Damage and Repair	Metabolism of RNA	0.0468	HNRNPDL,ZPR1	2
Developmental Disorder,Endocrine System Disorders,Hereditary Disorder,Organismal Injury and Abnormalities,Reproductive System Disease	Klinefelter syndrome	0.0468	PUDP,SEPTIN5	2
Developmental Disorder,Neurological Disease	Syndromic neurodevelopmental disorder	0.0476	KIFBP,LNPK	2
RNA Post-Transcriptional Modification	Processing of rRNA	0.0476	RPS17,SNU13	2
Nucleic Acid Metabolism,Small Molecule Biochemistry	Metabolism of GTP	0.0482	EFL1	1
Cellular Development,Cellular Growth and Proliferation	Arrest in proliferation of lymphoma cell lines	0.0482	IGHM	1
Inflammatory Disease,Neurological Disease	Chronic inflammatory demyelinating polyradiculoneuropathy	0.0482	C4A/C4B	1
Inflammatory Disease,Inflammatory Response,Neurological Disease,Organismal Injury and Abnormalities	Rasmussen encephalitis	0.0482	C4A/C4B	1
Developmental Disorder,Embryonic Development,Organismal Development,Tissue Morphology	Abnormal morphology of trophoectoderm	0.0482	ZPR1	1
Cancer,Dermatological Diseases and Conditions,Developmental Disorder,Hematological Disease,Immunological Disease,Organismal Injury and Abnormalities	Primary cutaneous marginal zone B-cell lymphoma	0.0482	IGHM	1
Hematological Disease,Hereditary Disorder,Immunological Disease,Organismal Injury and Abnormalities	Hyper-igm immunodeficiency syndrome	0.0482	C4A/C4B	1
Cellular Development,Cellular Growth and Proliferation,Renal and Urological System Development and Function	Colony formation of kidney cell lines	0.0482	STK26	1
Cardiovascular System Development and Function,Hematological System Development and Function,Immunological Disease,Lymphoid Tissue Structure and Development,Organismal Injury and Abnormalities,Tissue Morphology	Abnormal morphology of lymph vessel	0.0482	IGHM	1
Cell-To-Cell Signaling and Interaction	Adhesion of bacteria	0.0482	IGHA1	1

## Sheet: SuppTable5
Uniprot Accession	1803_F1	1804_Myoma2	1805_F1.x	1806_F3	1808_F1	1809_F2	1813_F1	1687_F10	1688_F4	1810_F2.x	1811_F1	1812_F1	1815_F1	1684_F18.x	1716_F1	1792_F2	1793_F3.x	1794_Myoma3	1796_F2.x	1689_F6.x	1714_F2	1791_F1	1795_F8	1800_F1	1801_F2	1802_F3	1797_F7.1	1798_F2
A0AVT1	0.299439	-0.5747	0.148894	0.10662	0.321566	0.000360298	0.123357	0.090411	0.12434	0.15946	0.302343	0.373238	0.207679	0.132134	0.149911	0.0545767	0.219764	0.0639107	-0.0991797	0.503223	0.437487	0.303835	-0.127422	0.280018	0.180526	-0.142281	0.46273	0.64202
A0FGR8	0.172351	0.0164148	-0.466083	-0.42304	-0.0966478	0.119258	-0.0687262	0.0256675	0.123129	-0.116668	-0.0643776	-0.286406	0.306104	0.0830692	0.365701	0.175267	0.16441	-0.128294	0.216774	-0.323988	-0.264078	0.0795817	0.0220592	0.149974	-0.100661	-0.0114199	-0.299226	-0.289199
A0MZ66	0.616036	-0.373645	-0.348833	0.0739926	-0.108964	-0.0932402	0.209134	0.153667	-0.395196	-0.474217	0.953671	0.36166	-0.192584	0.551597	-0.197324	-0.0505466	-0.145392	-0.0192252	-0.062275	-0.410983	0.514842	-0.868786	-0.155608	0.151666	-0.186822	-0.162619	-0.397355	-0.280205
A1L4H1	-0.466216	-0.0378023	-0.779334	-0.646347	-0.40338	0.358531	0.359123	-0.303321	-0.355161	-0.10333	0.0422756	-0.0037485	-0.0887303	-0.322852	-0.912639	-0.836994	-0.649805	-0.688124	-0.442883	-0.330928	-0.111248	2.20611	-0.894187	-0.989957	-0.533747	-0.562621	0.219095	-0.0531465
A1X283	0.2119	-0.218827	0.383742	-0.064741	0.387538	0.282874	0.065152	-0.0632049	-0.390457	0.2873	-0.674119	0.15763	0.0950256	-0.253182	-0.264237	0.204704	0.221239	0.103724	0.743432	-0.112757	0.279192	0.766083	0.320255	0.216237	0.586844	0.331075	0.167705	-0.364462
A4D1P6	1.15144	-0.0311752	-0.118189	0.0074938	0.625651	0.242664	1.02014	0.386584	0.687733	0.16781	0.0227631	0.147351	0.740691	-0.0849127	0.402954	0.244707	0.801816	0.0449013	0.389341	-0.0502703	0.15469	-0.438392	0.379505	0.623757	0.330454	0.184811	0.732009	0.00551575
A4D1T9	-0.0145653	1.47115	-0.0402414	1.118	1.10644	1.01723	0.106861	1.05452	0.967784	-0.319162	0.738729	0.147088	-0.620385	-0.169917	0.13237	0.133762	0.173379	0.252481	0.144345	-0.0121133	0.302349	0.248231	1.36591	-0.138385	0.54299	1.59638	0.149648	-0.166312
A5A3E0	-0.598997	-0.301523	-0.291019	-0.295313	-0.392562	0.251215	-0.408748	-0.119313	-0.365859	0.0366212	-0.159598	-0.0614724	-0.0521761	0.683696	-0.596554	0.210426	-1.04692	-0.662405	-0.210712	-1.16458	-1.14927	-1.56436	-0.381638	-0.0702839	-0.90928	0.192013	-0.0475087	0.254871
A5D8V6	-1.07403	0.212739	0.392761	0.681971	-0.607827	0.620738	0.576952	0.326086	0.411625	0.389514	0.545778	0.583502	0.117068	0.0453764	-0.555897	0.149381	-0.249074	-0.603013	0.108725	0.047158	-0.0100675	-0.039036	-0.194089	-0.197238	-0.17057	0.0316403	0.340081	0.720243
A5YKK6	0.146756	-0.116604	0.146739	0.165353	0.200396	0.152489	0.205985	0.137088	0.39465	0.118658	0.234176	0.173393	0.550841	0.237165	0.588022	0.0479788	0.344825	0.529042	0.3904	-0.164957	0.381108	0.275604	0.471826	0.232276	0.405458	0.405029	0.400691	-0.263823
A6NDG6	-0.124591	0.12877	0.00106416	-0.181803	0.245134	0.249179	-0.0950378	0.213166	-0.25407	-0.0729591	-0.882231	0.154512	-0.614512	0.174042	0.00878198	-0.0779477	0.0895718	0.235186	-0.301016	0.533574	0.879966	0.560254	0.38123	0.448654	0.800791	0.885011	0.0819973	0.0934323
A6NDU8	-0.343408	-0.709582	0.348613	0.391334	0.00907902	0.0822574	0.645499	0.973906	0.181814	0.316597	0.171849	0.39757	0.322911	0.13158	0.613969	0.205654	0.879645	0.488449	0.720073	0.416805	0.38057	0.590336	0.677602	0.829481	0.819823	1.05822	0.0451199	-0.352043
A6NHL2	-0.251049	-0.316246	-0.49985	-0.56931	-0.367558	0.427027	1.16231	0.0113097	-0.193408	0.926598	0.923769	1.59756	1.15514	1.12383	0.160791	-0.492744	0.890271	0.100461	0.20679	1.72064	1.86607	1.59457	0.055318	-0.350147	0.103072	-0.298308	0.872784	0.442341
A6NKN8	-1.03158	-0.375664	1.3425	-0.964947	2.48707	1.28048	-0.951584	-1.69351	-2.27767	2.36065	0.0721926	1.5632	-1.4233	0.54896	-0.683217	-1.43547	-1.28553	-0.169239	-0.67577	1.63249	1.36758	-0.958396	-1.35099	-0.932356	-1.50425	-0.871996	1.85502	1.51819
A7MBM2	-0.900834	-0.167973	-0.434471	-0.419417	-0.602567	-0.661452	0.56093	-1.06727	0.165947	-0.184493	0.563107	0.0465591	0.702872	0.71522	-1.78158	1.10693	-0.187209	-0.680385	-0.255195	-0.281065	-0.0966431	-0.312092	-0.387267	-0.403762	-0.479716	-0.497098	-0.493397	0.159013
A9UHW6	-0.116148	0.0291404	0.238693	-0.159412	0.272385	0.336288	0.0626089	-0.383255	-0.264923	0.372576	-0.201267	0.150724	-0.209362	-0.133083	-0.448479	-0.814588	-0.335561	-0.355312	-0.862434	0.222207	0.496698	0.21312	-0.463078	-0.258869	-0.310659	-0.167805	0.12791	0.633749
B9A064	0.0714912	0.598285	-0.839698	-0.799624	-1.2795	0.129067	-0.579786	-1.44697	-1.19659	-0.643283	-0.242207	-0.457856	-0.23718	-0.333933	-0.598028	-0.426166	-0.153901	-1.03572	0.0357156	-0.115225	-0.845479	0.636757	-0.614108	-0.758372	-1.62982	-1.11256	-0.524795	-0.146222
E9PAV3	0.131649	0.140511	-0.166608	0.132786	-0.0414688	-0.312335	0.148193	0.0951714	-0.0671169	-0.0991509	-0.0957959	-0.111785	0.0048857	-0.228416	0.218585	0.507262	0.66007	0.301959	0.166506	-0.248215	-0.0138615	-0.128407	0.222656	0.344351	0.0113024	0.361086	-0.088616	-0.156162
O00139	0.712482	0.310766	-0.685907	0.909285	-0.151606	-0.578622	0.34807	0.253981	0.435122	-0.29776	0.0695489	0.0219319	0.279038	-0.084703	0.179558	0.0240591	0.0430442	0.393828	0.228745	-0.104068	0.248328	-0.159908	0.56979	0.156858	0.319018	0.457537	-0.209027	-0.332453
O00151	-0.38798	1.24492	0.0396199	-0.435796	-0.0914716	-0.151799	-0.351323	-0.176861	-0.815626	1.28652	-0.81729	0.668246	-0.248954	0.607641	-1.09428	0.260909	-0.649092	-0.113185	0.0726255	-0.246966	0.341016	0.835355	-0.570806	0.301939	-0.386365	-0.053486	0.081747	0.24425
O00159	-0.104729	-0.139172	-0.067412	0.0147785	-0.100659	-0.133375	-0.0462876	-0.116007	-0.11271	0.493994	0.623523	0.295748	0.181355	0.0884919	0.0685834	-0.483652	-0.297491	0.432553	-0.39274	-0.377492	0.226185	0.822298	-0.470378	0.142239	0.443749	-0.0564163	-0.453497	-0.423216
O00161	0.122053	0.5049	0.0358375	-0.0205804	0.50688	0.117954	0.269551	0.390911	0.350047	0.247706	-0.129439	0.0388588	0.0822521	-0.310124	0.1154	0.423477	0.297157	0.211669	0.524788	-0.177112	-0.154471	-0.134502	0.36528	0.632974	0.510776	0.457353	-0.274502	-0.237771
O00170	0.38417	-0.0989756	-0.0442844	-0.0524066	0.0366271	-0.0979323	0.257838	0.455543	0.416295	0.205556	0.0927499	-0.0106411	0.438641	-0.305668	0.489096	0.130554	0.340751	0.249433	0.213145	-0.0435305	-0.074586	-0.171071	0.344178	0.391693	0.318346	0.0874243	-0.257329	-0.548697
O00178	0.188741	0.169861	-0.0932228	0.379212	0.0653544	-0.0184151	0.159022	-0.14508	-0.000952305	-0.0828546	0.140171	-0.193216	0.0328096	-0.113449	-0.0610112	0.0986016	0.0653736	-0.154671	-0.0644327	0.273517	-0.0966252	0.0607311	0.0405008	0.0725098	-0.252473	0.307995	0.356391	0.0908539
O00186	0.116791	-0.611315	-0.100684	0.0784001	-0.595214	0.250417	0.309955	0.358353	0.278803	0.256941	0.277706	0.117592	0.223315	-0.00652641	0.0794869	0.538372	0.406889	0.0182926	0.108624	-0.0662383	-0.0603955	-0.236565	0.0106292	-0.0243902	-0.0616487	0.159723	0.28229	0.406907
O00193	-0.90535	0.0874279	0.39605	-0.0395709	-0.183057	-0.0545791	0.057164	-0.293484	0.207725	0.0166587	-0.176892	0.265389	0.745039	-0.127907	-0.366391	0.43928	0.744349	-0.306457	0.369125	0.48258	0.0237193	-0.390031	0.374939	0.467454	0.307297	0.201414	0.286161	-1.07173
O00203	0.197039	-0.0310193	0.143318	0.004468	0.184725	-0.0278316	0.179483	-0.0186736	0.026182	0.147194	-0.230173	-0.0856762	0.0780262	0.270709	0.285865	0.158494	0.320786	0.390091	0.198032	-0.175543	-0.00312303	0.26427	0.361156	-0.104828	0.240515	0.348263	-0.0373606	-0.219693
O00213	0.290543	0.0147916	0.0676367	0.382209	0.625938	-0.278673	0.310028	-0.341369	-0.574199	-0.322755	-0.00642346	-0.348356	-0.437613	-0.0742578	-0.0998994	0.287833	0.212028	0.00194776	-0.0760865	0.0941659	0.118071	-0.076304	0.252097	0.0548957	0.0204418	0.196543	-0.00582673	-0.0563246
O00231	0.348914	-0.0812579	0.147387	0.413924	0.424479	-0.00661153	0.548376	0.298111	0.592335	0.241703	0.13156	0.242376	0.274889	0.239346	0.415108	0.375818	0.526786	0.831014	0.342654	0.305266	0.412185	0.450306	0.733009	0.664684	0.582452	0.550999	0.307735	0.105504
O00232	0.32337	-0.0218673	0.156764	0.303704	0.158496	0.25925	0.489224	0.493544	0.533599	0.231611	0.235103	0.449171	0.296052	0.260472	0.294194	0.306547	0.504982	0.593852	0.268434	0.126813	0.472763	0.46722	0.606195	0.246418	0.224322	0.150824	0.34302	0.150212
O00233	-0.0469522	0.828486	-0.134299	0.227371	0.299719	-0.380817	0.117549	0.0772017	-0.121425	-0.329223	-0.584815	-0.0529389	0.106015	-0.48057	0.133926	0.0350819	0.548656	0.145312	0.475167	-0.252042	0.245219	0.381193	0.434959	0.256889	0.126508	0.515927	-0.347133	-0.591843
O00244	0.406061	0.394862	-0.061933	-0.295163	-0.290856	-0.0142365	0.101753	0.104906	0.0933685	0.215962	0.0775497	0.146276	0.0806699	0.266859	0.153008	0.652163	0.393096	0.0434644	0.194402	0.12136	0.0655588	0.40598	-0.137832	0.344253	-0.161234	0.12607	-0.0696344	0.325727
O00264	-0.295788	0.425106	0.117209	-0.576319	-0.561848	-0.531601	-0.606112	-0.320981	-0.293688	-0.674994	-0.102098	-1.17732	-0.110512	-0.798966	0.277975	-0.717373	-0.595111	-0.42562	-0.694666	-0.76914	-0.777095	-1.29015	-0.709738	0.0568366	-0.741729	-0.605696	-1.2082	-0.845809
O00267	-0.168859	0.546132	-0.844391	-0.246386	-0.600173	0.508771	-0.234633	-0.429526	0.0652952	-0.0270943	-0.120834	0.113147	0.129522	-0.195776	0.261407	0.180942	-0.0846606	0.0764725	-0.130432	0.0406345	-0.0294795	-0.0592331	0.213016	-0.128374	-0.318035	-0.0808195	-0.222282	0.22655
O00273	0.124312	0.954343	0.300367	0.139648	-0.00642424	0.292315	-0.0799951	-0.458692	0.34463	0.154718	-0.251779	0.382497	0.377254	0.0252498	-0.199653	-0.311612	-0.507173	-0.0232033	0.00100616	0.342847	0.250652	0.227294	-0.0359915	0.475161	0.315449	-0.472892	0.286876	0.150945
O00291	0.302002	-0.191309	-0.398001	-0.414218	-0.132234	-0.0468483	0.221753	0.564772	0.760131	0.120277	-0.200444	0.00503719	0.676996	-0.113635	0.505915	0.4447	0.493411	0.432771	0.390503	-0.187866	0.200722	-0.266891	0.199823	0.699655	0.93913	0.629294	-0.410906	-0.930513
O00299	0.215806	-0.320541	0.0785362	0.481052	-0.235375	-0.423427	0.738906	0.567562	0.583215	-0.00666673	-0.270955	-0.212606	0.54692	-0.520335	0.232846	0.509369	0.687573	0.476814	0.350274	-0.388014	-0.335983	-0.0693794	0.534563	0.914802	0.313136	0.855862	-0.438067	-0.0965985
O00303	0.0360653	-0.014007	-0.0215949	-0.1211	-0.227227	-0.460269	-0.247374	0.090622	-0.180866	-0.226977	0.0768696	-0.238327	0.321994	-0.296926	0.354639	-0.315534	-0.132082	0.133169	-0.0661595	-0.452996	0.0587644	-0.0906206	0.472285	0.118046	0.126556	0.128769	-0.243936	-0.809059
O00330	-0.135985	0.345561	0.0738415	0.157303	-0.15602	0.922472	0.208541	-0.181996	0.13314	-0.345346	-0.233838	-0.639765	-0.597183	-0.0433953	0.384498	0.0564879	-0.0319378	0.35881	-0.0126631	-0.253053	-0.0213854	0.189188	0.0823725	0.162826	0.143005	0.189301	-0.634018	-0.276089
O00339	0.0954701	-0.0716636	0.0759556	-0.920242	0.165051	1.02469	-0.977688	-0.753832	-0.393571	-0.225314	-1.20705	-0.0387124	0.297305	0.375647	-0.783843	0.0203598	-1.04091	-0.257901	-0.687627	-1.08108	-0.193145	-0.705536	-1.07905	-1.00624	1.11118	-0.413386	1.34908	-0.363478
O00391	-0.357163	0.369937	0.181258	-0.483849	0.0412273	-0.127912	0.0240739	-0.95053	-0.782685	-0.0319328	-0.440442	-0.444247	-0.600437	0.237146	-0.376544	-0.319453	-0.620775	-0.25278	-0.207379	-0.00948354	-0.144649	-0.151991	-1.09207	-0.904856	-1.04574	-0.843982	-0.233213	-0.171812
O00399	-0.769056	-0.31384	-1.02237	-1.28031	-0.670548	-0.715795	-0.392793	-0.0902028	0.333581	0.0614932	-0.435695	-0.453223	-0.158779	-0.559608	-0.026339	-1.328	-0.322385	-0.0156589	-0.813102	0.235625	0.470966	0.00320865	-0.213688	-0.337919	0.0587372	-0.56637	-0.315708	-0.196852
O00401	0.0597098	0.108473	-0.136042	0.190754	0.0589815	0.0394067	0.155347	-0.0829963	0.371361	0.227274	-1.09491	-0.063667	0.470213	0.126412	-0.258692	0.455597	0.566113	0.446498	0.464784	0.132567	0.209405	0.139709	0.0717341	0.384382	0.122728	0.42582	0.116275	-0.482246
O00410	0.184921	0.0165822	0.239283	0.109676	0.222322	0.409909	0.43045	0.317137	0.389688	0.180161	0.133538	0.294693	0.3876	0.144415	-0.150962	0.133101	0.289888	0.283351	0.3024	0.309146	0.369285	0.12512	0.235448	0.408667	-0.263951	0.256013	0.29237	0.459482
O00422	-0.505812	-0.865706	-0.869612	-1.17843	-1.56183	-0.428797	-1.16476	-0.501385	-0.187088	-0.84847	-0.0525158	-0.873084	-0.102131	-0.499096	1.28452	-0.928946	-0.449528	0.194326	-0.380846	-1.50736	-0.269495	-0.420329	0.552645	-0.209366	0.187554	-0.357367	-1.37729	-1.66171
O00423	0.0873797	-0.0143414	-0.348644	-0.351321	-0.0230997	-0.0572356	0.805069	0.360808	0.107387	0.26109	0.057046	-0.095081	0.774704	-0.0644478	-0.0448393	-0.0912073	0.388014	0.311929	0.300481	-0.180946	0.0442311	0.396626	0.199906	0.455405	0.352621	0.831357	-0.239677	-0.282543
O00429	0.114727	-0.116034	0.152259	0.380499	0.251805	-0.0868899	0.529812	0.685904	0.515415	0.188465	-0.0428661	0.106448	0.193111	-0.060715	0.276861	0.459846	0.532284	0.561404	0.261227	0.0178176	0.0102608	0.0113163	0.0329262	0.446222	0.365729	0.510608	0.113537	-0.148925
O00468	0.0810912	0.397601	-0.0202752	-0.334098	-0.229446	-0.278048	-0.150922	-0.479368	-0.354204	-0.610185	-0.0611487	0.020549	-0.130354	-0.184537	-0.221744	-0.463566	-0.840693	0.705537	-0.757495	-0.369502	-0.254466	-0.0446783	-0.33107	-0.287	-0.513125	-0.361694	0.668274	0.0574055
O00469	0.559869	-0.0830735	-0.65109	0.430012	-0.0614177	-0.587848	0.400324	0.440994	0.477185	-0.048748	-0.650718	-0.491823	0.0914899	-0.472611	-0.128408	-0.278543	0.0351595	1.93005	1.24824	-0.420312	-0.457703	-0.0912734	1.7629	1.18442	1.16368	0.535115	-0.964168	-0.415485
O00471	0.254272	0.145888	0.253606	0.130407	0.641254	0.3051	0.26573	0.263392	0.488366	0.446958	0.095304	0.505143	0.241389	0.232463	0.360848	0.270107	0.563874	0.577762	0.285895	0.346327	0.395057	0.559956	0.378442	-0.0146378	0.294769	0.433266	0.442488	0.018685
O00479	-0.9384	0.902243	-1.28916	-1.1452	0.515856	0.407786	-1.664	-0.709005	-0.275071	0.887806	0.228008	1.3141	1.33199	1.09096	0.582556	0.462589	0.965539	-0.308933	0.170731	0.962658	1.084	-0.700393	0.561549	-0.315824	0.363779	0.262378	0.00354572	0.848793
O00483	-0.348653	-0.532641	-0.330434	-0.62093	-1.42464	-0.14526	-0.647088	0.176485	0.0631881	-0.0430798	-0.422606	-0.354243	-0.260707	0.231318	1.45337	0.328246	0.471226	0.494103	0.347303	-0.708234	-0.74177	0.126115	-0.0393727	0.862286	1.52986	-0.24376	-0.904979	-0.20669
O00487	0.546786	-0.105999	-0.00775758	0.344669	0.404253	0.299473	0.362709	0.250914	0.515967	0.0897131	0.109127	0.177268	0.185485	0.023359	0.173477	0.159944	0.119545	0.488153	0.219323	0.115919	-0.0082667	0.0438243	0.359814	0.49157	0.295688	0.350831	0.0474681	-0.0100186
O00499	0.638257	-0.150296	-0.392298	0.261162	-0.0823639	-0.220993	1.35212	0.825708	0.151145	-0.118715	-0.500368	-0.511915	0.623596	-0.330027	-0.34974	-0.513999	1.28594	-0.333472	1.14623	-0.0533772	0.0756162	-0.390143	-0.523618	0.540148	0.518932	0.867799	-0.986322	-0.614316
O00505	0.367316	0.0365287	0.248567	0.278061	0.25131	0.857739	0.13055	0.173319	0.0838356	0.332029	0.137928	0.201998	-0.130378	-0.342887	-0.0939841	-0.146023	-0.0755761	-0.120375	-0.0206007	-0.0479143	0.205588	0.211005	-0.109564	-0.0255888	-0.0986792	-0.162915	-0.201401	-0.256586
O00534	0.247578	0.14272	-0.22065	0.085249	0.0831223	-0.149238	-0.477306	-0.324047	0.153526	-0.195136	0.0632408	-0.425584	0.26717	0.0207151	0.991431	-0.624643	-0.484045	-0.0292124	0.307044	-0.0517343	0.216938	-0.179249	-0.604339	-0.0617961	-0.33328	-0.359525	-0.0468568	0.0690788
O00560	0.542368	0.042826	-0.56723	-0.214951	-0.420895	-0.243147	0.770794	0.278137	0.0744514	0.368906	0.0564786	-0.0822434	-0.127747	0.132344	-0.426861	0.101291	0.136433	-0.272118	0.664843	0.0489596	-0.277735	-0.0142389	0.036273	-0.0691572	-0.544149	0.00800099	-0.177173	0.252092
O00567	-0.0123954	-0.244413	-0.144442	-0.16223	-0.574067	0.0143816	-0.589183	0.323207	-0.241242	-0.342645	0.180835	-0.262373	0.512372	-0.308867	0.699127	-0.183014	0.262902	0.17509	-0.114511	-0.380933	-0.0773539	-0.331651	0.613999	-0.676948	0.04325	0.0675351	-0.080048	-0.195334
O00571	0.123239	-0.129649	-0.468024	0.283369	0.0357054	0.00220855	0.165663	-0.0144919	0.16538	0.483298	0.211925	0.125432	0.384487	0.108684	0.33668	0.242191	0.493008	0.153755	0.354607	-0.0797042	0.229275	0.314333	0.523914	-0.382517	0.164513	0.240592	0.111729	-0.591646
O00592	0.303826	5.88101e-05	-0.186579	-0.092492	-0.163621	-0.513633	0.0985977	-0.0450407	0.522336	-0.519747	-1.05902	-0.653824	0.918321	-0.232613	0.288513	-0.00704412	0.267956	0.305906	0.0689174	-0.698206	-0.579118	-0.60714	0.180615	-0.1342	-0.26129	-0.252458	-0.366424	-0.544277
O00625	0.462091	-0.163708	-0.901031	1.19383	-0.590904	-0.172627	0.491978	1.14311	1.27507	-0.763446	-0.888421	-0.650803	0.981199	-0.543972	1.08484	0.674398	1.6896	1.29629	1.20222	-0.574932	-0.699363	-0.618748	1.05251	1.39251	1.79607	1.47871	-1.72295	-0.9032
O00629	-0.54475	-0.42567	0.0972997	-0.265654	-0.17902	-0.0787274	0.150428	-0.141907	-0.226483	-0.113836	-0.0164955	-0.179575	-0.258134	0.139419	0.121138	-0.135682	0.070796	0.354795	-0.0920296	-0.316877	-0.230013	-0.536252	-0.031827	0.190566	-0.222989	0.338278	0.012616	0.237463
O00743	0.131271	-0.323163	0.00164128	0.0388563	-0.254325	-0.169984	0.25429	0.255914	0.266485	0.125921	0.0640619	0.0886599	0.172267	-0.0687493	0.319172	0.18178	0.389452	0.465465	0.335542	-0.112032	0.217157	0.218209	-0.0705758	-0.0982047	0.439877	-0.0926438	0.174887	-0.534103
O00754	-0.226303	0.704894	-0.607758	-0.279298	-0.458565	-0.4204	-0.245888	-0.326354	-0.248682	-0.0567216	0.0198626	-0.0400865	-0.0913254	-0.0945655	0.0291049	0.123396	-0.119258	0.475738	-0.535234	-0.16031	-0.0294211	-0.0757573	-0.443	-0.0179027	-0.296867	-0.00639274	-0.178436	-0.194255
O00764	-0.103453	0.289561	0.0174561	0.371019	0.244088	0.0437908	0.219038	0.0761299	0.216009	0.129536	0.156493	0.0919452	-0.0681997	0.200457	-0.244408	0.0138066	-0.0429741	-0.271827	-0.164296	0.251066	-0.0588593	0.170099	-0.151359	0.0358372	-0.351355	0.105566	0.158385	0.0785526
O14498	-0.156681	0.323124	0.33541	-0.328013	0.179724	0.103944	0.0576164	-0.452933	-0.326921	0.174509	0.0320417	-0.19904	-0.435001	-0.28766	0.304445	-0.388402	-0.523672	-0.0238373	-0.181305	0.0146006	0.0649468	-0.549824	-0.368691	-0.134067	-0.0900004	0.513429	-0.342951	0.244565
O14531	0.235446	-0.189474	0.401468	0.818773	0.356225	0.10531	0.405678	0.407928	-0.480499	-0.219326	-0.995604	0.00326509	-0.248684	-0.175002	-0.0672951	0.0335754	0.148856	-0.237387	0.423821	-0.153123	0.138358	-0.656814	0.500768	0.586178	-0.397453	0.862932	0.288145	-0.248034
O14558	0.012193	-0.174763	-0.10071	0.266343	-0.255655	-0.833059	0.389475	0.416267	0.257325	0.418381	0.237714	-0.403533	-0.706429	-0.629275	0.0760269	-0.39374	0.484361	0.692358	0.616396	-0.528486	-0.589393	1.11502	0.96463	-0.175479	0.471931	0.317917	-0.94266	-0.686008
O14561	0.104034	0.137942	-0.617984	0.387259	-0.787288	-0.882439	0.642666	0.465641	0.406439	-1.35216	-1.06266	-1.57699	0.380891	-0.767141	0.247769	-0.235008	0.527591	0.678153	4.97831e-05	-1.09621	-0.999111	-0.951761	0.632847	0.827815	-0.0763542	0.102036	-1.07831	-0.844975
O14562	-0.1733	-0.317497	-0.672454	-0.177116	-0.649318	-0.209219	0.226281	-0.281908	-0.171103	0.54787	-0.108388	0.624183	0.0461343	-0.512255	0.173368	-0.687765	0.673499	0.362365	0.568189	-0.0415444	0.382643	-0.0767318	0.268978	0.820898	0.162243	0.386547	-0.41286	-0.679457
O14579	0.0582145	-0.129227	0.0839433	-0.194019	-0.169326	-0.0887476	0.0745133	0.111902	0.069753	-0.0797455	-0.0757112	0.219375	-0.0488563	0.0429744	0.299841	0.231503	0.345164	0.586581	0.153022	-0.0154271	0.0934658	0.234575	0.184148	0.0230884	0.00530065	-0.0329279	-0.0233316	-0.00679561
O14617	-0.473047	0.113679	0.453259	-0.0775703	0.302641	0.390853	-0.218881	0.11398	0.121209	0.247209	0.133408	0.207895	0.152677	0.0375786	-0.176369	0.0798493	0.00541426	-0.0105676	0.0689729	0.173234	0.359254	0.330532	0.52105	-0.25123	0.243355	0.487172	0.362571	-0.361796
O14618	0.628821	0.0104504	-0.404791	0.681877	-0.0936138	-0.540903	1.31258	1.09254	0.525215	0.0157798	-0.035692	-0.138289	0.886084	-0.592831	0.736859	0.742417	1.15205	0.554465	0.728741	0.0352985	0.08203	-0.23191	0.610391	0.698661	0.7053	1.2972	-0.689766	-0.572306
O14641	-0.362231	-0.142313	0.727774	-0.445022	0.575672	-0.378175	-0.147346	-0.411133	-0.333341	0.541671	-0.268928	0.165968	-0.284901	0.0813357	-0.275291	-0.496628	-0.287953	-0.466798	-0.79219	0.0672503	0.174949	-0.00970854	-0.169171	-0.20979	0.00747236	0.0346254	-0.30968	-0.300701
O14737	-0.42951	0.456849	0.376843	0.258731	-0.18729	-0.461726	0.153956	0.130088	0.1032	0.219464	-0.0887627	-0.098166	-0.0483668	-0.340325	0.0632201	-0.0395154	0.468778	0.0386077	0.457664	-0.233795	-0.195014	-0.310287	0.226348	0.593739	0.0985366	0.231866	-0.315289	-0.198619
O14744	0.102939	0.00952688	0.230673	0.564156	0.26562	-0.0274956	0.948335	0.918322	0.607387	0.122138	0.0213022	0.338035	0.220918	-0.120501	0.380313	0.514935	0.771392	0.269114	0.46946	0.0229512	0.385944	-0.00385512	0.382694	0.491115	0.447151	0.372749	0.0581868	0.0699404
O14745	0.1103	0.278225	-0.905308	-0.860702	-0.67691	-0.494433	0.288689	0.123115	-0.601597	-0.879698	1.25479	-0.73087	0.47751	-1.73671	-0.407009	-0.758112	-1.15518	0.467715	0.0603406	-0.547519	-0.524007	-0.907325	-0.267001	0.0582858	-0.481022	0.116638	-1.6268	-1.29544
O14773	-0.762683	-0.428698	-0.678231	-0.751121	-0.409672	0.325045	-0.124656	-0.173418	-0.224857	-0.193034	-0.763146	-0.481614	-0.212699	-0.177697	0.0612651	-0.0352917	-0.202442	-0.0319357	-0.386848	-0.779339	-0.660087	0.099177	-0.46718	-0.187061	-0.648752	-0.191871	-0.497522	-0.700241
O14787	-0.138841	-0.688754	-0.478767	-1.03282	-0.337381	-0.802504	0.770381	0.669347	0.61267	0.0486137	0.619019	0.44676	0.972306	0.431851	0.370726	0.229129	0.257699	-0.0201572	0.272438	0.554352	0.245108	0.116508	0.0802318	0.364724	0.0131675	-0.0551762	0.56198	0.451144
O14791	0.567742	1.80881	-1.26837	-0.037357	-0.475888	-0.339388	-0.624101	-0.597271	1.11565	0.927336	1.14498	-0.406198	0.155619	0.573767	0.61562	-0.0710609	-0.376603	-0.217026	-0.0577707	0.544367	-0.323324	1.69884	0.125126	0.117198	-0.592904	-0.128719	0.0847153	-0.243342
O14818	0.1671	-0.133419	-0.0474937	0.334226	-0.0198978	-0.427744	0.35352	0.313135	0.505736	-0.197469	0.0712678	-0.00862648	-0.142847	-0.254719	0.21609	0.262982	0.398537	0.537136	0.193064	-0.179269	0.0288341	-0.157255	0.370789	0.566653	0.328503	0.207987	-0.193024	0.00310649
O14841	-0.397678	-0.260501	0.182042	-0.316739	0.905466	0.835432	-0.475214	-0.131619	-0.26027	-0.0314722	0.632302	0.449046	-0.47717	0.728134	-0.535804	-0.298671	-0.399597	0.295579	-0.756547	0.0699838	0.712953	-0.38028	-0.198954	-0.391585	-0.510632	-0.177103	0.774171	-0.0432807
O14879	0.526442	0.0845345	-0.513576	-0.0583724	-0.669753	-0.105045	0.221039	-0.0586725	0.130808	0.147004	0.686503	-0.0730778	0.417316	0.23595	-0.0337733	0.540767	-0.0959084	-0.0660966	-0.243703	0.0204984	0.101323	0.0694708	0.20278	0.177532	0.13054	0.227976	3.3504	-0.0705252
O14933	0.574844	-0.401106	0.0445105	0.217826	0.0273909	0.0718875	0.335938	-0.0156474	0.114776	0.0245907	0.830358	-0.0535807	-0.105808	0.216971	0.00726781	0.393899	0.158556	0.190757	0.126829	0.171403	0.132878	-0.132094	-0.1324	0.44188	0.0397924	0.430414	0.895612	0.418507
O14936	0.00715246	-0.384672	0.0195528	-0.00504388	0.219494	0.209653	-0.261543	-0.346929	-0.116201	0.276373	-0.153495	0.607293	-0.117698	0.0372043	0.120005	-0.150634	-0.465663	0.0897841	-0.328372	0.312119	0.460128	-0.566892	0.250905	0.132173	-0.0334038	0.419804	0.349547	0.31009
O14964	0.172669	0.0741254	0.34717	0.106951	0.159172	-0.0115115	0.288194	0.225516	-0.400726	0.286598	-0.10469	0.091879	-0.215811	0.00119593	0.260948	0.155456	0.47021	-0.120511	0.310844	-0.254091	0.348893	0.116637	0.0149836	0.264849	0.408178	0.375156	0.10835	-0.709365
O14974	-0.100795	0.035055	-0.406026	-0.351511	-0.234461	-0.255529	-0.0770487	0.0537024	-0.261952	0.274299	0.0786505	0.00709735	0.0750449	-0.00112514	0.124292	0.0727723	0.665316	0.0484748	0.162729	-0.240752	0.182509	0.0201482	0.0265252	-0.0111378	0.483013	0.0987561	-0.569447	-0.860687
O14976	0.48592	0.282447	0.435935	0.348065	0.539619	0.259326	0.716958	0.085169	0.365102	-0.0302646	0.398439	0.182159	0.704181	-0.420751	-0.374656	-0.462357	-0.329688	0.021638	-0.250843	-0.0638818	-0.105127	0.0980393	0.524252	0.259217	0.112971	-0.0112889	0.222067	-0.0377078
O14979	-0.484642	-0.491066	0.316762	-0.49242	0.104149	0.0649765	-0.279503	-0.407274	0.126785	-0.236964	-0.262775	0.252985	-0.153494	0.274156	-0.297728	-0.173476	0.148263	0.421321	-0.264624	-0.344035	0.186515	-1.16628	0.0201831	0.0453422	0.0771867	-0.126175	0.171094	-0.556578
O14980	0.091961	-0.192897	0.142941	0.255246	0.51203	0.278654	0.658782	0.393493	0.507178	0.278283	0.241658	0.461068	0.520391	0.5075	0.270877	0.312258	0.594956	0.434916	0.205449	0.549476	0.447017	0.201251	0.169912	0.373075	0.319004	0.362712	0.740126	0.633517
O15027	-0.0283376	-0.0712472	0.528061	-0.134359	-0.00178516	-0.312113	-0.0993835	-0.756269	-0.0822218	-0.0955689	-0.374613	0.0505167	0.228612	-0.305809	0.0376427	-0.153691	-0.143714	-0.0837736	0.019186	-0.711429	-0.250314	-0.271319	0.343257	0.112154	0.16415	0.095815	-0.0453054	-0.811516
O15031	0.529623	-0.569522	0.161265	0.258044	-0.294084	0.229733	0.236494	0.310782	0.190892	0.144397	0.216701	-0.0151067	0.38999	0.0169004	0.110607	-0.254479	-0.325783	-0.30156	0.0883925	0.0725592	-0.0799352	-0.213784	-0.302868	0.0368382	0.311378	-0.15139	0.0785539	0.276414
O15042	-0.298737	-0.339946	-0.469906	-0.691824	-0.138807	0.346894	-0.265885	-0.186645	-0.124404	-0.125538	0.262854	0.0444937	0.256727	0.029612	0.593727	-0.0214646	0.422662	0.269526	0.0682027	-0.518171	-0.324685	-0.133898	0.230934	-0.295931	-0.182184	-0.0963617	-0.174405	-0.496828
O15056	0.0269885	0.602599	-0.278613	0.419434	-0.754648	0.317412	0.301191	-0.202106	-0.0153376	-0.090024	-0.948543	0.37234	-0.0701735	-0.195801	-0.402142	-0.327892	-0.240504	-0.141043	-0.301396	0.0128614	-0.720088	-0.420665	-0.608681	-0.555033	-1.18297	-0.508385	-0.280466	-0.0724967
O15061	-1.2359	0.159602	-0.102778	-1.43914	0.559034	0.305973	-0.659753	-1.09263	-1.54184	3.0257	-1.07388	0.425782	-1.31608	0.273536	-0.769602	-0.880136	-0.862669	-0.801537	-0.061597	-0.594424	0.885023	1.16593	-1.16654	-1.26004	-0.916754	-0.643706	1.45391	-0.456853
O15067	-0.20959	-0.24921	0.403235	0.0893125	0.315767	-0.0147554	0.155364	0.0824991	-0.109183	0.00536261	-0.0247596	0.176058	-0.0264697	-0.125563	0.00286346	-0.102069	-0.0098814	0.0261388	-0.139005	0.0596892	0.168805	-0.367209	-0.16258	0.0535908	-0.367734	0.0737166	0.111315	0.233151
O15075	0.73895	-0.527521	-0.107864	0.238392	-0.074907	-0.134626	-0.0163015	-0.424073	-1.05813	-0.00762193	0.893562	0.515834	-0.229781	0.17642	-0.311504	-0.133266	0.627486	-0.938427	0.125232	0.651343	0.367469	1.17295	0.548315	0.471902	0.0389108	0.230281	-0.137912	0.157405
O15085	-0.0313918	0.0690136	-0.131668	-0.0116908	0.169139	-0.176104	-0.178316	0.78414	0.279186	0.379505	0.00403202	0.369302	0.179482	-0.177547	0.266239	0.268074	0.278983	0.262192	0.185864	-0.533858	0.157857	0.429067	0.0924368	0.0967696	0.266753	0.55216	0.155375	-0.692371
O15116	0.279926	0.424014	-0.620738	0.0967076	0.277551	0.0307866	0.214194	0.152684	0.191477	-0.0846572	0.185863	0.34421	0.0459158	-0.00690574	-0.0695507	0.0579218	0.504479	-0.0411956	0.00160803	-0.313064	-0.131078	-0.351105	0.0265164	0.18591	0.147579	0.566732	0.093196	0.00223558
O15126	0.500634	0.0127537	0.525509	-0.769492	-0.51363	0.112091	-0.263689	0.0544986	-0.521057	-0.00196933	-0.269059	-0.524098	-0.0152775	0.0984824	0.615804	-0.447789	-0.185058	0.192183	-0.25577	-0.666857	-0.269238	0.14433	0.303779	-0.12939	0.254831	-0.0595783	-0.537939	-0.552293
O15127	-0.442777	0.57829	-1.19564	-0.912515	-1.43797	2.26769	-0.909276	-0.337022	0.0119122	-0.275792	-0.0769037	-0.0682285	-0.073566	0.261724	0.206756	-0.000172521	-0.326432	0.0981288	-0.0228393	-0.564267	-0.226806	-0.390065	-0.0392242	-0.236925	-0.44394	-0.22843	-0.622769	-0.631585
O15143	-0.364651	-0.272643	0.33894	-0.642007	0.0130617	0.144103	0.0762386	-0.293479	0.106667	0.459895	-0.751529	0.778019	-0.383579	0.510655	-0.206889	0.0726651	0.0883937	0.134364	-0.559099	0.471088	0.693395	0.493731	-0.206786	-0.0261471	0.742319	0.0917533	1.14707	0.606673
O15144	-0.104325	-0.255417	0.0701255	0.0089486	-0.115319	-0.00151947	0.372149	0.157262	0.116632	0.227217	-0.126797	0.262948	-0.114772	0.100312	-0.155741	0.0604536	0.238568	0.0675669	-0.131245	0.0303693	0.0603286	0.0664852	-0.113557	-0.0183755	0.0247917	0.0652178	0.312507	0.257412
O15145	-0.0474439	-0.705831	0.0794763	0.189959	0.117808	0.232932	0.46422	0.226572	0.255826	0.127546	-0.143297	0.357781	-0.182772	0.203112	-0.104079	0.26687	0.199319	0.167905	-0.0804323	0.544062	0.75519	0.657313	0.291475	0.161308	0.542798	0.529013	0.657168	0.574418
O15173	-0.0401651	0.0797711	-0.28106	-0.598901	-0.712196	-0.317478	-0.265069	0.285548	-0.0758808	-0.358799	-0.558248	-0.968578	0.329199	0.00526684	0.689883	0.270533	0.105565	0.0982885	0.131918	-0.996017	-0.476177	-0.988142	-0.268145	0.225438	0.110262	-0.286195	-1.63501	-0.974731
O15212	0.327035	0.271099	0.224338	0.328955	0.201609	0.0643439	0.172698	0.348765	0.151324	0.0585632	-0.0270185	-0.0633431	0.172078	-0.410258	0.0863672	-0.065685	0.374123	0.170178	0.00210509	0.063428	0.204853	-0.146723	0.341303	0.482396	0.326011	0.408915	-0.227918	-0.322851
O15217	0.0545304	-0.370616	-0.336228	-0.779355	-0.229421	0.354446	-0.388645	-0.358127	-0.432837	-0.525931	-0.136342	-0.0716791	-0.0414037	-0.194364	0.254373	-0.693578	-0.36719	-0.0528003	-0.208025	0.138142	0.270438	-0.295926	-0.47783	0.826566	0.36507	-0.440149	-0.514996	-0.0249396
O15230	-0.290901	0.220777	0.318362	-0.666178	-0.0793411	0.814688	0.122566	-0.466868	-0.569762	0.64129	-0.0175945	0.123396	-0.371843	0.125298	-0.526667	0.0184533	-0.636468	-0.338977	-0.540899	-0.65763	-0.128147	-0.0629056	-0.525259	-0.664986	-0.595464	0.105506	0.795034	-0.282471
O15231	-0.950135	-0.197861	3.1049	-0.706042	-0.410518	-0.187645	-0.947367	-1.43991	-1.50545	-1.41758	2.34327	0.895399	-1.60669	-1.04449	-1.50199	-2.59594	-1.99378	-1.35545	-1.97874	-0.92669	2.91951	-2.01259	-1.40342	-1.33144	-1.37329	-0.492266	-0.701141	-0.860974
O15247	0.512756	0.203718	-0.293309	0.171877	-0.200076	0.0227776	-0.246212	0.0303087	1.24221	-0.319362	-0.55479	-0.199804	1.24845	-0.191457	0.0595276	0.357353	0.116339	0.373909	0.443161	0.0459326	-0.292103	-0.335688	0.0496051	0.652977	-0.401293	0.153481	-0.491611	0.024843
O15260	-0.154626	-0.176776	0.137826	0.814629	-0.398016	0.187039	0.372403	0.145116	-0.111692	0.0634272	0.357136	0.235811	-0.129198	0.396201	0.234496	0.418441	-0.240711	0.375099	0.104841	-0.00729735	-0.2958	-0.101472	0.190866	0.0655734	-0.267698	0.275956	-0.308441	-0.0609925
O15294	0.0508176	0.14064	0.0562649	0.0912158	-0.0872474	0.0179656	0.242209	0.45681	0.200973	-0.124342	0.0705823	0.240676	0.408205	0.263031	0.636441	0.226835	0.463822	0.380022	0.214428	-0.464389	0.284727	-0.778796	-0.154797	0.0973865	-0.285598	0.33892	1.05241	0.505284
O15305	0.066583	-0.0554056	0.146634	-0.036855	0.18542	0.420317	0.475896	0.361623	-0.644415	0.151076	-0.703957	0.35605	-0.0364726	0.0534898	-0.196002	0.487683	0.365303	0.0568694	-0.159372	0.447823	0.829292	0.86535	-0.289941	0.140321	0.0350451	0.272985	0.0991693	0.962669
O15355	-0.466591	-0.319514	0.302443	-0.221929	0.0767618	-0.00891605	0.106456	-0.0757208	0.0568778	-0.528935	-0.389321	-0.0647585	-0.219176	-0.256299	0.362824	-0.0176303	0.0680637	0.347441	-0.276175	-0.146203	0.147627	-0.261332	0.174776	0.143029	0.0902211	-0.205499	-0.145263	-0.362623
O15371	-0.185101	-0.00217134	-0.342308	-0.299094	-0.750032	-0.0773278	-0.301478	0.011702	-0.115608	-0.193628	0.136866	-0.195126	0.247093	0.283219	0.777023	-0.133388	0.195456	0.36846	0.0660388	-0.213986	0.160676	0.0493991	0.339238	0.227129	-0.0810248	0.0251404	-0.0531938	-0.711249
O15372	-0.187754	-0.261233	-0.263071	-0.53199	-0.327706	0.40343	-0.278681	0.0407072	-0.258087	-0.291345	0.0674526	-0.416057	0.259384	-0.34385	0.527882	-0.427317	0.115867	0.325981	0.0971772	-0.506468	0.0484609	-0.213902	0.41087	0.0590303	0.0961811	0.16955	-0.0514093	-0.72574
O15382	-0.279874	0.190079	-0.199472	-0.147277	-0.303443	-0.561388	0.61518	0.056733	0.194326	-0.327697	-0.127447	-0.107312	0.163751	-0.0592174	-0.328861	-0.215491	0.303371	0.58962	0.225631	-0.00625943	0.113948	-0.235086	0.399129	0.29255	-0.157468	-0.292916	-0.45585	-0.170679
O15400	-0.178463	0.299397	-0.262916	-0.836151	-0.295722	-0.438702	-0.46145	0.116008	-0.192416	0.0404827	-0.36513	0.0536698	-0.00429225	0.293969	-0.484812	-0.099039	0.195352	0.11542	-0.112746	-0.0369952	0.360708	-0.246076	-0.126421	0.123033	-0.277202	-0.0412762	-0.120793	0.282948
O15460	0.541507	0.0937195	-0.650395	0.118221	-0.266282	-0.436427	0.450508	0.387317	-0.038202	-0.484129	-0.784242	-0.525839	0.413755	-0.399732	-0.303692	0.024794	0.499937	0.873122	1.09257	-0.654371	-0.328291	-0.933251	0.566384	0.835588	0.46715	0.442748	-1.37823	-1.00031
O15498	0.198353	-0.0304794	-0.211186	0.0817531	-0.0870142	-0.444354	0.329964	0.180031	0.19295	-0.117231	-0.218382	0.120187	-0.518084	-0.142371	-0.24165	0.174573	0.205419	0.0207246	0.211573	0.171304	0.296023	-0.112933	0.369397	0.334733	0.141196	0.162373	-0.151177	0.00292343
O15511	-0.137639	-0.13116	0.408906	-0.0159973	0.118071	0.262113	0.226011	0.0125158	0.025825	0.221466	-0.265213	0.194038	-0.192415	0.160534	-0.0292982	0.243094	-0.0352935	0.1855	-0.0741154	0.101503	0.124337	0.107803	0.00633934	0.0229927	0.0932275	0.171072	0.287491	0.141001
O43143	-0.198748	-0.331822	-0.212755	-0.32379	-0.744415	-0.231188	-0.447702	-0.0497113	0.0601329	-0.230131	0.135495	-0.108839	0.337081	-0.0407617	0.354728	-0.197524	0.00737237	-0.0336578	-0.0773677	-0.370691	-0.100514	-0.275635	0.327208	-0.115955	-0.126809	-0.373029	-0.33226	-0.492668
O43148	-0.0291134	0.561808	-0.560516	-0.22605	-0.367301	-0.15053	0.134262	0.202822	0.0299818	-0.251723	-0.299241	-0.225128	0.274631	0.0698415	-0.0304564	0.0934479	0.443537	-0.0974133	0.156846	-0.131271	-0.136732	-0.29524	0.685378	0.404133	-0.0833369	0.145099	-0.175632	-0.493182
O43149	0.210318	-0.342127	-0.304608	0.204758	0.00567512	0.0908024	0.0977528	0.254701	0.39746	-0.0180903	0.324847	0.130462	0.299049	0.384024	0.226611	0.257405	0.521778	0.562802	0.051811	-0.318173	0.28654	0.180041	0.583546	0.168321	0.608652	0.758145	0.0384244	0.0135557
O43169	-0.0457928	0.356917	-0.336022	-0.10852	-0.317115	-0.756946	0.329414	0.162932	0.0272169	-0.211306	-0.0980685	-0.507646	0.170497	0.355435	0.564751	0.299734	0.272873	0.437106	0.482477	-0.123681	-0.256929	-0.129775	-0.108206	0.00520863	-0.414931	0.079366	-0.512462	-0.365569
O43172	-0.129231	0.00926075	0.269937	-0.0725682	-0.194564	-0.0160176	-0.216034	-0.180585	-0.0288405	-0.404655	-0.157806	-0.304059	-0.155451	-0.189965	-0.114924	0.0151995	0.17346	0.302917	-0.208505	-0.348237	-0.0168777	-0.300508	0.241191	-0.244694	-0.258028	-0.107356	-0.132762	-0.846074
O43175	-0.483578	-0.333582	0.625249	0.878727	0.596819	0.154707	0.50341	-0.323343	0.620271	0.109329	1.0672	0.243154	-0.375687	-0.0828544	-0.408853	-1.20912	1.75598	-1.2238	0.14018	0.944542	0.537431	-0.197097	0.72712	0.29054	-0.55533	1.36169	0.299762	0.13597
O43182	-1.55751	0.772066	-0.22329	-0.806281	-0.0964364	-0.453065	-0.38432	-0.0387056	-0.574322	0.401227	1.07387	0.25903	-0.176038	0.854982	0.380298	-0.283481	0.123167	-0.205841	1.15923	-1.45421	0.324912	-0.241981	-0.562557	-0.482607	-0.232477	-0.837824	0.480478	-0.608324
O43237	0.141608	0.158812	-0.317192	0.28187	-0.0493765	0.239679	0.649379	0.218601	-0.0410295	0.0752403	-0.0546085	0.00370653	0.518434	-0.0342603	0.126827	0.145276	0.564567	0.30655	0.617257	0.0734512	0.40783	0.419701	0.948764	0.00168008	0.265959	0.319242	0.0924119	-0.317735
O43242	0.140652	0.133936	-0.0818886	0.215421	0.256125	0.0331115	0.48561	0.40199	0.641363	0.158345	0.168684	0.21397	0.346122	0.120325	0.272103	0.314744	0.49061	0.624514	0.357144	0.119847	0.263763	0.226013	0.488042	0.483338	0.409101	0.348211	0.1419	-0.0233476
O43252	-0.103449	-0.0886449	-0.0685633	-0.105375	0.274053	0.0550472	0.0216956	-0.0623945	0.112106	-0.0305901	-0.0891174	0.183025	-0.0712235	0.0605663	0.451377	0.0898044	0.0953058	0.262463	-0.0357119	0.399063	0.358865	-0.07364	0.237899	0.43356	-0.110015	0.457593	0.586194	0.0547438
O43290	0.155781	-0.179147	-0.516226	0.826615	0.00503579	-0.499139	-0.0938363	-0.165671	0.0909726	-0.0996849	-0.0541453	0.463468	-0.0373682	0.0781631	-0.29349	-0.0277806	0.0204665	0.0596298	-0.0133195	-0.481394	0.0286308	-0.282045	-0.137033	-0.876208	-0.50116	-0.196399	-0.0379638	-0.219285
O43293	0.579295	-0.369805	0.403745	-0.557156	0.850759	1.04512	0.302386	0.431734	-0.146475	0.438836	-0.395914	0.503837	0.09959	-0.520643	0.737354	0.410018	0.841416	0.184439	0.153893	-0.627889	0.868925	-0.128329	-0.0416519	-1.09789	-0.547281	1.29892	0.956781	-0.564459
O43294	-0.0926372	0.597059	0.685973	0.237913	0.601898	0.583009	0.184227	0.152353	0.234322	0.87601	0.202052	0.599093	0.0798957	0.717284	0.171004	0.446695	0.534189	-0.188487	0.654894	0.503904	0.694053	-0.158189	-0.00187506	-0.0703683	0.512732	0.519552	0.905011	-0.0276198
O43301	0.1587	0.0989945	0.127954	0.270565	0.544473	0.0148845	0.288984	-0.0760667	1.15614	0.0819317	-0.263293	0.333682	0.823966	0.396632	-0.191401	0.0349925	0.231054	-0.267233	-0.287303	0.473425	0.177862	-0.285637	-0.649951	-0.0700583	-0.362924	0.210736	0.27987	0.769798
O43314	0.499678	-0.00683804	-0.066025	0.453097	-1.01712	-0.446116	0.307968	0.196211	0.15548	0.60917	-0.214956	-0.0759056	0.012525	-1.24929	-0.312457	-0.416534	-1.35217	-0.834692	-2.01164	-0.357696	-0.134312	-0.451007	-0.305837	-0.322218	-0.414294	-0.425249	0.0196741	-0.308455
O43324	0.184464	0.195766	0.286364	-0.284392	0.261658	0.399657	-0.221469	0.478095	0.987328	-0.5142	-0.0544197	-0.0261605	-0.1544	-0.0317909	0.807454	0.528697	0.308426	0.793535	0.628431	0.170148	0.913024	0.283238	0.394284	0.48736	0.912097	-0.133893	0.1472	-0.265406
O43390	-0.310439	-0.628569	0.244943	-0.186064	-0.300062	0.0744962	-0.381785	-0.322806	0.325133	-0.365825	-0.265317	-0.014869	0.169412	-0.0862795	0.270707	-0.557914	-0.18789	0.319741	-0.251845	-0.523944	-0.0140492	-0.73999	0.22236	-0.0754173	-0.22323	-0.361104	-0.358775	-0.847662
O43395	0.0816333	0.226654	0.0190508	0.149123	-0.00250471	0.212425	-0.31108	-0.235559	-0.181081	-0.395531	-0.560292	-0.407987	-0.395863	0.225638	0.105655	0.179881	-0.323896	0.0333013	-0.353874	-0.150243	-0.107842	-0.135476	-0.0149182	-0.286385	-0.434666	-0.0062151	0.308381	-0.176812
O43396	-0.157913	-0.474271	0.354736	0.22699	0.354742	0.105587	-0.166959	0.066883	0.0818548	0.343691	-0.0886824	0.212181	-0.506938	-0.232033	0.30646	0.0681661	0.154827	-0.0171022	-0.28287	-0.0945051	-0.00599811	-0.081156	0.369122	0.313606	0.148665	0.439245	0.111654	0.126705
O43399	-0.145287	0.761331	-0.191874	-0.472301	-0.102369	0.0550991	-0.143385	-0.0899074	-0.598584	0.377948	-0.206772	0.402357	-0.239093	0.0950339	-0.518429	-0.426425	-0.222153	0.260324	-0.210613	0.181695	0.201294	0.793299	-0.0365631	-0.0955738	0.112864	-0.379684	0.0111713	-0.200328
O43414	-0.0540349	-0.387821	-0.0413231	0.200941	-0.6196	-0.247462	0.939476	-0.162985	-0.0720039	-0.00381912	0.261152	0.239933	-0.188178	-0.381319	0.0830511	0.654589	0.0342431	-0.158041	-0.00610869	0.0620127	0.114352	-0.235359	0.054422	-0.0604123	-0.0845403	-0.172373	-0.340762	-0.13133
O43432	0.290379	-0.256092	-0.936025	0.1958	0.399727	0.184336	-0.335432	0.215711	0.248038	-0.246887	0.263473	-0.127718	0.570513	0.260945	0.50794	0.0957532	0.438943	0.514999	0.224214	-0.328406	-0.0738796	-0.0189647	0.838857	0.235325	0.480316	0.122096	0.0560958	-0.446613
O43447	-0.157319	-0.172209	-0.0538197	0.0232856	-0.215312	0.386611	0.542514	0.163861	0.170966	-0.209432	-0.0635261	0.103924	0.184225	0.0709088	0.181348	0.557804	0.309787	-0.0784696	-0.0537086	0.34786	0.26366	-0.0699817	0.378844	0.0958406	0.193262	0.595372	0.244211	0.211776
O43464	0.315032	0.246703	0.000457382	0.3802	0.0978789	-0.0453393	0.501344	0.431981	0.101343	-0.592105	-0.319193	-0.391276	0.364792	-0.389723	-0.00150239	-0.0314697	0.368375	0.012728	-0.133024	-0.014568	-0.0539667	-0.573368	0.0679502	0.18354	-0.125763	0.429289	-0.451181	-0.0789109
O43488	-0.268049	-0.224669	0.294692	-0.21282	0.231556	0.586162	-0.661386	-0.696862	-0.221293	0.0822817	-0.256181	0.0502997	-0.30174	-0.187518	0.0022057	-0.744764	-0.490291	-0.408886	-0.59166	-0.0807592	0.2263	-0.192539	-0.55154	-0.306257	-0.472533	-0.491922	0.29681	0.391096
O43491	0.211506	0.215289	-0.0340695	0.146889	-0.0794843	-0.380283	0.0809803	-0.000741252	0.0649607	-0.0663345	-0.16631	0.358753	0.203612	0.171591	0.207446	0.598967	0.369872	0.343845	0.0654283	0.729652	0.533199	-0.496506	-0.251569	0.360746	0.150637	0.366028	0.198887	0.552382
O43493	1.05921	1.03908	-1.18143	-1.76251	-1.25942	-0.759007	0.423015	0.619884	0.278994	0.180253	0.329526	-0.483838	0.708785	-0.460496	0.648011	-0.691608	-0.25317	0.99051	0.177352	-1.39692	-0.0927557	0.295582	0.305896	1.01236	1.80005	-0.116519	-1.74031	-1.21081
O43583	-0.175925	-0.118337	0.277801	0.0993598	-0.277625	-0.701427	-0.387303	0.112873	-0.245839	0.06877	0.0185371	-0.0055527	0.0652559	-0.27273	0.0813	-0.055497	0.116467	-0.0318869	-0.309496	-0.516553	-0.173008	-0.46103	0.0837333	0.421028	0.229133	0.275707	-0.33891	-0.159572
O43592	-0.0885199	-0.0374424	-0.211933	0.530436	0.279184	0.584524	0.31378	0.346683	0.441425	0.0349871	0.146961	0.35195	0.283758	0.500398	-0.0160571	0.47946	0.68911	0.587487	0.272839	0.585711	0.653623	0.298271	0.386162	0.208734	0.16061	0.164098	0.464663	0.59084
O43598	-0.108554	0.176851	-0.195057	0.261869	0.174884	0.259552	0.38363	0.123751	-0.0657673	0.0351417	0.57027	0.193488	-0.0481838	-0.0373143	-0.031864	-0.280692	-0.11231	-0.297338	0.0581068	0.0396889	0.153413	0.205738	-0.158892	0.0725858	-0.405451	0.00809036	0.0382659	0.0575007
O43602	-2.14018	-0.843792	-0.449372	-2.1752	-0.174487	1.90148	-1.39974	-0.859672	-1.82415	0.640541	0.0204067	0.750442	-1.17222	0.308338	-1.00823	-1.27334	-1.19927	-1.07153	-1.39391	1.78091	0.170366	-1.52542	-1.42405	-1.66297	-2.10031	-1.76498	-0.261034	1.24471
O43615	-0.149332	-0.201027	0.099065	0.817107	-0.139557	-0.0729293	1.0189	0.349493	0.481674	-0.380347	-0.17602	-0.257798	0.520228	-0.321776	-0.111597	-0.108643	0.595281	0.418532	0.450941	-0.0519241	-0.0618607	-0.0849059	0.682998	0.212361	-0.13885	0.446022	-0.529133	-0.37816
O43617	0.175474	-0.0128113	-0.358599	-0.0120758	-0.1027	-0.148983	1.12958	0.335426	0.263747	0.0673411	-0.0926543	-0.183135	0.214883	-0.0810083	-0.150937	0.163444	0.483288	0.12844	0.324894	-0.23545	0.328736	0.332397	0.448331	0.388954	0.557296	0.165026	-0.279397	-0.255982
O43665	0.0514964	0.285234	0.159881	-0.814195	0.210625	-0.891109	-0.245494	-0.710365	-0.463458	0.0143309	0.59581	0.192756	-0.0969677	0.214921	-0.0685118	-0.338362	0.0425623	-0.575306	-0.57797	1.11039	0.0691749	0.0249235	-0.0745378	-0.0573906	-0.135645	0.312885	-0.580957	-0.520228
O43670	-0.654393	-0.0488351	-0.113528	-0.397534	-0.279803	-0.509888	-0.0353354	-0.228448	-0.229034	-0.658	0.0360017	-0.0752739	0.612179	0.349922	0.353084	0.177716	-0.152284	-0.373949	-0.326771	-0.866678	-0.0765489	-0.438335	-0.0299643	-0.789161	-0.103935	-0.343257	0.159594	-0.651885
O43681	-0.176089	0.229406	-0.017218	-0.279286	0.000236354	-0.0623397	-0.167932	-0.17388	0.0612666	0.00493181	0.00889921	-0.00368908	0.031108	0.127579	0.498932	-0.0442567	0.0119547	0.195694	-0.279381	0.163286	0.17537	-0.161349	0.000558523	-0.00888788	0.0981534	0.0250497	0.0351149	0.134944
O43684	-0.279419	-0.346774	-0.18337	-0.333297	-0.471836	-0.306849	-0.188518	-0.128259	-0.293367	-0.322528	-0.0214515	-0.290742	0.187221	-0.0900304	0.692573	0.176366	0.470433	0.0773825	0.115685	-0.643492	-0.354099	-0.350056	0.268878	0.00128948	0.424847	0.108908	-0.106159	-1.10232
O43707	-0.355824	-0.0984213	0.631596	-0.319734	0.552553	0.269302	-0.404459	-0.306893	-0.280496	-0.220976	-0.787286	0.462073	-0.572002	0.404695	-0.632019	-0.13206	-0.494099	0.00191759	-0.625194	0.228309	0.644415	-0.309033	-0.759884	-0.772279	-0.570538	-0.202183	0.352412	0.677486
O43708	0.601332	-0.014754	0.196099	0.646436	-0.0281811	-0.21163	0.113567	0.611085	-0.167293	-0.334533	-0.0859546	-0.258336	0.265674	-0.0596752	0.156515	-0.205772	0.325186	-0.336991	-0.144179	0.0772473	0.0549736	0.104352	0.238373	0.286957	0.101831	0.36213	-0.483611	-0.0181787
O43719	-0.279351	-0.570875	0.221035	-0.643069	-0.0804765	0.375711	0.455569	0.468444	0.358668	0.381876	0.112366	0.813015	1.23501	0.186769	0.255356	0.00555722	0.181515	0.249774	0.0917717	-0.224718	0.193382	-0.500354	0.426042	0.814299	0.494364	-0.138585	-0.18642	-0.660657
O43741	0.166258	0.00977698	0.336401	0.387623	0.113882	-0.116313	0.465785	0.428692	0.310241	0.81764	-0.191811	0.390238	0.187641	0.171878	-0.233027	0.357743	0.442372	0.0233989	0.887169	0.401515	0.252366	0.306201	0.214459	0.0164947	-0.109132	0.588071	0.160461	0.048045
O43747	0.172556	0.173368	-0.342962	0.0352765	-0.0298108	0.112527	0.268193	0.25209	0.36041	0.0646318	0.237392	0.258286	0.439872	0.310064	0.0769664	0.263976	0.206672	0.369142	0.294792	0.484051	0.35421	0.564549	0.239274	-0.211447	0.221147	-0.182553	0.283695	0.234061
O43765	-0.323438	-0.835945	-0.00642671	-0.678166	-0.546348	0.161284	0.0460405	-0.304667	-0.238395	-0.480727	-0.394808	-0.323549	-0.0284848	-0.105573	0.22184	-0.133506	0.133192	0.101708	-0.105348	-0.0667902	0.530535	-0.0580634	-0.027782	0.642281	0.431913	-0.127026	-0.189428	-0.158749
O43768	-0.630624	0.774605	0.737763	-0.388833	-0.0591659	-0.120653	-0.155955	-0.413234	0.0269456	0.896602	0.21697	0.367835	0.156666	0.49382	-0.138861	-0.680969	0.0180623	-0.642294	0.782485	0.727793	0.484399	0.0863066	0.121317	-0.212089	-0.108682	-0.231763	0.318588	0.360477
O43776	-0.0276219	-0.299238	-0.32682	-0.0102455	-0.20863	-0.00319728	0.290752	0.463326	0.362512	0.0698519	-0.0255752	0.215375	0.100256	0.0431278	0.217919	0.0892465	0.333509	0.205352	0.170162	0.356705	0.164994	0.0145336	0.286551	0.335916	0.187646	0.224909	0.0977018	0.229177
O43795	-0.196621	0.369487	-0.364921	-0.368356	0.331996	-0.104166	0.0613942	-0.238385	-0.36325	-0.00287959	-0.466024	0.056702	0.0790922	0.212136	0.2314	0.341272	-0.503037	0.0181962	-0.436521	0.389531	0.366624	0.481998	-0.222301	0.0113334	0.305797	0.208214	-0.34452	0.381635
O43809	-0.460404	-0.626663	-0.242841	-0.499736	-0.466723	-0.412247	-0.236587	-0.163133	-0.0163357	-0.457772	-0.30768	-0.246318	0.0874948	-0.244819	0.207153	-0.305798	0.232085	0.194831	-0.087149	-0.256347	-0.250099	-0.747689	0.299131	-0.255518	-0.0395831	-0.1158	0.0245723	-0.558267
O43813	-0.627828	-0.170447	0.324609	-0.0482327	0.0240642	-0.240973	-0.273395	-0.396295	-0.367009	-0.0897451	0.404234	0.284107	-0.0514647	0.261306	-0.221854	-0.382664	-0.263417	-0.501547	-0.520016	0.182422	0.27254	-0.210217	-0.54491	0.0202733	-0.504566	-0.324781	0.332353	0.643236
O43815	0.0446249	0.249155	0.0877736	-0.124652	0.423018	-0.0207158	0.0549496	-0.136643	0.0822469	0.094013	0.185647	0.226242	0.106018	0.0103783	0.155094	0.478816	0.0590732	0.36771	0.0876684	-0.0491784	0.179573	-0.0939548	0.0275213	0.0333198	-0.193901	0.0956526	-0.0922645	-0.106032
O43837	-0.120533	0.198838	-0.232123	-0.29023	-0.247832	-0.0494823	0.319448	0.940153	0.631801	0.238895	-0.0642846	-0.10869	0.49346	-0.229224	-0.365743	-0.4557	0.614727	0.26389	0.655431	-0.40703	-0.0379184	-0.253763	1.77125	0.789029	0.272837	0.313285	-0.31069	-0.298058
O43847	0.154929	0.352912	-0.309476	0.150662	-0.782912	-0.378994	0.798607	0.284665	0.241491	-0.0827588	0.283654	0.0753487	0.313288	0.006637	0.0670338	0.0822954	0.237897	0.143922	0.136336	0.417853	0.088494	0.059197	0.0289518	0.394047	0.316239	0.451113	0.0547393	0.339165
O43852	-0.268807	-0.366772	-0.670516	-0.821533	-0.900598	-0.471736	0.407614	-0.286309	-0.865586	-0.459662	-0.973177	-0.440064	-0.117755	-0.365304	-0.743995	-0.978977	0.206081	-0.422455	-0.035884	-0.510263	-0.17842	-0.675018	0.438806	0.764172	-0.21709	-0.462633	-0.297449	-0.388373
O43865	-0.0566863	-0.427033	-0.0686981	0.200667	-0.24843	-0.261768	0.452479	0.083758	0.016719	0.443765	-0.0778419	0.187318	-0.149732	-0.336867	0.389359	0.0399257	0.411122	0.402591	0.00118932	0.0389673	-0.0799685	0.215797	0.552615	0.427488	-0.0282279	0.473708	0.169479	-0.231009
O43924	-0.514253	0.296378	-0.161371	-0.0933165	-0.728587	-1.00236	-0.168618	-0.286921	-0.34831	0.203612	-0.288808	-0.0202281	-0.181121	-0.114263	-0.546356	-0.264284	-0.13023	-0.45361	-0.186592	-0.021097	0.197433	0.0691493	-0.597156	-0.58709	-0.713027	0.0973212	-0.0720358	0.099316
O60216	-0.430822	-0.335487	-0.0762135	-0.193646	0.329296	0.0808682	-0.105538	-0.288788	-0.135686	-0.388006	0.170335	-0.13854	-0.0407995	0.42258	-0.344957	-0.00510173	-0.584455	0.90928	-0.28638	-0.169166	0.171546	-0.253168	-0.146303	-0.281057	-0.270154	-0.274331	0.130334	-0.00997187
O60218	2.73748	0.318294	-0.975681	-0.252089	-1.05064	-0.549447	1.31286	2.24797	-0.110461	-0.752015	-0.728511	-1.17258	-0.464803	-1.25163	1.19609	3.44475	1.71725	0.377961	0.203642	-0.661513	-1.11485	-0.992428	0.135136	2.36412	2.50089	1.03717	-3.18604	-2.67009
O60220	0.00136998	0.444257	-0.057028	0.509977	-0.0318831	0.119638	0.742964	0.364825	0.280406	-0.0177116	-0.0430052	-0.216894	-0.0468226	-0.661301	-0.592037	-0.665317	0.70482	0.0217086	-0.159268	-0.100626	0.00639169	0.239976	0.243642	0.188782	0.206707	0.250391	-0.759681	-0.197682
O60234	0.539174	0.559584	-0.227941	0.0779691	-0.354898	-0.191048	-0.215155	0.497022	0.111889	-0.155487	0.780445	0.126128	0.628157	-0.140581	-0.100103	0.190668	-0.198897	-0.488099	0.21508	0.0695286	0.0540695	0.437129	0.150097	0.359984	0.000170095	0.23263	-0.285769	0.0371281
O60237	-0.336963	0.361398	-0.478371	-0.588161	-0.408194	-0.241393	0.0244086	0.0294722	-0.653866	0.00927511	-0.280789	-0.472389	-0.289828	-0.412428	-0.0862162	-0.111414	0.471868	-0.728114	-0.164738	-0.571418	-0.0996276	-0.695128	-0.444386	-0.453695	0.037479	0.116142	-0.661961	-1.23306
O60256	-0.00868546	0.219657	0.115529	0.260318	0.298645	-0.204762	0.202367	0.179069	0.259579	0.127171	0.153931	0.188831	0.2301	0.0250301	-0.0985069	-0.195953	0.303813	0.248486	0.0998729	0.119004	0.216327	-0.281197	0.148375	0.366005	-0.0425344	0.153069	0.300546	0.238579
O60271	0.0843599	0.101421	-0.0644502	-0.0656438	0.169656	0.11906	0.369608	0.397985	0.198086	0.433564	-0.0343594	0.395284	0.398614	-0.0731315	0.0621922	0.124386	0.219119	0.335368	0.0807939	-0.124277	0.240347	-0.154871	0.204595	0.459509	0.108186	0.284223	-0.260544	-0.777183
O60313	0.252268	-0.0274493	-0.492036	0.236917	-0.126652	-0.223366	0.527203	0.742629	0.389227	0.0335158	-0.242349	-0.201497	0.683296	0.00820672	0.141042	0.303947	0.49001	0.157294	0.350864	-0.00621568	0.282211	-0.0905384	0.698573	0.444188	0.455643	0.674858	-0.332415	-0.127196
O60331	-1.4047	-1.07237	-0.0364572	-1.85776	-0.650176	0.389759	-0.80192	-0.714802	-0.69122	0.312903	0.179063	0.629804	-0.663804	-0.0288259	0.200261	-0.736289	-0.834902	-0.638949	-0.961564	0.150413	0.912426	0.649982	-0.602957	-0.693398	-0.259693	-0.671993	0.157427	-0.26391
O60343	0.57395	0.540244	-0.567543	0.0598327	-0.537797	-0.330011	-0.643727	0.288088	0.723474	0.0825275	-0.110336	0.18018	-0.0134421	-0.143214	0.0348864	-0.227245	-0.261022	0.572942	0.190171	-0.102929	-0.0565871	-0.193236	-0.333209	0.218962	-0.401105	-0.481281	-0.733988	-0.0532766
O60443	0.113712	0.0402952	-0.83224	1.17703	-0.349661	0.169905	0.441022	0.531773	-0.0996176	-0.241364	-0.58738	-0.0785417	0.550699	0.0260782	0.0200646	0.235263	0.442266	1.02838	0.0205011	-0.232456	0.0584186	0.419152	0.247972	0.317007	0.324888	-0.060158	0.450445	0.141668
O60462	-0.146447	-0.641919	-0.171503	-0.218362	-0.355891	-0.273571	0.223513	0.0313963	0.290671	-0.0678736	-0.10226	-0.177446	-0.0490886	0.323851	0.0583124	-0.103659	-0.554637	-0.492406	-0.337065	-0.616385	-0.100994	-0.341996	-0.0593813	-0.302869	0.0763014	0.18935	0.139	-0.906502
O60493	0.135732	-0.281799	0.262728	0.178994	0.51305	-0.135103	0.443422	-0.0214945	0.335161	0.249898	-0.704034	0.202376	-0.00741973	0.0645035	-0.661321	0.172137	0.435717	0.543796	0.706821	0.260051	0.266013	-0.260997	0.247891	0.381217	0.16844	0.313904	-0.05303	0.279702
O60502	0.415863	-0.178486	-0.162648	0.622402	0.256987	0.199108	0.77357	0.567495	0.893475	-0.14641	0.101927	-0.052898	0.430905	-0.0911436	0.44191	0.0997538	0.513014	0.785363	0.723604	0.18825	0.22573	-0.10902	0.257495	0.83661	0.363879	0.758762	-0.240297	-0.466862
O60504	-0.387577	-0.0427717	0.0249276	-0.823251	0.158344	-0.12459	-0.811562	-0.839091	-0.707047	0.160186	-0.368358	0.167708	-0.177044	0.685799	-0.412458	-0.361393	-0.291964	-0.637239	-0.830169	-0.273392	0.134488	-0.842476	-0.658817	-0.558642	-0.677948	-0.476946	0.256424	-0.152452
O60506	-0.274799	-0.775743	-0.133188	-0.368878	-0.262593	-0.258695	0.119817	-0.0720574	0.0602928	-0.334405	-0.348686	-0.0813056	-0.225231	-0.405504	0.0558188	0.00609015	0.30352	0.247141	-0.157841	-0.178034	0.0171112	-0.43801	0.270817	0.195201	0.104049	0.224908	-0.358622	-0.541363
O60547	-0.285603	0.331827	0.102048	-0.00293513	0.088152	0.109045	-0.0450841	0.12782	0.512603	0.155277	-0.189508	0.0458172	0.124918	0.184357	0.173351	0.250888	0.0602675	0.13226	-0.15375	0.285027	0.448083	0.272225	-0.183444	0.284046	0.0427294	0.233485	-0.0848492	0.727833
O60551	1.2262	0.0666981	-0.122967	0.350769	-0.345023	0.167769	0.871485	-0.523844	-0.0582908	-0.435967	-0.480681	-0.41088	1.07974	-0.314807	0.132739	-0.416576	0.841688	0.542675	1.84947	-0.377768	0.145122	-0.234367	0.793544	0.885285	0.34217	0.696429	0.423196	-0.0322505
O60568	-0.0546782	-0.546734	-0.0751787	-0.304964	-0.618643	-0.894599	0.623737	0.0754309	-0.573062	-0.398188	-1.00403	-0.552372	-0.145916	-0.484864	-0.239722	-0.148243	0.375371	0.182944	0.101194	-0.519804	-0.320657	-0.411929	0.262054	-0.143237	-0.185856	0.0981755	-1.29054	-0.95451
O60610	0.399842	-0.195172	0.141438	-0.218258	0.303356	-0.464237	-0.368149	0.309824	0.148773	-0.083371	0.446774	0.315848	0.375954	0.743673	0.255397	0.493143	0.146213	0.174123	-0.403844	0.377243	0.494585	0.117668	0.0485757	0.403438	-0.0275185	0.256526	0.303691	0.376433
O60645	0.2775	0.432399	-0.109765	0.281124	0.192812	0.0403348	0.346138	0.327086	0.43503	0.430842	0.084232	0.249219	0.0810149	0.238903	0.399795	0.0966537	0.171529	0.426709	0.153375	0.0438069	-0.0131923	0.41035	-0.10522	-0.173276	-0.130255	-0.0356075	0.141994	0.0627953
O60664	0.472927	0.520829	0.0960919	0.185214	0.16594	-0.0253755	0.329341	-0.00725114	0.0256333	0.0693253	0.116609	0.140356	0.477753	-0.151459	0.403924	0.196338	0.312955	0.171714	0.307187	0.103292	0.179928	0.437132	-0.00969056	0.558747	0.363576	0.324463	0.115976	-0.283398
O60684	-0.187691	-0.724064	0.127446	0.278227	0.313347	-0.113753	0.919078	0.294499	-0.0904374	0.124509	0.231414	0.174316	0.0242697	-0.351018	0.104098	0.362557	0.122714	0.176493	-0.144616	-0.354827	0.0115531	0.00443578	-0.0458985	-0.0227456	-0.341187	0.300455	-0.467939	-1.15091
O60701	0.187036	-0.180062	-0.232099	0.181973	-0.0898189	-0.153031	0.509619	0.36833	0.0700523	0.159302	-0.531182	0.0971464	0.0722623	0.00349437	-0.079008	0.121176	0.0754433	0.631508	0.474696	0.271908	0.110581	-0.111206	0.746815	0.85664	-0.0883017	0.35377	-0.0437074	0.345354
O60716	0.0736861	-0.441383	-0.126437	-0.245396	0.0703291	0.0323065	-0.241594	-0.0857439	0.125042	0.173496	-0.0798747	0.327598	0.279252	-0.172156	0.108501	-0.194085	-0.0759735	-0.30373	-0.025813	-0.247354	0.225693	-0.171524	0.0499624	-0.205064	0.0385908	0.0796802	-0.190055	-0.433734
O60749	0.0265646	-0.544174	-0.412464	-0.127385	-0.121085	-0.433373	0.311288	0.168502	0.59288	0.120878	-0.384184	0.185441	0.529476	-0.0107772	-0.420954	0.238276	0.286013	0.164086	0.458633	0.124767	0.0640632	-0.0776886	0.0553658	0.399666	0.241355	0.420586	0.224427	0.0587063
O60762	0.596385	0.744811	0.293768	-0.0867086	-0.046652	-0.167323	0.326303	0.0170656	0.125945	0.00973908	-0.328705	-0.628405	-0.111131	0.0771362	1.26622	-0.150874	-0.0426174	0.384015	-0.232233	0.0482887	-0.11661	0.0640584	0.270957	0.271065	-0.115907	-0.166488	-0.486607	-0.193969
O60763	0.315588	-0.128944	-0.144289	-0.053938	-0.0804674	-0.0527546	0.38489	0.418323	0.458647	0.174018	0.0577329	0.159657	0.535322	0.0997277	0.192013	0.434367	0.527577	1.09091	0.379487	0.214779	0.412192	0.284666	0.409332	0.497297	0.439479	0.312927	0.0448662	0.058619
O60784	0.191268	0.271348	-0.221192	0.264548	-0.191252	0.0330029	0.349365	-0.145833	-0.192803	-0.109613	0.115306	-0.080466	0.0187152	0.267916	-0.101801	-0.0160657	0.163756	-0.0277175	0.199306	-0.00637821	-0.099319	0.13077	0.177025	0.149602	-0.503436	0.183956	-0.254064	-0.1762
O60826	0.100688	0.139142	2.43385e-05	0.365047	0.326468	0.0459021	0.41282	0.510708	0.272596	0.390651	0.111593	0.338772	0.259425	0.281167	0.146173	0.419918	0.362872	0.503273	0.210731	0.129318	0.370154	0.152968	0.245586	-0.00573103	0.24324	0.361045	0.18768	0.449681
O60829	-2.44127	-0.26765	1.9475	-2.56549	2.52642	-0.513588	-3.16698	-3.1257	-2.86827	-1.9969	-3.13958	1.50134	-3.65065	-0.0554391	-3.8804	-4.86749	-4.44682	-3.27174	-4.5885	1.80401	2.31653	-0.112685	-4.05943	-3.61838	-4.15638	-2.17763	3.77639	1.13874
O60831	0.0674802	0.46755	0.211216	0.177137	-0.242051	0.475781	0.0190799	-0.0906034	0.128143	0.240858	-0.157091	-0.228886	-0.051534	-0.135599	0.945514	0.0512984	-0.29912	0.322885	0.160761	-0.504541	-0.401851	-0.135753	0.243037	0.466391	-0.081319	0.140005	-0.281961	-0.0850134
O60832	-0.160731	-0.244646	-0.0153463	-0.322211	-0.735519	-0.609472	-0.822928	-0.0884566	-0.591401	-0.609486	0.175085	-0.052576	-0.109975	-0.366993	0.739529	-0.961979	-0.0374168	-0.0632532	-0.931067	-0.431077	-0.492339	-0.483293	0.282972	-0.576298	-0.156033	-0.749819	-0.593312	-0.851813
O60841	0.145017	-0.356182	-0.294804	0.000862368	-0.165451	0.0970289	-0.0286456	0.38799	0.0151895	-0.144024	0.141398	0.0472609	0.220102	-0.0346995	0.233331	0.178602	0.380756	0.164649	0.0807339	-0.236926	0.0369182	-0.131869	0.207765	0.119078	0.20939	0.0222933	-0.418877	-0.814456
O60869	-1.24336	0.701015	-0.536481	-0.565309	-0.686215	-0.59953	-0.843258	-1.18419	-0.65615	0.136425	-0.94431	-0.159406	-0.246784	-0.107706	-0.33188	-0.299629	-0.0905037	-0.3785	-0.0787909	-0.0566635	0.151566	-0.302895	-0.0768394	-0.69309	-0.352819	-0.881229	-0.200341	-0.862382
O60879	0.574433	-0.0892589	-0.370346	-0.181514	0.0339435	0.105927	0.152669	0.168767	0.582832	-0.189441	0.153431	0.0260749	0.444206	0.112207	0.352705	0.361912	0.36687	1.2588	0.70503	-0.0255571	-0.0796675	0.638466	0.851536	0.73354	0.104622	0.478145	-0.273593	-0.279464
O60884	0.154641	-0.2141	-0.30285	-0.112119	0.134578	0.514263	0.49051	0.180425	0.137997	0.543807	0.249667	0.764405	0.550839	-0.0407267	0.266443	-0.0232204	0.295837	-0.13971	0.1031	0.283035	0.406646	0.196122	0.21961	-0.33544	0.377427	0.167589	0.55757	-0.302997
O60888	-0.0913497	0.43569	0.136119	0.140742	0.0565817	-0.0848778	-0.183748	-0.177876	-0.0828715	-0.134363	0.0199628	-0.110153	-0.204735	-0.0445884	-0.199849	-0.283813	-0.254593	-0.0386109	-0.318854	0.284299	0.0271501	0.273267	-0.136842	0.051665	-0.431013	-0.157056	-0.175992	0.229973
O60925	0.0595496	-0.15118	0.267134	0.295909	0.00708135	-0.672398	0.221072	0.156357	0.0118723	-0.323047	-0.323203	-0.293697	-0.165519	-0.548827	0.119273	-0.184073	0.13604	0.248578	-0.195555	-0.345178	0.101943	-0.341029	0.107166	0.28091	0.0083648	0.25658	-0.577826	-0.685026
O60934	-0.0774479	-0.326376	-0.0125991	-0.313122	-0.143705	-0.549117	-0.529042	-0.141968	0.306937	0.95013	-0.822851	-0.104949	-0.135373	-0.0604212	0.261309	-0.307847	0.00408026	0.63291	0.0228949	-0.0664111	0.416951	-0.0547654	0.121319	-0.0145149	0.235604	0.0591386	0.0577637	0.854871
O75044	0.519193	-0.0965093	-0.215335	0.139506	0.0292934	-0.742685	1.41339	0.61125	0.570204	0.0160117	-0.148836	-0.258089	0.49036	-0.111518	0.469172	0.194467	0.508496	0.105555	0.223659	0.190586	0.510846	-0.091772	0.501264	0.73271	0.492402	0.226918	-0.309548	-0.629173
O75083	-0.2807	-0.517235	0.299993	0.984231	0.27631	0.0339969	0.537985	0.453844	0.469245	0.351593	0.509611	0.131281	-0.0104696	-0.120192	0.0689576	-0.0331593	0.405984	0.12424	0.342409	0.223001	0.298534	-0.224337	0.138204	0.347896	-0.0419423	0.380967	0.5817	0.41701
O75112	-0.410583	0.374535	0.486493	-0.143786	0.0537576	0.23455	0.574443	0.0317147	-0.333248	0.642685	-0.151399	0.253498	-0.235312	0.0899327	-0.327928	0.0139258	0.299382	-0.515149	0.850746	0.487644	-0.16434	-0.215036	-0.891019	-0.368832	0.359309	-0.314308	0.285613	-0.341875
O75113	0.608391	0.224686	0.264685	0.641121	0.274753	-0.0946052	0.387077	-0.397339	-0.346704	-0.0441091	0.305649	-0.205626	0.820151	0.00185014	-0.100685	0.108427	0.0934361	0.0570889	0.191794	-0.220151	0.239561	-0.367907	-0.185439	0.13321	-0.398562	-0.0345948	0.0195429	0.0450986
O75116	0.727849	0.0635282	0.21883	0.108562	0.331867	0.144656	0.545389	0.566261	0.761815	0.418082	-0.362975	0.625669	0.90109	0.626406	0.416092	0.370122	0.68371	0.345189	0.783177	0.463829	0.696535	0.11918	-0.117364	0.751758	1.33323	0.439774	0.390742	0.129054
O75131	0.155759	-0.220285	0.0129948	0.0212923	-0.589338	0.229331	0.00607565	0.122848	0.135955	0.387363	0.0907495	-0.237126	0.310536	0.224298	0.48247	0.00127798	-0.231311	-0.168179	0.00909634	-0.387136	-0.207985	-0.288144	-0.0152474	0.517878	0.0932307	-0.10494	-0.336985	-0.343072
O75150	0.107958	0.820175	0.244647	0.085355	0.396229	-0.279014	0.139444	0.241243	0.245973	0.159911	0.192874	0.202324	0.616166	0.225113	0.246252	0.111861	0.160755	0.24155	0.21054	-0.017715	0.0308123	-0.124383	0.00172374	-0.0787019	-0.407406	0.355312	-0.0790365	0.0238049
O75165	0.181078	0.079677	0.222168	0.166652	0.18935	-0.0718685	0.161455	0.296756	0.442381	0.253436	0.163177	0.0332563	0.0481153	0.0816313	0.527057	0.392141	0.140741	0.294435	-0.122821	0.0310982	0.11514	0.58691	0.193015	0.0750341	0.182051	0.36268	0.0754689	-0.14244
O75175	0.301281	0.624957	0.382468	0.319066	0.545796	0.843585	0.44831	-0.252095	0.212704	0.0878769	-0.112306	0.481585	0.387657	0.284205	-1.00427	-0.754655	-0.419151	-0.581516	0.18711	0.652655	-0.0122585	0.0359597	-0.732612	-0.488777	-0.821487	-1.2766	0.0657818	-0.670602
O75179	0.761621	-0.436767	-0.420284	0.0289554	-0.409521	-1.08261	-0.447916	0.243972	0.156601	-0.1203	-0.189381	-0.114528	0.297317	-0.120464	0.280639	-0.109001	0.220731	0.17459	0.152211	-0.159905	0.251199	-0.0918369	0.504455	0.563516	0.337145	0.52869	-0.158115	-0.187251
O75190	0.0674	0.398568	-0.0237434	-0.466638	0.174632	0.945439	-0.209513	-0.331455	-0.464071	0.0755965	-0.535037	0.111079	-0.246256	0.543917	0.54033	-0.488913	0.0656841	-0.400751	-0.0913994	0.164041	-0.288461	-0.383112	-0.279024	-0.348934	-0.821021	-0.309209	0.0596802	-0.407102
O75223	-0.271729	0.0334638	-0.0354159	0.162672	0.17068	-0.073426	0.219142	0.118043	-0.16568	-0.0480565	-0.0806964	0.19213	-0.114935	-0.0218982	0.196095	-0.00729627	0.185052	0.0474795	-0.30943	0.628717	0.996036	0.2706	-0.19366	0.324318	-0.215827	-0.339607	0.134771	0.483544
O75312	-0.169657	0.450688	-0.303528	0.0581347	0.119157	0.313837	0.55494	0.0962427	-0.0320789	-0.0837325	-0.189416	-0.149523	-0.176132	-0.123161	0.186467	0.336776	0.147655	0.700529	-0.0892326	-0.0642442	0.0333029	-0.488764	0.282235	0.368027	0.0330001	0.242029	0.0717814	-0.0687209
O75323	-0.170068	-0.281568	0.276833	0.160354	-0.2892	-0.278343	0.266386	0.138944	0.0927837	-0.700804	-0.28762	-0.458873	-0.608768	-0.146523	-0.199449	-0.294665	0.257233	-0.187446	-0.0300728	-0.196363	0.0403218	-0.745039	0.161904	0.150605	-0.16386	-0.0377377	-0.410667	-0.241681
O75340	0.315386	-0.179915	-0.076647	0.243545	-0.322229	-0.168271	0.323542	0.187533	-0.0308214	0.0614212	0.0302393	-0.0168206	0.0946506	0.0714486	0.246292	0.144184	0.306355	0.183139	-0.0921912	0.158556	0.231892	0.0598057	0.317173	0.290587	0.155786	0.200643	-0.0956401	-0.46791
O75347	-0.250168	0.333288	0.108368	-0.00487011	-0.21276	-0.269593	0.0909248	0.128041	-0.0444213	-0.13377	-0.0399749	0.0869386	0.128126	-0.228388	-0.466746	-0.0609011	0.330012	0.183479	0.165486	0.0338982	0.185146	0.296247	0.123214	0.388733	0.0111542	-0.283514	-0.209505	0.167293
O75348	0.108358	0.0470378	-0.550812	0.207257	-0.940114	-0.824554	0.324089	1.25024	0.662958	-0.0385732	0.281608	0.0504942	0.594859	-0.218408	-0.0374003	0.0635376	0.335452	0.442836	0.313631	-0.620535	-0.352835	-0.103231	0.496905	1.19969	0.0370094	0.186003	-0.584823	-0.236657
O75351	-0.0733952	-0.265875	-0.0356508	0.0175687	-0.00458745	-0.00679273	0.134449	-0.117423	0.0630425	0.369905	-0.141615	0.0728157	0.0847335	0.208369	0.245283	0.588306	0.673602	0.104266	0.435724	0.141589	0.191193	0.318615	-0.150809	-0.159797	-0.369672	0.207336	0.66211	-0.144388
O75367	-0.908128	-0.686472	-0.994696	-1.36006	-1.83138	-1.00808	-1.27694	-1.02366	-1.77935	-0.95321	0.364725	-1.8518	-0.130701	-0.968318	1.2947	-1.33821	-1.13093	-1.0171	-1.35803	-1.12086	-0.787058	-0.659866	0.0538982	-1.19084	-0.852284	-1.14349	-1.65879	-1.02285
O75368	-0.00199164	0.0289361	-0.621969	-0.0986414	-0.23315	0.105704	0.436604	-0.340736	-0.552667	-0.337466	0.142155	0.0890136	-0.00397362	-0.435681	0.161396	-0.542182	-0.0303985	-0.274392	-0.260357	-0.267356	-0.0776835	-0.499731	-0.262451	0.202899	0.132	-0.0998312	-0.458543	-0.608304
O75369	0.634951	0.0671885	-0.418947	-0.395851	0.125262	-0.173382	-0.201373	-0.223642	-0.00403698	-0.344532	-0.162198	-0.314386	0.338722	-0.0705909	-0.152722	0.811878	0.128316	0.970252	-0.116031	0.344595	0.480023	-0.403837	1.98753	-0.213175	-0.351682	-0.105922	-0.48461	0.247454
O75382	0.268711	0.0748373	0.381246	0.119967	0.248068	0.246196	-0.22986	0.0206918	0.0880518	0.628758	-0.00954355	0.253429	0.239918	0.325906	0.175075	0.414225	0.269661	-0.266425	-0.173349	0.0792184	0.13143	0.353734	0.336287	0.185571	-0.000205791	0.228454	-0.0366728	0.0778472
O75390	-0.210051	-0.37023	-0.498641	0.265307	-0.467712	-0.109597	1.1748	0.939829	0.678752	-0.59229	-0.236709	-0.423746	-0.150135	-0.560368	-0.33786	-0.550739	0.73126	0.382254	0.129377	-0.504768	-0.32116	-0.598746	0.834871	0.131969	-0.00608597	0.122205	-0.614634	-0.47588
O75396	0.0975195	0.0873262	0.211507	-0.341149	0.295234	0.308877	-0.260157	0.00300573	-0.151376	0.19849	-0.107595	0.112443	0.32619	0.320098	0.473655	0.469118	0.351737	0.244824	0.435024	0.20221	0.490123	0.069542	0.14818	0.246645	0.447466	0.256354	0.0573236	0.340049
O75400	-0.381119	-0.513209	-0.721962	-1.25899	-1.2955	-0.139589	-0.714099	-0.195565	-0.0775456	-0.145173	-0.441289	-0.486198	0.0354344	-0.297303	0.932869	-0.384965	0.246307	0.126614	0.0593322	-0.837617	-0.267118	-0.314072	0.444721	-0.263721	0.201143	0.0155217	-0.0440835	-1.03707
O75410	0.358034	0.501193	-0.481839	-0.284551	-0.110908	0.633802	0.321011	0.712247	0.629076	0.288772	0.314127	0.384693	0.767024	0.123716	0.292402	0.401033	0.554808	0.35722	0.661069	0.0123757	0.218026	-0.197003	0.112106	0.342742	0.395286	0.102675	-0.114305	-0.311352
O75436	0.290979	-0.0144681	0.00507369	0.227482	0.0708091	-0.0844524	0.203988	0.382438	0.233229	0.276629	0.0801539	0.0984835	0.126727	-0.0693978	0.0820913	0.45403	0.457561	0.198411	0.23154	-0.0384959	-0.158053	0.0436092	0.0727617	-0.0632278	-0.089205	0.430753	0.189648	-0.03857
O75439	0.067236	0.231829	-0.00378528	-0.106015	-0.108122	-0.3609	0.208416	-0.180454	0.0579664	-0.443054	-0.287607	-0.374509	0.0933419	-0.0988787	0.0204155	-0.016266	-0.0794675	-0.386486	0.185178	-0.033851	0.173277	-0.119851	0.120734	0.3528	-0.0875367	-0.108566	-0.3429	-0.320138
O75475	-0.991217	-0.155153	-0.98252	-0.737846	-1.05679	-0.837935	-1.24294	-0.820952	-0.732256	-0.642413	-0.623648	-0.363081	0.473116	-0.37445	0.794389	-0.575126	0.181279	-0.18965	-1.02129	-0.100924	0.179056	-0.283087	-0.0076989	-0.428469	-0.109198	-0.63128	-1.39612	-0.653788
O75477	-0.080348	-0.0748335	1.00504	-0.150769	0.718494	0.218385	-0.114251	0.0261501	-0.067946	0.570963	-0.0192677	0.253621	-0.17984	0.337304	-0.0111768	0.0226281	0.143369	-0.0793854	0.193001	0.177444	0.981649	-0.379092	-0.124522	0.176502	0.222082	0.707853	0.836017	-0.500821
O75489	-0.28397	-0.356122	-0.48423	-0.562027	-0.599519	-0.746936	-0.58968	-0.527607	-0.275435	-0.383347	-0.488356	-0.688544	-0.748907	-0.299076	0.019076	-0.209434	-0.572314	-0.237669	-0.604024	-1.06639	-0.621359	-0.634451	-0.719093	-0.325362	0.167549	-0.408108	-0.669032	-0.252489
O75506	-0.416585	0.493122	-0.693164	0.321243	0.269423	0.232202	-0.34699	-0.0573839	0.0132971	0.0178757	0.266805	0.158447	0.155544	0.071742	-0.0385725	-0.449377	-0.07406	-0.109089	-0.212115	0.550385	0.279209	0.104569	-0.071113	-0.0483512	-0.394102	-0.513264	-0.342731	0.184645
O75521	0.0502123	-0.0781677	-0.280748	-0.106858	-0.130193	-0.455124	0.60859	0.140291	0.200444	0.0784902	-0.235817	-0.165347	0.155607	0.100475	0.193781	0.267698	0.136577	0.242695	0.465387	0.175299	-0.0202993	0.245777	0.45369	0.242649	0.444876	0.45239	-0.849813	-0.829912
O75531	-2.52434	-0.764061	-0.328243	-2.87976	-3.00339	-1.24884	-2.65377	-2.74955	-3.5589	-1.57119	-0.415549	-2.71039	-1.72365	0.0539908	0.435672	-2.6193	-2.94868	-2.84426	-2.38712	-0.522382	-1.48797	-1.29009	-2.02064	-0.855975	-1.69771	-2.46956	-2.27232	1.14413
O75533	-0.0985628	-0.335805	-0.0735383	-0.177974	-0.282857	-0.199378	-0.00930663	-0.0280581	0.412382	-0.352644	0.0632242	-0.0687984	0.371715	-0.209665	0.306085	-0.0618123	0.273124	0.469029	0.0241308	-0.528657	-0.136207	-0.343652	0.361011	-0.0763359	-0.0793178	-0.00332676	-0.0892172	-0.584134
O75534	0.59451	-0.273723	-0.194165	0.668153	-0.0421406	-0.273895	0.710887	0.459591	0.274064	-0.0732993	0.0604573	-0.26708	0.262411	-0.337361	0.3521	0.445123	0.899339	0.744936	0.947029	-0.349668	0.1187	-0.215563	0.817843	0.546224	0.455996	0.944111	-0.288891	-0.945814
O75569	-0.162692	-0.453504	0.0104527	-0.315451	-0.293772	0.381478	-0.312412	-0.0291216	-0.0212256	-0.255108	-0.472625	0.118522	0.0419362	-0.278302	0.561664	-0.266289	0.0209812	0.714046	0.21666	-0.177373	-0.267638	-0.38154	0.326273	0.0199412	-0.0345674	-0.00801909	-0.685909	-0.801067
O75592	0.48305	0.467008	-0.531741	0.384163	-0.0595521	0.125099	0.122507	0.37867	0.50402	-0.079849	-0.0512855	-0.245891	0.423212	-0.156538	0.0784818	-0.0410639	-0.00538765	-0.150371	0.151033	-0.455785	0.106925	-0.272964	0.581939	0.0428829	0.207455	0.734368	-0.576525	-0.717611
O75608	0.0476447	-0.0656371	-0.0381988	-0.15508	-0.449307	0.0157757	0.339672	0.160307	0.0271022	-0.13402	-0.0507381	0.0608715	-0.00115369	0.209674	-0.20503	-0.0699433	0.0475849	-0.013986	-0.0303577	0.355286	0.620158	0.173476	0.339202	0.514008	0.283021	0.275815	0.035029	0.273808
O75643	-0.169677	-0.253262	-0.138598	-0.261774	-0.403171	0.153284	-0.179792	0.0903979	0.301389	-0.14722	0.207081	0.220357	0.43765	-0.0406433	0.131211	-0.0839548	0.0885757	0.210808	-0.0227112	-0.356874	-0.119719	-0.286176	0.307427	-0.432938	-0.0599054	-0.217384	0.040919	-0.308678
O75663	-0.0198288	-0.229815	-0.294015	-0.108217	-0.0283804	0.227316	1.29283	0.498677	0.172728	0.339507	-0.180049	-0.121657	0.312594	0.12012	0.0155514	1.08314	0.67353	-0.0756694	0.510812	-0.315827	-0.0656772	0.58233	0.228278	0.500103	0.42104	0.537763	0.0636281	-0.257682
O75688	-0.0133112	0.175646	-0.274943	0.207705	-0.316711	-0.0775954	-0.145282	0.326609	-0.084878	-0.106129	-0.417434	0.126096	0.0776194	0.161395	0.0229132	-0.19268	0.24139	-0.2066	0.0322107	0.00598574	0.0073397	-0.221876	-0.114565	-0.0197025	-0.0794276	-0.21685	0.122955	0.0342015
O75694	0.377559	0.283924	0.156254	-0.0983847	-0.077558	0.0977631	-0.0915608	0.29407	0.221542	0.131903	0.00196267	0.0179141	0.439291	0.2166	0.767687	-0.204674	0.572909	-0.0361149	0.466356	-0.112658	-0.0753873	-0.227658	0.546333	0.139187	0.395688	0.239509	0.170621	0.00134509
O75695	0.472256	-0.605679	0.191736	0.0961973	-0.0931358	-0.683496	0.41005	-0.322056	-0.348411	-0.403403	-0.129471	-0.326414	-0.434853	0.00539154	-0.429514	-0.364736	-0.408036	-0.359695	-0.522975	0.0731737	0.318408	0.125636	-0.426152	-0.19124	-0.715316	0.0507173	-0.0694116	0.0220382
O75718	-0.181298	-0.174619	0.276501	-0.616183	-0.199687	-0.0665141	0.306661	-0.326194	-0.315074	-0.373901	-0.900975	-0.540426	-0.52953	-0.428334	-0.263075	-0.0626887	-0.297756	0.0319963	-0.256517	-0.274639	-0.03051	-0.416989	-0.11645	0.241391	0.452994	0.164663	-0.523327	-1.098
O75746	0.0437352	0.33412	-0.207152	0.434841	-0.442518	-0.0481447	0.607707	0.557487	0.494434	0.226886	-0.262745	-0.55533	0.375207	-0.0444934	0.236699	-0.160826	0.484749	0.0224924	0.44072	-0.29795	-0.102172	-0.335026	0.453456	0.471576	0.278534	0.146923	-0.187423	-0.116377
O75781	-0.465891	-0.258844	0.468659	-0.951566	0.252038	0.408679	-0.479569	-0.494222	-0.5576	-0.460294	0.288615	0.135822	-0.176594	-0.222153	-0.393582	-0.906988	-0.278569	-0.293033	-0.755954	0.249771	0.841697	-0.790478	-0.489112	-0.432388	-0.603427	-0.257467	-0.100596	-0.211491
O75821	-0.277496	0.0262694	-0.648181	-0.533204	-0.29533	0.390493	-0.22741	0.195779	0.169927	0.0153704	0.00731441	-0.0556707	0.27504	0.0155893	0.423391	-0.0274652	0.201331	0.278375	0.200901	-0.149909	0.468258	0.146957	0.442368	-0.000524279	0.244204	0.251507	-0.190377	-0.644077
O75822	-0.477433	0.102011	-0.121099	-0.920033	-0.191898	0.161263	0.231899	-0.0617844	-0.379469	0.741147	0.0644867	0.553584	-0.0252855	0.0140948	-0.3287	0.0193144	0.171879	0.0771112	0.192609	-0.506001	0.295723	-0.307912	0.241522	0.0207995	-0.0859189	-0.324265	0.433695	0.124685
O75828	0.757479	-0.365797	-0.306644	0.845515	-0.255348	-0.357644	0.86854	0.938451	0.822192	0.159914	-0.623454	-0.119808	0.373242	-0.107018	0.0932757	-0.0234975	0.501471	0.309043	0.0669011	-0.16683	-0.201101	-0.268773	0.288456	0.345922	0.253076	0.726807	-0.119995	0.0670427
O75832	0.0956586	-0.437418	0.0167486	0.542391	-0.0521023	-0.269145	0.852218	0.571913	0.433354	-0.0759683	0.113054	-0.138399	0.246627	0.240063	0.479871	0.0344943	1.02373	-0.0353985	0.0646138	0.184275	0.262388	-0.395888	0.214543	0.725521	0.350788	0.69587	-0.130332	0.207618
O75874	0.0759068	-0.154459	0.0366549	0.0606696	-0.0680334	-0.148043	0.327345	0.271676	0.175205	-0.141025	0.53883	-0.094077	0.554606	-0.11228	0.0435382	0.000442093	0.246081	0.219491	-0.037588	0.0267359	0.0552275	-0.0334306	-0.0234239	0.446017	0.0472193	0.166263	-0.0213788	0.199326
O75884	0.278126	-0.374475	-0.427724	0.14683	0.108611	0.803668	0.252423	0.824365	0.245758	0.268772	0.478977	0.0915723	0.270859	0.187914	0.0989991	0.136187	0.400144	0.194036	0.378368	0.357376	0.36653	0.245652	0.283264	0.199133	0.00512096	0.187697	0.56676	0.642922
O75886	0.240073	-0.120958	0.339048	0.52425	0.685965	-0.0635652	0.177127	0.36329	-0.0915703	0.356979	0.280676	0.314434	-0.0116901	0.0040283	0.203789	0.292503	0.41754	0.0989888	0.215365	-0.13939	-0.156246	0.107204	0.219299	0.14714	0.349927	0.385086	0.334569	-0.59815
O75915	0.154837	0.31815	-0.0520499	-0.101215	0.0681814	-0.399394	0.181333	0.120757	0.333314	0.279865	0.0435376	-0.330286	0.487516	-0.0304435	0.344838	0.536506	0.0206572	0.0977454	0.183423	-0.413399	-0.227202	-0.174977	0.0291712	-0.102874	-0.209325	0.220837	-0.812579	-0.125008
O75934	-0.268573	-0.221846	-0.314138	-0.195154	-0.100865	-0.0318434	-0.130654	0.0203593	0.0621594	-0.268875	0.249475	0.150935	0.0923007	-0.0845103	1.4555	0.877797	0.696936	0.333782	0.184617	-0.723579	-0.223546	-0.3245	-0.0580033	-0.577505	-0.100661	0.313852	-0.509357	-0.420108
O75935	0.264806	-0.3662	0.00541287	-0.39937	0.0518995	-0.120939	-0.0239715	0.135083	0.306672	0.0603491	-0.0710875	0.0107381	0.300639	-0.113641	0.514013	-0.0669325	0.0896395	0.337475	-0.0316902	-0.359047	0.251606	-0.262367	0.401458	0.298481	0.370788	0.322437	-0.383666	-0.458878
O75937	-0.630835	-0.617199	-0.0249729	-0.686365	0.114196	-0.486704	-1.00237	-0.818661	-0.14809	-0.352089	-0.392468	0.0174103	0.275506	-0.319782	-0.0439152	0.240487	-0.433119	-0.0812611	-0.500562	-0.0922014	-0.298567	-0.790797	-0.123713	0.233173	-0.2711	-0.957632	-0.168619	-0.461445
O75947	-0.116591	-0.223136	-0.678429	0.103541	-0.956683	-0.508033	0.306641	0.148263	0.320781	-0.509579	-0.668561	-1.0357	-0.279925	-0.665235	-0.0150982	-0.743555	-0.259176	-0.129866	-0.226469	-0.950778	-0.782199	-0.670701	0.448583	0.387619	-0.0254396	-0.22117	-2.07732	-1.21552
O75955	0.156574	0.536849	0.0549642	-0.576453	-0.156281	0.063849	-0.961817	-0.247987	-0.672244	0.0277163	-0.229567	-0.0522895	0.0360369	-0.10367	-0.207009	-0.575299	-0.612812	-0.338823	-0.373367	-1.22369	-0.57567	-1.25242	-0.122794	-0.136118	-0.21049	-0.77125	-0.459675	-0.527349
O75964	-0.110093	0.526307	-0.453445	0.243882	-0.568818	-0.0704122	0.715668	0.783467	0.785379	0.0068558	-0.193322	-0.381797	0.0858883	-0.0663637	0.834208	0.0211275	0.273795	0.322353	0.389134	-0.497848	-0.0663062	-0.21589	1.01339	0.583932	0.498575	0.425555	-1.09184	-0.530992
O76003	0.238373	-0.0746533	-0.0609554	0.319774	-0.0664343	0.199723	0.475341	0.517437	0.394113	0.0597746	-0.124342	0.0963808	-0.0373807	-0.175997	0.132436	0.475246	0.787243	0.749834	0.33409	-0.0471139	0.251908	0.230101	0.609982	0.681591	0.409153	0.247407	-0.149817	0.104881
O76021	0.0796659	0.034623	-0.589791	0.083459	-0.534744	-0.0597902	-0.253197	0.30229	-0.723962	-0.843207	-0.255715	-0.314672	-0.0288016	-1.10981	1.67012	-0.126788	0.428527	0.383564	-1.28369	-0.736644	-0.415441	-0.383315	1.05737	-0.409099	-0.107093	0.608042	-2.05998	-2.05243
O76024	0.157598	0.376447	-0.317879	-0.271434	-0.453478	0.393681	0.106522	0.101023	0.100322	0.241408	0.465881	-0.461652	0.0502733	-0.0703781	0.481422	-0.499147	-0.401025	-0.0459122	0.0743671	-0.341283	-0.172773	-0.0287246	-0.000342609	0.262868	0.372171	0.0468887	-1.08281	-0.839013
O76070	-0.536695	2.269	-0.685756	-0.321982	-0.225083	-0.561845	-0.189857	0.0500903	-0.390833	0.0529094	-0.0764762	-0.0960674	0.0716482	0.0856443	-0.274421	0.696989	0.226243	1.13298	-0.019123	0.398292	0.212103	0.110461	-0.0240977	1.0943	0.227066	-0.263251	-1.10247	0.0327427
O76094	0.231072	-0.366094	-0.310956	0.0317131	-0.428179	0.151309	0.671432	0.50067	0.23251	-0.0776545	0.095814	-0.144871	0.170129	-0.00605924	0.270241	-0.0531534	0.686101	0.492743	0.45152	-0.177415	0.0250829	-0.164981	0.73957	0.337882	0.251524	0.55615	-0.351097	-0.637377
O94760	0.265917	0.296248	0.510467	0.274635	0.271582	-0.50081	-0.238796	-0.353091	-0.0937301	-0.312956	0.409987	-0.116627	0.329146	-0.274293	0.510964	-0.484183	-0.51773	-0.106136	-0.341001	-0.370114	-0.285286	-0.87439	-0.654643	0.424007	-0.063199	0.0871973	-0.0432258	0.0352141
O94776	-0.117095	-0.243301	-0.259739	-0.592097	0.0198312	0.0929323	-0.110687	0.241415	0.237631	-0.0580822	0.418428	0.159964	0.435603	-0.190266	0.856994	0.0975647	0.252549	0.899541	-0.305134	-0.698646	0.000977611	-0.263498	0.513378	-0.262795	0.442565	0.429573	0.029413	-0.303432
O94788	-0.099668	0.192008	0.580843	0.28911	0.366641	-0.745624	0.497722	-0.375813	0.577377	-0.691431	-0.687344	-0.372123	1.4628	-0.0985788	-0.976972	-0.184458	0.479946	-0.914511	0.79216	-0.349383	-0.637677	0.281228	-0.934072	0.878283	0.391738	0.0146799	-0.186246	-0.19939
O94811	-0.817413	0.175427	0.244018	-0.680718	0.403676	0.325239	-0.501063	0.0528156	-0.334822	0.97413	-0.446385	0.286354	-0.313208	-0.0594345	-0.240941	-0.611699	-0.560235	-0.724048	-0.745824	0.11789	0.31172	-0.183662	-0.523675	-0.430773	-0.572925	-0.297213	0.215236	0.174632
O94826	-0.145739	-0.183185	-0.231514	-0.276265	-0.569793	-0.0912649	0.212655	0.00468163	-0.0603334	-0.233272	-0.439801	-0.623153	-0.165083	-0.339502	0.420458	0.0430376	-0.403111	0.0213963	-0.276516	0.00597959	-0.214599	-0.221613	0.289186	0.628212	0.384116	-0.775114	-0.566679	-0.503304
O94830	0.373575	0.544898	0.202834	0.153999	0.577754	-0.0136037	1.41893	0.278253	-0.206493	0.00260725	0.426814	-0.245101	0.0479702	0.0374787	-0.120679	-0.138102	0.145228	0.0723828	0.0307415	0.583728	0.741441	0.248576	0.136859	0.373473	0.361457	0.266492	-0.0328812	0.0434299
O94855	-0.0321743	-0.211848	0.258342	-0.377824	0.352986	0.211122	-0.0696874	-0.0637031	-0.641364	0.0480195	-0.272396	0.168387	-0.0878083	-0.0803516	-0.220538	0.215026	0.0177448	-0.0991828	0.0266593	0.0658487	0.602795	-0.0548779	-0.100311	0.371736	0.53424	-0.263804	0.0959743	-0.10732
O94874	0.277647	-0.337514	-0.506272	-0.661562	-0.472137	-0.590383	-0.2723	-0.0219986	-0.0559346	0.210458	0.246171	0.0901967	0.188725	0.138388	0.654286	0.41399	0.154982	0.308128	-0.30661	0.00347465	0.593677	0.131746	0.0754969	-0.00481327	0.552303	0.169291	-0.369244	-0.186205
O94875	-0.0201429	1.25312	-0.717931	-0.61163	-0.272728	-0.327908	-0.800616	-0.966738	-1.19072	-0.487008	-1.09705	0.518362	0.690898	0.374829	-0.0240081	0.0708802	-0.0959885	0.1328	-0.690938	-0.493963	-0.626521	-0.462054	-0.322999	-0.34166	-0.183258	0.238386	-1.02897	-0.808598
O94888	0.0781568	0.180915	-0.0257084	-0.363613	0.0419011	0.0932889	0.149068	-0.116824	0.138514	-0.420554	-0.441899	-0.0879942	0.11271	-0.0586025	0.356257	-0.348218	0.341231	0.403822	-0.0886163	0.423803	0.402805	-0.186085	0.197022	0.412167	0.285808	0.109314	-0.00780364	-0.0592977
O94903	-0.397249	-0.494088	-0.118482	0.547902	0.175945	-0.364892	0.0846791	-0.124729	0.0792704	-0.36888	-0.17761	-0.086664	-0.221318	-0.147464	-0.18384	-0.0929602	-0.153802	-0.215048	-0.0657777	0.202445	0.111071	-0.315049	0.0332651	0.163459	-0.210019	0.0592052	0.165236	-0.0728678
O94905	0.236178	-0.193446	-0.227689	-0.513245	-0.872736	-0.640702	-0.535693	0.0654432	0.0339271	0.569894	-0.0178917	-0.619625	0.124308	0.306022	1.23229	-0.0948652	-0.402474	0.0774203	-0.036255	-0.788583	-0.494262	-0.33906	0.118547	0.308283	0.290009	-0.392137	-0.839119	-0.254893
O94906	-0.23178	-0.150218	-0.00153421	-0.387953	0.14165	0.153848	-0.57336	0.0253515	0.369476	-0.329986	0.16108	0.296715	0.303294	-0.233291	0.724113	-0.0971104	0.0784544	0.400765	-0.284991	-0.109005	0.0995575	-0.133946	0.4453	-0.316647	-0.0502374	0.12987	-0.0217726	-0.564916
O94919	0.402319	0.110729	-0.364139	-0.40499	-0.68932	-0.539509	0.0377859	0.675515	0.0892773	-0.308185	-0.0063902	-0.798661	0.43404	-0.57914	0.904393	0.50791	0.17014	0.303849	-0.0800944	-0.733448	-0.209263	-0.309007	0.510817	0.652081	-0.13129	0.0621418	-1.55848	-1.08197
O94925	0.498287	0.556713	-0.553076	0.00292082	-0.389661	0.0919815	-0.360631	-0.135149	0.00316882	-0.738496	-0.360313	-0.482051	-0.134117	0.217279	-0.427271	0.5207	0.243395	0.584384	1.32955	-0.0342085	0.557855	0.14389	0.0132484	0.439749	0.691326	0.0507577	-0.0669176	-0.549945
O94973	0.103334	0.256703	0.269603	0.170381	0.338545	0.292739	0.154824	0.0720252	0.246214	0.190324	0.0544993	0.0923574	0.177274	0.0732404	-0.077942	0.00816667	0.143999	0.232007	0.0448729	0.0441469	0.266653	0.11796	0.09604	-0.059263	0.0531965	0.263374	0.19977	0.262325
O94979	0.310105	-0.361829	-0.0076725	-0.157939	0.0522181	-0.0486121	-0.0678606	0.104001	-0.130194	0.228662	0.00569524	0.169055	0.33025	0.129101	0.278864	0.26992	0.454856	0.115146	0.531826	-0.102503	0.215513	0.40829	0.337013	0.331216	0.842245	0.317633	0.371315	-0.481907
O94985	-0.0382971	0.925963	-0.228823	-0.268928	-0.304036	0.02005	-0.267487	-0.683485	-0.239971	-0.24127	-0.429544	-0.117306	-0.328382	-0.130057	-0.678383	-0.305747	-0.10157	0.197851	0.733935	-0.31745	0.0139125	-0.207115	-0.0334323	-0.208752	-0.129234	-0.30626	0.262501	-0.38306
O95104	0.637668	0.168657	-0.114482	0.174815	0.199603	-1.44529	-0.150769	-0.0911591	-0.209797	-0.496001	0.0304793	-0.287394	0.420543	-0.0141871	0.209654	0.41452	0.304288	0.00828536	-0.0589135	-0.819889	-0.148473	-0.65623	0.681618	0.243135	1.12053	0.526881	-0.619012	-2.10628
O95163	-0.0499209	0.645491	-0.574292	0.0532942	0.19885	0.359248	0.179373	0.243923	0.31786	-0.0122665	0.0133373	-0.0299215	-0.172526	-0.0819027	0.245772	0.262757	0.224034	0.332157	-0.0255636	0.465675	0.108227	-0.251239	0.205469	-0.00711096	-0.0902284	-0.295431	0.266419	-0.0908857
O95197	-0.355838	0.253515	-0.60437	-0.647168	-0.836348	-0.236848	0.0995607	0.491037	0.102864	0.524803	0.619572	-0.0338338	0.597552	0.26444	0.63762	0.593222	0.494201	0.309376	0.286207	-0.848015	0.316067	0.284786	0.844843	0.12779	1.07262	-0.339502	-0.904698	-0.133152
O95202	-0.318048	-0.0832678	0.169307	-0.156074	-0.302448	-0.730807	-0.414579	0.406203	0.321818	-0.323259	-0.00680056	-0.240327	-0.184683	-0.177456	0.470374	-0.0274516	0.178402	0.657717	0.0754074	-1.23855	-0.409216	-0.47545	0.9675	0.109518	-0.251603	0.358013	-0.682982	-0.666787
O95208	-0.614557	-0.429675	0.135511	-0.834051	-0.552811	-1.65626	0.453059	-0.00102888	0.170165	0.138369	-0.175864	-0.00313539	0.283223	-0.348549	0.374451	-0.377794	0.268711	0.288327	0.0445081	-0.296254	-0.0792691	0.162452	1.17975	0.358473	0.552067	0.0876154	0.172377	-1.09679
O95210	1.51554	0.44103	-0.278132	0.55372	0.23035	-0.0303598	1.48163	0.643944	0.183634	-0.214767	-0.762852	-0.322877	0.752476	-0.422889	-0.00145852	0.269082	0.853241	0.421904	1.28216	-0.418922	-0.135495	-0.111556	0.459812	0.784039	0.240995	0.63675	-1.58661	-0.601968
O95218	-1.11213	-0.317072	-1.11863	-1.41715	-0.892904	0.811066	0.57398	0.36762	-0.149544	-1.14813	-0.407532	-0.137463	0.456065	-0.185631	-0.0147172	-0.421251	-0.0905073	-0.077396	-0.259255	-0.252448	0.6981	-0.44221	0.691188	-0.361152	-0.408732	-0.570472	-0.0867059	-0.845905
O95219	0.364709	1.02366	0.562363	0.21661	0.517943	-0.313159	-0.405108	-0.0305452	-0.316264	0.581779	-0.104329	0.349732	-0.0585539	0.412352	-0.0911777	0.0675623	-0.0111255	0.45188	-0.14578	0.372149	0.307908	0.495009	0.164315	0.216185	-0.377115	-0.051901	0.232144	0.256315
O95278	0.56989	-0.561707	0.272776	0.643575	0.466199	-0.0527876	0.581645	0.347591	0.180416	0.223548	0.325466	0.134468	-0.0244083	0.0719833	0.107071	0.0647073	0.158387	0.149128	0.112606	0.449391	0.473788	0.303964	0.316412	0.185349	-0.159129	0.282404	-0.00134773	0.338992
O95292	0.314249	-0.28483	-0.0769768	-0.534012	0.121173	-0.097189	-0.0313493	0.0726081	-0.0663385	0.0130832	0.313842	0.198192	0.556133	-0.397383	0.814639	-0.148103	-0.186107	0.169585	0.134541	0.185969	0.513118	-0.0169115	0.569116	0.703695	0.376036	0.115546	-0.0269399	0.147908
O95302	-0.247008	-0.420149	0.32933	-0.436627	-0.243062	-0.434538	-0.286864	-0.452638	-0.726119	-0.0460335	-0.71511	0.0456386	-0.392014	0.217604	-0.561196	-0.207243	-0.43521	0.169349	-0.165313	0.0389712	0.252463	-0.567593	-0.423068	0.175818	0.029031	-0.159568	-0.269076	0.0113926
O95336	0.235717	-0.143788	0.2468	0.346047	0.0780333	-0.0657933	0.345324	0.232434	0.179259	-0.00415805	-0.168117	0.0128333	-0.0276971	-0.163777	0.0988239	0.293479	0.259466	0.152779	-0.0028987	3.73469e-05	0.0701324	-0.183152	0.211127	0.350824	0.0836785	0.362103	0.0753053	0.30465
O95352	0.117206	-0.303347	0.338999	0.400495	0.334807	-0.197687	0.174467	0.0807812	0.175783	0.343163	0.237006	0.202354	0.0677569	0.554923	0.152409	0.262727	0.227936	0.285233	0.445183	0.480086	0.176756	0.224007	0.00305526	0.216609	-0.0277873	0.393942	0.604792	0.391449
O95372	0.627687	-0.934157	-0.296958	0.85866	-0.105178	-0.58351	-0.223983	-0.295288	0.461347	-0.228537	0.087707	-0.27083	0.432394	-0.185352	1.5262	0.369961	0.175493	1.02088	0.724363	0.00718464	0.303518	0.0886557	0.655553	1.33077	0.9783	0.558949	-0.0950017	-0.310832
O95373	0.18471	0.100409	-0.166522	0.147788	0.210457	0.19619	0.556659	0.374696	0.473849	0.283437	0.0386022	0.353548	0.293245	0.227609	-0.0839973	0.146585	0.55717	0.368958	0.419526	0.51419	0.689193	0.0597835	0.22496	0.255784	0.482189	0.102375	0.524684	0.541947
O95376	0.119539	-0.235086	0.431216	0.884373	0.357088	-1.12198	0.625807	0.31614	0.274178	0.327415	0.22998	0.259823	0.230656	-0.158161	0.182273	0.0528861	0.413978	0.0498805	0.559767	0.211797	-0.140353	-0.326313	0.260035	0.523014	0.124326	0.640175	0.0193938	0.105195
O95379	-0.203169	-0.0839284	-0.297814	0.0749971	0.560047	0.0255982	-0.314811	-0.365168	0.257268	0.818171	0.138103	0.576273	-0.804011	0.977303	0.59475	-1.15137	-0.595442	0.014	-0.35284	0.112709	-0.107415	0.471961	0.161015	-0.492236	-0.302891	-0.0997494	-0.29398	0.53336
O95394	0.10737	0.143072	-0.0544909	0.290975	-0.121153	0.457828	0.251075	-0.0981855	-0.299572	-0.0862925	-0.370652	0.222617	0.153888	-0.178964	-0.282109	0.207814	-0.11322	0.133251	-0.510633	0.0690125	0.282759	0.117164	0.101727	0.214237	0.0460428	0.309475	0.067183	0.0752563
O95400	0.285369	0.0305701	0.0197584	0.115448	0.209444	0.283598	-0.00471164	0.173173	-0.25623	0.123619	-0.554814	-0.0202428	-0.032568	-0.246882	0.211182	-0.340238	-0.295947	-0.174034	-0.347012	0.110321	0.2263	-0.0832563	0.0834892	0.1599	-0.0461087	0.144006	0.080424	0.188637
O95425	-0.280998	-0.245336	-0.0929656	-0.160727	0.282865	0.167121	-0.48688	-0.144124	-0.679578	0.552773	0.171465	0.0494074	-0.262173	-0.0286141	-0.121381	-0.06677	0.0718363	0.127952	-0.397342	-0.217706	0.637808	0.260256	0.479521	-0.820605	-0.266814	0.0263457	-0.0840984	-0.42911
O95429	-0.137253	0.109202	0.0164636	-0.359849	-1.37353	-0.0304575	-0.237869	-0.180405	0.328635	-0.0251149	0.0397846	0.0430846	0.160983	0.267271	0.324486	0.709816	0.0681728	0.633722	0.347473	0.238656	0.233601	-0.192223	0.065446	0.177928	0.285618	0.305192	0.365102	-0.313046
O95433	0.202435	-0.364153	0.107421	0.409412	0.121892	-0.303657	0.425615	0.244908	0.302105	-0.0549848	-0.0974247	0.0492673	0.302481	-0.149391	0.374727	0.220111	0.640524	0.121751	0.262702	0.110857	-0.0945227	-0.137909	0.316839	0.848677	0.0625824	0.405164	0.277793	-0.216815
O95479	0.171743	-0.211026	-0.025418	-0.466661	-0.396954	-0.351636	-0.538487	-0.753101	-0.113659	-0.126474	-0.28443	-0.24321	0.00930431	-0.0785719	-0.0635027	-0.437475	-0.903042	0.189065	-0.32181	-0.130917	0.210992	-0.794173	-0.43747	0.151805	0.261824	-0.851342	-0.0215284	0.0475991
O95486	-0.0456463	-0.805887	-0.0237325	-0.416813	-0.164544	-0.287621	0.232536	-0.400087	-0.214135	-0.0312949	0.0438897	0.194049	-0.0975556	0.520581	0.261383	0.362011	0.44943	0.340051	0.562307	0.0874956	0.384001	0.209815	-0.11024	0.22028	0.239174	0.185444	-0.0969377	-0.169328
O95487	0.329107	0.549751	0.101288	-0.325722	-0.176375	0.886724	0.274386	-0.0076426	0.0411795	0.0180443	0.285506	-0.0314779	0.0923255	0.539982	0.264938	0.286957	0.212999	0.196408	0.280414	-0.219402	0.0079644	0.149797	0.0526642	-0.26333	-0.338936	0.0742801	0.247606	0.0397916
O95571	-0.0733668	0.226895	0.0931836	0.0335751	0.079968	-0.204457	0.160443	0.139316	0.205145	0.309673	0.0519142	0.0854927	0.244676	0.17984	-0.158447	0.276067	0.617976	0.859609	0.222696	0.123059	0.0901118	-0.0568646	-0.0541896	0.508012	-0.48889	-0.0581227	-0.437104	0.740079
O95602	-0.385449	0.106115	0.466899	0.0840978	0.45664	-0.468427	0.15348	-0.0585243	-0.520965	-0.5638	0.268471	-0.0158602	0.401263	0.102351	0.0549128	-0.0312275	0.189893	0.254484	0.0514293	-0.024188	0.0445543	-0.139195	-0.151704	-0.152663	-0.666258	0.0216768	-0.189308	-0.208864
O95671	0.337976	0.160248	0.0698594	0.240559	0.618117	0.181991	0.449151	-0.390906	-0.0659167	0.454849	-0.128279	-0.097648	0.0479847	0.767906	-0.175372	0.144141	-0.0026408	-0.321419	0.168482	0.592844	0.510894	0.150227	-0.140194	-0.406815	0.168014	-0.0272479	0.543703	0.0590265
O95721	-0.493256	0.928563	0.0756856	-0.286262	-0.427661	-0.184768	-0.181063	-0.420658	-0.307757	-0.0285649	-0.104233	-0.586532	-0.199469	-0.286005	0.131695	-0.013107	0.0348674	0.0484138	0.154482	-0.341605	0.138409	-0.249543	-0.0487996	-0.223679	-0.203188	-0.340386	-0.209874	-0.650149
O95747	-0.0944567	0.0410313	-0.237553	0.179154	-0.0273463	-0.0447939	0.481351	0.365678	0.180887	0.378224	0.270423	0.378984	0.429525	0.0950172	0.235719	0.285508	0.378632	0.187979	0.374159	0.121355	0.199159	0.155507	0.362991	0.259715	-0.147179	0.162319	0.166626	-0.0022862
O95749	-0.404642	0.18489	0.25581	-0.29419	-0.359572	-0.233229	-0.228043	-0.292098	0.766085	-0.0147581	-0.0301503	0.0968899	-0.176695	-0.106126	0.652633	-0.962686	-0.197213	0.857316	-0.762539	0.251115	0.524326	0.179724	-0.16261	-0.163661	0.414715	0.184972	-0.913672	0.313042
O95757	1.70407	0.440691	-0.421174	0.0511893	-0.226084	-0.329971	0.281098	-0.129836	-0.429528	-0.571997	-0.714916	-0.613807	0.584419	0.0565367	-0.334592	-0.039453	0.198248	0.241514	0.0222088	0.0238859	0.103182	-0.534044	-0.143571	1.143	-0.20461	0.27282	-0.637098	-0.312167
O95777	-0.323372	-0.10566	0.15137	0.0341802	-0.0365091	-0.270973	-0.212322	-0.163533	-0.0886073	-0.38099	-0.0307805	-0.0973974	-0.108974	-0.400963	0.0649913	-0.37569	-0.290804	-0.084515	-0.649184	-0.265307	-0.0100272	-0.54829	-0.404281	-0.245664	-0.521369	-0.191909	-0.43616	-0.264143
O95782	0.0171538	-0.250593	-0.0247197	-0.270814	-0.00350971	0.115874	0.312933	0.232304	0.375899	0.205392	0.0677894	0.258715	0.391836	0.19244	0.210876	0.0491677	0.197225	0.291093	-0.0128272	0.142535	0.391063	0.6568	-0.0391937	-0.0347345	0.401698	0.204806	0.473188	0.0916697
O95810	-0.222687	0.608057	-1.52566	-0.624034	-0.746561	-0.777309	-0.286697	-0.0998116	0.785111	-0.184591	2.01277	-0.324404	1.05478	-0.344843	-0.206545	0.527207	0.0575901	0.429638	-0.482109	-0.334023	-0.000568359	1.49278	0.0274444	-0.202682	0.162637	0.021721	-2.05528	-1.07456
O95816	0.175688	-0.133841	0.76631	-0.10315	0.492189	0.735036	0.0858056	0.534628	0.03586	0.587114	-0.290725	0.0624671	-0.28859	-0.321987	0.119391	1.12412	0.478384	-0.167424	0.834278	-0.959924	0.497417	0.185478	0.175799	0.104062	0.320732	0.873733	0.00937045	-0.882143
[truncated: 3,175 more rows]

## Sheet: SuppTable6
Comparison	Spearman Correlation (rho)	P-value
1805_F1 v 1805_F5	0.66934	0
1806_F3 v 1806_F9	0.331294	6.37196e-78
1813_F1 v 1813_F4	0.178998	2.50753e-22
[truncated: 3 more rows]

## Sheet: SuppTable7
Sample ID	Protein&Transcript Correlation (3411)
[truncated: 28 more rows]

[truncated: 11 more sheets: SuppTable8, SuppTable9, SuppTable10, SuppTable11A_Protein_SIG, SuppTable11B_RNA_SIG, SuppTable12, SuppTable13, SuppTable14, SuppTable15, SuppTable16, SuppTable17]
